# Supplementary material for: Comprehensive Mechanistic View of the Hydrolysis of Oxadiazole-Based Inhibitors by Histone Deacetylase 6 (HDAC6)
Source: ACS Chem Biol. 2023 Jul 3;18(7):1594–610. doi: 10.1021/acschembio.3c00212 (PMC10367051; doi:10.1021/acschembio.3c00212)
Supplement: Supplementary file 4 — cb3c00212_si_004.zip [file cb3c00212_si_004.zip]

Archive with 30 entries (29 files):
- SI_Structures_Energies/Alt_Structures_XYZ/
- SI_Structures_Energies/Alt_Structures_XYZ/MC_S1_Alt1.xyz
- SI_Structures_Energies/Alt_Structures_XYZ/P_S1_Alt1.xyz
- SI_Structures_Energies/Alt_Structures_XYZ/P_S1_Alt2.xyz
- SI_Structures_Energies/Alt_Structures_XYZ/P_S1_Alt3.xyz
- SI_Structures_Energies/Alt_Structures_XYZ/P_S1_Alt4.xyz
- SI_Structures_Energies/Alt_Structures_XYZ/P_S2_Alt1.xyz
- SI_Structures_Energies/Alt_Structures_XYZ/TI_S1_Alt1.xyz
- SI_Structures_Energies/Alt_Structures_XYZ/TS2_S1_24_21.xyz
- SI_Structures_Energies/Alt_Structures_XYZ/TS2_S1_24_22.xyz
- SI_Structures_Energies/Alt_Structures_XYZ/TS2_S1_h21_min.xyz
- SI_Structures_Energies/Alt_Structures_XYZ/TS2_S1_movie_min.xyz.gz
- SI_Structures_Energies/Alt_Structures_XYZ/TS2_S2_Alt1.xyz
- SI_Structures_Energies/Alt_Structures_XYZ/TS2_S2_Alt2.xyz
- SI_Structures_Energies/Alt_Structures_XYZ/TS2_S2_Alt3.xyz
- SI_Structures_Energies/MC_S1_Full_Protein.pdb
- SI_Structures_Energies/MC_S1_QM.pdb
- SI_Structures_Energies/MC_S2_gm_QM.pdb
- SI_Structures_Energies/MC_S2_prime_QM.pdb
- SI_Structures_Energies/P_FIN_QM.pdb
- SI_Structures_Energies/P_S1_QM.pdb
- SI_Structures_Energies/P_S2_QM.pdb
- SI_Structures_Energies/React_Coordinate_Energies.xlsx
- SI_Structures_Energies/Small.pdb
- SI_Structures_Energies/TI_S1_QM.pdb
- SI_Structures_Energies/TI_S2_QM.pdb
- SI_Structures_Energies/TS1_S1_QM.pdb
- SI_Structures_Energies/TS1_S2_QM.pdb
- SI_Structures_Energies/TS2_S1_QM.pdb
- SI_Structures_Energies/TS2_S2_QM.pdb
