# Supplementary material for: Comprehensive Mechanistic View of the Hydrolysis of Oxadiazole-Based Inhibitors by Histone Deacetylase 6 (HDAC6)
Source: ACS Chem Biol. 2023 Jul 3;18(7):1594–610. doi: 10.1021/acschembio.3c00212 (PMC10367051; doi:10.1021/acschembio.3c00212)
Supplement: Supplementary file 4 — cb3c00212_si_004.zip [file cb3c00212_si_004.zip › SI_Structures_Energies/Alt_Structures_XYZ/MC_S1_Alt1.xyz]

         317

h        16.97218  -0.10168  30.80456
c        15.91819   0.27899  30.58534
o        15.45773   0.13577  29.43349
n        15.21048   0.89114  31.56718
h        15.56752   0.98614  32.52805
c        13.87458   1.43490  31.28764
h        13.19158   0.59946  31.08249
c        13.38124   2.21353  32.52465
h        13.40416   1.53526  33.39326
h        14.08832   3.03613  32.72322
c        11.98649   2.73829  32.34933
n        11.64390   3.66897  31.36697
c        10.32025   3.84313  31.47748
h         9.70873   4.50620  30.86727
n         9.80030   3.08219  32.48582
h         8.84595   3.14536  32.88963
c        10.84581   2.37216  33.05206
h        10.68718   1.66904  33.86653
c        13.95182   2.36239  30.05489
o        14.83540   3.24523  29.98080
n        13.01858   2.18393  29.08562
c        11.77720   1.37718  29.16461
h        11.34332   1.41552  30.17164
h        11.97547   0.32431  28.90079
c        10.89431   2.05560  28.11196
h        10.44800   2.97234  28.53333
h        10.07860   1.40449  27.77439
c        11.89650   2.40110  27.00136
h        11.52694   3.17361  26.31334
h        12.15325   1.50829  26.41251
c        13.14846   2.86913  27.78829
h        14.08461   2.56518  27.29417
c        13.20532   4.38715  27.86517
o        13.69261   5.02549  26.88700
n        12.69467   5.01682  28.94893
h        12.41323   4.46654  29.79402
c        12.85365   6.46732  29.07312
h        12.75767   6.87974  28.05899
h        12.00979   6.89705  29.66600
h        13.90718   6.72492  29.42052
h         3.71166   3.64450  34.35507
c         3.39485   3.44777  33.29963
h         2.94468   4.34479  32.84862
h         4.28343   3.18932  32.70845
o         2.47300   2.32589  33.19665
h         1.55802   2.63709  33.43694
h         1.63790  14.73642  27.12910
c         1.61483  14.57789  26.02992
h         0.62152  14.92980  25.70337
h         2.35692  15.26175  25.57730
c         1.81600  13.16442  25.57019
n         1.41086  12.78586  24.29110
h         0.95226  13.40497  23.60082
c         1.71292  11.45173  24.14468
h         1.50810  10.88978  23.23720
n         2.28762  10.94918  25.23150
c         2.35552  12.00769  26.12573
h         2.78750  11.87676  27.11719
h         0.39872  11.69303  29.95752
c         0.83705  10.67848  30.11353
h         1.79684  10.80347  30.63046
h         0.16766  10.13394  30.80492
c         1.03848   9.84880  28.88624
n         0.03029   9.55293  27.97871
h        -0.95698   9.82041  28.08876
c         0.54367   8.69528  27.03998
h        -0.05402   8.35557  26.19904
n         1.82373   8.41454  27.28321
c         2.13924   9.13209  28.43396
h         3.12920   9.08637  28.88384
h         1.63801   9.23685  34.07269
c         2.37123   9.06317  33.24873
o         2.83451  10.01105  32.58424
n         2.65882   7.76129  33.01271
h         2.19865   7.05048  33.60091
c         3.21842   7.38049  31.71766
h         3.37703   6.29064  31.72039
h         2.51792   7.63136  30.90482
c         4.53376   8.09890  31.39573
o         4.74955   8.58601  30.27266
n         5.44679   8.12988  32.40609
h         5.18262   7.69872  33.29365
c         6.78898   8.69744  32.27934
h         7.36478   8.30354  33.13134
c         7.51802   8.29863  30.96632
h         7.15320   8.93248  30.14772
h         8.57561   8.54861  31.12479
c         7.39464   6.84537  30.54227
c         7.24423   5.78807  31.46324
h         7.27235   5.99267  32.53696
c         7.07968   4.46172  31.02479
h         6.91165   3.66825  31.76063
c         7.13380   4.15388  29.65513
h         7.00440   3.12086  29.31571
c         7.33680   5.19130  28.72817
h         7.37932   4.97319  27.65638
c         7.44205   6.52166  29.16850
h         7.54823   7.31978  28.42526
c         6.82404  10.24284  32.44041
o         7.91432  10.84734  32.36419
n         5.62957  10.84785  32.67966
h         4.77429  10.27860  32.68739
c         5.42673  12.29151  32.67350
h         6.37001  12.75279  32.34883
c         4.27964  12.66420  31.70210
h         3.32530  12.28174  32.08980
h         4.21192  13.76020  31.64377
s         4.51910  12.08861  29.98484
h         4.35450  10.75756  30.21531
c         4.99279  12.80299  34.06629
o         4.04840  12.27361  34.69867
n         5.64533  13.91003  34.52187
h         6.39170  14.34573  33.95831
c         5.32767  14.50641  35.82155
h         4.78460  13.75624  36.41215
h         6.25559  14.79793  36.35719
h         4.69043  15.41999  35.74432
h         3.54046  10.93244  20.13702
c         3.54912  11.27071  21.20472
h         4.11286  12.21089  21.29122
h         2.51878  11.49579  21.50932
c         4.16104  10.23377  22.13591
o         3.47529   9.18114  22.39157
o         5.32424  10.48802  22.60496
h         0.38212   7.36506  22.83168
c         0.88997   7.20687  23.81174
h         1.47263   8.10585  24.07373
h         0.09338   7.09801  24.56186
c         1.74849   5.98219  23.82281
n         3.00536   5.93981  23.22895
c         3.48862   4.69437  23.40726
h         4.47198   4.36032  23.08272
n         2.58797   3.93617  24.08003
h         2.68446   2.94302  24.42233
c         1.48987   4.73453  24.35670
h         0.63799   4.35027  24.90176
h        -1.27083   2.67192  26.60860
c        -0.20782   2.65959  26.96084
h         0.00499   1.62131  27.25240
h         0.44473   2.88927  26.10584
c         0.07968   3.57220  28.13174
c        -0.17830   3.10445  29.43692
h        -0.57647   2.09475  29.56658
c         0.02056   3.93091  30.55180
h        -0.22181   3.55515  31.54621
c         0.49830   5.23981  30.38709
h         0.62429   5.89280  31.25492
c         0.78723   5.70999  29.09666
h         1.16564   6.72444  28.94065
c         0.58371   4.88084  27.98114
h         0.82529   5.27615  26.98901
h         7.61522   6.35849  19.40995
c         7.26903   6.11093  20.43407
h         7.07217   5.02992  20.50617
h         8.10082   6.26404  21.13678
c         6.08321   6.88267  20.98395
o         5.69415   7.98384  20.51173
o         5.58693   6.31627  22.05260
h         6.73645   0.77316  22.51723
c         6.77306   1.59831  23.27886
h         7.28255   2.45856  22.81394
h         5.72096   1.89413  23.45431
c         7.39153   1.24679  24.65436
h         6.90423   0.32991  25.03655
c         8.90841   0.99141  24.60239
h         9.15469   0.06109  24.05973
h         9.43553   1.82729  24.11201
h         9.32327   0.88546  25.61746
c         7.08941   2.37503  25.66136
h         6.00353   2.53694  25.76712
h         7.48854   2.13015  26.66126
h         7.54724   3.32676  25.33954
h        10.08102  16.01573  22.82786
c         9.40930  15.57118  23.61788
o         9.45617  16.01537  24.77953
n         8.60894  14.58010  23.16051
h         8.70551  14.31001  22.17089
c         7.83125  13.74228  24.07989
h         7.85781  14.25003  25.05747
c         6.35681  13.57870  23.68486
h         6.27521  13.03589  22.73000
h         5.87493  12.95013  24.45114
c         5.56309  14.88763  23.59135
h         6.12139  15.64097  23.00485
h         4.62602  14.68003  23.05005
c         5.19191  15.52037  24.95372
o         4.31862  16.45695  24.92911
o         5.78691  15.06844  25.98722
c         8.62028  12.43073  24.23987
o         9.82346  12.44567  24.58398
n         7.95524  11.27071  24.00546
h         6.99697  11.28622  23.63980
c         8.65814  10.00987  24.05240
h         9.48201  10.10484  24.77342
h         7.99123   9.22475  24.42075
c         9.24402   9.63451  22.68565
o         9.59721  10.48515  21.84819
n         9.35188   8.28541  22.45229
h         9.17387   7.63758  23.23230
c        10.24528   7.80405  21.40654
h         9.75168   7.06254  20.76666
h        10.53129   8.68203  20.80706
c        11.48300   7.20114  22.05897
o        12.17852   7.89006  22.84240
n        11.72576   5.90820  21.72975
h        10.99925   5.39406  21.19338
c        12.60780   5.08826  22.55376
h        13.07034   5.77100  23.28230
c        11.73960   4.04789  23.32907
h        11.34989   3.30438  22.61476
h        12.39644   3.52285  24.04121
c        10.58629   4.75740  24.01904
c        10.79312   5.52146  25.18956
h        11.78249   5.52978  25.66233
c         9.76445   6.29545  25.74770
h         9.93320   6.89038  26.65066
c         8.49769   6.33522  25.12843
o         7.52278   7.14327  25.68138
h         6.88593   7.40247  24.95924
c         8.26362   5.55930  23.97258
h         7.27561   5.56298  23.49439
c         9.30455   4.78150  23.43086
h         9.10845   4.19209  22.52938
c        13.78403   4.46232  21.79072
o        14.80724   4.13738  22.42765
n        13.66963   4.27496  20.44384
h        12.90679   4.72240  19.92141
c        14.82887   3.78948  19.66865
h        15.32067   2.99355  20.24446
h        14.48436   3.35339  18.71082
h        15.53068   4.63960  19.51217
zn        4.31367   7.51960  23.11845
f         5.23392  10.48709  25.27948
c         5.37431   9.78311  26.43904
f         4.85292  10.51077  27.47788
h         6.45390   9.64572  26.63740
c         4.69566   8.44063  26.33207
o         6.29045   8.40210  23.54749
n         4.29961   7.74557  25.28754
h         6.80005   8.09747  22.76595
n         4.02051   6.46711  25.73665
h         5.89956   9.35150  23.23382
c         4.27481   6.45673  27.02386
o         4.73015   7.67583  27.45984
c         4.11904   5.28159  27.84484
c         3.95570   4.06552  27.15412
c         3.67505   2.92665  27.88401
h         3.53508   1.96992  27.38011
h         4.03783   4.04350  26.06812
c         4.06072   5.27939  29.24521
h         4.27561   6.20357  29.78307
n         3.75618   4.18344  29.96440
c         3.53418   3.04130  29.27917
c         3.05554   1.82555  30.03391
h         1.95416   1.81278  29.95933
h         3.29971   1.87669  31.10314
n         3.60733   0.60489  29.41132
s         2.49141  -0.51199  28.82011
c         1.68766  -1.15353  30.28396
h         0.88928  -1.83573  29.96845
h         1.26341  -0.30229  30.83278
h         2.44024  -1.67749  30.89214
o         1.52335   0.23631  27.98972
o         3.26917  -1.61957  28.18006
c         4.91237   0.16589  29.81909
c         5.91406   0.06836  28.83689
h         5.69210   0.30753  27.79548
c         5.18125  -0.13404  31.16675
h         4.39419  -0.07524  31.92457
c         6.47403  -0.52822  31.53162
h         6.70104  -0.76940  32.57208
c         7.48694  -0.65327  30.56836
h         8.47752  -0.99485  30.88095
c         7.18387  -0.36560  29.23386
cl        8.43101  -0.60533  28.00930
o         2.77428   1.41161  25.24078
h         2.94417   0.66513  24.57303
h         2.01773   1.07175  25.77317
o         7.76734   3.34379  34.42776
h         6.87145   3.30814  34.82878
h         8.30690   2.73797  35.02993
o         4.10002  -3.76204  29.90313
h         3.67078  -3.15122  29.26375
h         3.76957  -3.47816  30.79010
o         2.58202   0.22940  34.99960
h         2.60570   0.91281  34.27016
h         2.57284   0.78349  35.83548
o         2.92323  -3.11559  32.41714
h         1.99736  -2.92409  32.73662
h         3.54032  -2.64799  33.04091
o         5.81196  -2.41306  27.00740
h         5.02733  -2.01678  27.44685
h         6.23556  -2.96581  27.73042
o        -0.60881   0.15046  32.61419
h        -0.29485   1.07892  32.65951
h        -0.97414   0.02754  31.68080
o         9.59516  -1.90004  32.50057
h         9.57454  -2.87203  32.26269
h        10.49012  -1.62037  32.11746
o         9.82353  -3.63204  28.86897
h         9.27184  -2.81894  28.87717
h         9.40463  -4.16825  28.13188
o         0.21048  -2.45924  32.97891
h         0.07633  -1.46827  32.97243
h        -0.28408  -2.77627  33.79419
o         8.76433  -0.94996  34.90357
h         8.99791  -1.26514  33.97542
h         8.42896  -1.78747  35.35644
o        -0.93720  -3.29962  30.58745
h        -1.80055  -2.86323  30.39604
h        -0.61946  -2.99026  31.48819
o         0.28432  -3.37323  28.13425
h         0.01342  -3.45063  29.08987
h         1.06907  -3.98239  28.00375
o         4.46202  -1.60177  34.23394
h         3.68784  -1.11258  34.63384
h         5.21192  -0.97389  34.49813
