# Supplementary material for: Comprehensive Mechanistic View of the Hydrolysis of Oxadiazole-Based Inhibitors by Histone Deacetylase 6 (HDAC6)
Source: ACS Chem Biol. 2023 Jul 3;18(7):1594–610. doi: 10.1021/acschembio.3c00212 (PMC10367051; doi:10.1021/acschembio.3c00212)
Supplement: Supplementary file 4 — cb3c00212_si_004.zip [file cb3c00212_si_004.zip › SI_Structures_Energies/Alt_Structures_XYZ/P_S1_Alt1.xyz]

         317

h        16.98385  -0.13311  30.81625
c        15.92465   0.23430  30.60415
o        15.46113   0.09057  29.45373
n        15.21433   0.82956  31.59417
h        15.58271   0.94041  32.54889
c        13.87969   1.37742  31.32216
h        13.19269   0.54553  31.11687
c        13.39311   2.15668  32.56130
h        13.40884   1.47678  33.42846
h        14.10798   2.97252  32.76060
c        12.00498   2.69767  32.38362
n        11.68350   3.64011  31.40631
c        10.36254   3.83222  31.50634
h         9.76974   4.51185  30.89679
n         9.82168   3.07043  32.50313
h         8.86377   3.14512  32.89624
c        10.85293   2.34157  33.07354
h        10.67765   1.63495  33.88124
c        13.96182   2.30405  30.09071
o        14.85592   3.17533  30.01240
n        13.02692   2.13310  29.12260
c        11.77779   1.34075  29.19851
h        11.34544   1.37872  30.20643
h        11.96382   0.28677  28.92939
c        10.90109   2.03470  28.14965
h        10.45997   2.95008  28.57928
h        10.08231   1.38978  27.80440
c        11.90542   2.38596  27.04159
h        11.54374   3.17556  26.36909
h        12.14670   1.49989  26.43641
c        13.17011   2.81951  27.82859
h        14.09637   2.49270  27.33087
c        13.27655   4.33396  27.92134
o        13.82606   4.95816  26.96912
n        12.73494   4.97416  28.98422
h        12.43582   4.42873  29.82524
c        12.88929   6.42524  29.11007
h        12.78942   6.84171  28.09898
h        12.04470   6.84969  29.70422
h        13.93760   6.69344  29.45490
h         3.72883   3.64647  34.31442
c         3.42431   3.45168  33.25173
h         2.98281   4.35322  32.80029
h         4.31364   3.18703  32.66560
o         2.49626   2.33610  33.13254
h         1.58364   2.65831  33.36319
h         1.63354  14.87646  27.17708
c         1.59798  14.76747  26.07321
h         0.58478  15.07912  25.77132
h         2.30667  15.49636  25.63748
c         1.86808  13.38462  25.56793
n         1.40827  12.98099  24.31707
h         0.89781  13.57508  23.64097
c         1.81358  11.68362  24.12388
h         1.59139  11.11306  23.22584
n         2.50605  11.22600  25.16355
c         2.54503  12.27790  26.06859
h         3.06783  12.18488  27.02035
h         0.43256  11.75243  29.95148
c         0.87537  10.73745  30.08337
h         1.82221  10.84240  30.62626
h         0.19220  10.14006  30.71208
c         1.12242  10.03243  28.79453
n         0.11913   9.76353  27.86092
h        -0.88745   9.91660  28.02623
c         0.65758   9.17454  26.77213
h         0.11750   8.91068  25.87162
n         1.97128   9.03668  26.99478
c         2.29156   9.55974  28.23629
h         3.30165   9.51060  28.63110
h         1.62020   9.24228  34.04842
c         2.34420   9.08333  33.21439
o         2.78875  10.04860  32.56086
n         2.63743   7.79031  32.94145
h         2.20597   7.05710  33.52442
c         3.21181   7.45968  31.63674
h         3.38289   6.37355  31.60449
h         2.51871   7.72821  30.82561
c         4.51083   8.21997  31.34466
o         4.68125   8.82842  30.27631
n         5.44820   8.16153  32.33258
h         5.20740   7.64823  33.18192
c         6.79037   8.73661  32.22373
h         7.37134   8.31881  33.06140
c         7.50504   8.38422  30.89561
h         7.04304   8.95550  30.07887
h         8.53156   8.75660  31.00271
c         7.52000   6.91881  30.49120
c         7.24054   5.85879  31.37641
h         7.09735   6.06451  32.43815
c         7.17038   4.52844  30.92455
h         6.89651   3.73318  31.62535
c         7.46121   4.22016  29.58593
h         7.40726   3.18502  29.23379
c         7.83455   5.25854  28.71350
h         8.13058   5.02893  27.68278
c         7.83499   6.59341  29.15267
h         8.10031   7.38761  28.44682
c         6.81973  10.27722  32.42746
o         7.90906  10.88403  32.38348
n         5.62000  10.87978  32.65368
h         4.76617  10.31043  32.66161
c         5.41674  12.32346  32.65652
h         6.35981  12.78667  32.33446
c         4.26731  12.69985  31.69050
h         3.32019  12.29858  32.07743
h         4.18594  13.79593  31.65076
s         4.51305  12.15983  29.95923
h         4.57738  10.81788  30.20021
c         4.98397  12.82360  34.05412
o         4.03847  12.28924  34.68169
n         5.64203  13.92280  34.51885
h         6.38893  14.36038  33.95715
c         5.32716  14.51399  35.82146
h         4.78237  13.76320  36.40972
h         6.25597  14.80162  36.35759
h         4.69284  15.42976  35.74637
h         3.52909  10.92739  20.09880
c         3.55342  11.29031  21.15896
h         4.18712  12.18668  21.22639
h         2.53978  11.61494  21.43282
c         4.04668  10.24487  22.15230
o         3.23486   9.25511  22.37912
o         5.16463  10.37034  22.71792
h         0.43735   7.34174  22.87655
c         0.96253   7.20918  23.84975
h         1.53020   8.13335  24.04640
h         0.18214   7.09432  24.61823
c         1.87964   6.02283  23.88381
n         3.22210   6.09596  23.52132
c         3.73766   4.86122  23.65010
h         4.77636   4.59740  23.45820
n         2.77698   3.99410  24.07066
h         2.85040   2.98430  24.36416
c         1.60601   4.71255  24.23362
h         0.69478   4.22711  24.56279
h        -1.22929   2.69710  26.61116
c        -0.15472   2.70417  26.94201
h         0.07508   1.68141  27.27938
h         0.47348   2.90104  26.05896
c         0.16514   3.69705  28.04063
c        -0.16908   3.39908  29.37884
h        -0.66407   2.45123  29.60819
c         0.05816   4.33051  30.40299
h        -0.25318   4.09834  31.42404
c         0.66002   5.56463  30.11414
h         0.80445   6.29586  30.91231
c         1.05895   5.85112  28.79871
h         1.58235   6.78458  28.56736
c         0.80930   4.92339  27.77394
h         1.13468   5.15794  26.75491
h         7.51099   6.47258  19.57694
c         7.12677   6.30495  20.62003
h         6.64589   5.31277  20.65815
h         7.99602   6.19043  21.28330
c         6.17735   7.33360  21.23526
o         5.63837   8.23895  20.56317
o         5.95693   7.10771  22.52009
h         6.76037   0.79990  22.48516
c         6.81494   1.63445  23.23577
h         7.33470   2.47888  22.75258
h         5.76760   1.94690  23.41517
c         7.44107   1.29392  24.61087
h         6.92161   0.40908  25.02503
c         8.94559   0.97727  24.55400
h         9.15230   0.02945  24.02537
h         9.50202   1.78483  24.04908
h         9.36027   0.87151  25.56943
c         7.20364   2.46113  25.58956
h         6.12866   2.67816  25.69671
h         7.59138   2.22130  26.59451
h         7.71245   3.37807  25.24059
h        10.02634  15.92521  22.82367
c         9.34290  15.46832  23.60034
o         9.36095  15.91774  24.76145
n         8.57643  14.45405  23.13490
h         8.68688  14.19455  22.14408
c         7.74942  13.62894  24.02951
h         7.84626  14.07818  25.02946
c         6.25785  13.60909  23.66146
h         6.11237  13.10275  22.69478
h         5.74338  12.99633  24.41939
c         5.55989  14.97293  23.60114
h         6.19339  15.71338  23.07766
h         4.64290  14.85250  23.00431
c         5.15282  15.56737  24.96842
o         4.28158  16.50965  24.94004
o         5.71399  15.08841  26.00618
c         8.41731  12.23829  24.09796
o         9.54400  12.10719  24.62738
n         7.73142  11.21090  23.54188
h         6.77585  11.32854  23.18041
c         8.21391   9.85157  23.56565
h         8.75617   9.65407  24.50612
h         7.34743   9.17263  23.52903
c         9.13649   9.54029  22.38780
o         9.65605  10.41284  21.66400
n         9.34337   8.20476  22.20456
h         9.01036   7.55076  22.92692
c        10.33263   7.72033  21.26665
h         9.89757   6.99108  20.56858
h        10.68687   8.60184  20.70936
c        11.49767   7.08420  22.01471
o        12.14168   7.73123  22.87050
n        11.75300   5.80133  21.64598
h        11.02262   5.31602  21.09028
c        12.57997   4.93152  22.46986
h        13.06373   5.58100  23.21485
c        11.63680   3.94262  23.22352
h        11.05383   3.36236  22.48952
h        12.26076   3.24487  23.80719
c        10.73506   4.78079  24.11046
c        11.33048   5.45743  25.19698
h        12.36826   5.24188  25.46833
c        10.64822   6.43160  25.91553
h        11.12496   6.96529  26.73929
c         9.33117   6.80036  25.56209
o         8.80144   7.84851  26.24297
h         7.78084   7.93226  26.10390
c         8.68877   6.09204  24.51099
h         7.66385   6.34500  24.20623
c         9.40104   5.09607  23.79524
h         8.91343   4.59126  22.95196
c        13.74635   4.27860  21.72256
o        14.73222   3.88173  22.37672
n        13.67185   4.17296  20.36447
h        12.93022   4.66738  19.85582
c        14.84553   3.72267  19.59477
h        15.34233   2.92500  20.16320
h        14.50896   3.29823  18.63162
h        15.53628   4.58812  19.46257
zn        4.29074   7.84994  23.28958
c         5.73814   0.02506  28.73581
h         5.53259   0.20319  27.67931
c         7.01431  -0.33876  29.18226
cl        8.29976  -0.56996  27.99484
c         7.29495  -0.56262  30.53427
h         8.28764  -0.86751  30.88020
c         6.25430  -0.42601  31.46672
h         6.45806  -0.61011  32.52327
c         4.96007  -0.08647  31.05452
h         4.15988  -0.00019  31.79516
c         4.70965   0.13147  29.68713
n         3.39877   0.51344  29.22170
s         2.28481  -0.70002  28.85866
o         3.04630  -1.79289  28.17655
o         1.16234  -0.05228  28.14165
c         1.71097  -1.28920  30.44606
h         1.34961  -0.41677  31.00869
h         2.54358  -1.77265  30.97290
h         0.88731  -1.99305  30.27568
c         2.83166   1.75054  29.79838
h         2.94549   1.80352  30.89360
h         1.75389   1.78366  29.57086
c         3.49116   2.92952  29.13106
c         3.72325   2.88498  27.74539
h         3.47624   1.99121  27.16724
c         4.22771   4.02242  27.11832
h         4.36948   4.05818  26.03714
n         3.80340   3.98669  29.91198
c         4.28076   5.07272  29.28955
h         4.55365   5.93463  29.90252
c         4.47708   5.15492  27.90000
c         4.78718   6.48558  27.34439
o         4.23193   7.49229  27.80062
c         5.25600   8.69767  25.69136
c         5.56210  10.17672  25.89736
h         5.17894  10.80418  25.08044
f         4.93889  10.57004  27.07646
f         6.91165  10.38200  26.07432
n         6.19549   7.84276  26.04066
n         5.68453   6.54989  26.27095
o         4.07203   8.40970  25.22554
h         6.41893   5.83435  26.26858
h         2.69497   8.75835  26.28838
o         2.66311   1.42026  25.12037
h         2.93042   0.66860  24.48732
h         1.81429   1.09073  25.49888
o         7.75825   3.34775  34.41667
h         6.85961   3.32374  34.81158
h         8.28580   2.73272  35.02057
o         4.10638  -3.79701  29.98045
h         3.58347  -3.28672  29.32326
h         3.77384  -3.50641  30.86398
o         2.57410   0.25307  34.96576
h         2.60642   0.93246  34.23310
h         2.57948   0.80605  35.80162
o         2.90311  -3.19391  32.51356
h         1.97427  -2.96870  32.79662
h         3.51373  -2.72361  33.14059
o         5.67630  -2.47690  27.04301
h         4.86115  -2.15405  27.48637
h         6.15167  -2.99452  27.75969
o        -0.52874   0.26269  32.68598
h        -0.22199   1.18694  32.81768
h        -0.86072   0.21312  31.73233
o         9.49628  -1.84226  32.40207
h         9.49134  -2.82197  32.20265
h        10.41595  -1.58517  32.06139
o         9.79937  -3.59790  28.86875
h         9.23184  -2.79620  28.88975
h         9.38601  -4.13755  28.13099
o         0.15526  -2.42512  32.98018
h         0.06054  -1.43116  33.00371
h        -0.32642  -2.74412  33.80289
o         8.77158  -0.96059  34.87297
h         8.97248  -1.25721  33.92988
h         8.43768  -1.79970  35.32259
o        -1.04681  -3.24646  30.58044
h        -1.93975  -2.88623  30.35597
h        -0.77652  -2.92643  31.49065
o         0.20852  -3.31136  28.12692
h        -0.07370  -3.36786  29.07886
h         1.00190  -3.90946  28.01992
o         4.45205  -1.60565  34.25682
h         3.67936  -1.08736  34.62146
h         5.21126  -0.99641  34.53794
