# Supplementary material for: Comprehensive Mechanistic View of the Hydrolysis of Oxadiazole-Based Inhibitors by Histone Deacetylase 6 (HDAC6)
Source: ACS Chem Biol. 2023 Jul 3;18(7):1594–610. doi: 10.1021/acschembio.3c00212 (PMC10367051; doi:10.1021/acschembio.3c00212)
Supplement: Supplementary file 4 — cb3c00212_si_004.zip [file cb3c00212_si_004.zip › SI_Structures_Energies/Alt_Structures_XYZ/P_S1_Alt2.xyz]

         317

h        16.97525  -0.12815  30.82208
c        15.91605   0.24053  30.61206
o        15.45306   0.09922  29.46086
n        15.20540   0.83565  31.60247
h        15.57184   0.94362  32.55840
c        13.87080   1.38265  31.32699
h        13.18520   0.54991  31.12084
c        13.37541   2.16715  32.55954
h        13.38897   1.49138  33.43003
h        14.08664   2.98615  32.75889
c        11.98501   2.70320  32.37399
n        11.66050   3.64328  31.39446
c        10.33849   3.83221  31.49476
h         9.74208   4.50753  30.88321
n         9.80012   3.07067  32.49274
h         8.84164   3.14267  32.88621
c        10.83351   2.34575  33.06423
h        10.66069   1.64194  33.87498
c        13.95728   2.30471  30.09392
o        14.85074   3.17653  30.01423
n        13.02511   2.13031  29.12408
c        11.77408   1.34085  29.19864
h        11.33943   1.38140  30.20534
h        11.95789   0.28600  28.93134
c        10.90299   2.03588  28.14608
h        10.46602   2.95528  28.57156
h        10.08181   1.39416  27.80135
c        11.91310   2.37562  27.04035
h        11.55610   3.15799  26.35790
h        12.15562   1.48325  26.44514
c        13.17460   2.81293  27.82976
h        14.10294   2.48527  27.33647
c        13.28309   4.32730  27.92335
o        13.84143   4.95146  26.97504
n        12.73462   4.96879  28.98165
h        12.42574   4.42445  29.82100
c        12.88949   6.41989  29.10796
h        12.79419   6.83604  28.09603
h        12.04255   6.84567  29.69798
h        13.93697   6.68935  29.45589
h         3.72951   3.65563  34.31577
c         3.42794   3.46586  33.25228
h         2.98749   4.36888  32.80339
h         4.32508   3.20436  32.67488
o         2.50508   2.34676  33.12413
h         1.58939   2.66197  33.35138
h         1.64036  14.93190  27.17804
c         1.62217  14.84063  26.07246
h         0.58375  15.04166  25.76412
h         2.25288  15.64732  25.65590
c         2.06215  13.50531  25.55888
n         1.53449  12.96952  24.38608
h         0.91595  13.47466  23.72815
c         2.15254  11.75899  24.17049
h         1.89257  11.09196  23.35191
n         3.03718  11.48595  25.12656
c         2.98635  12.56321  25.99377
h         3.60202  12.58853  26.89282
h         0.48212  11.70707  29.84620
c         0.95213  10.69506  29.95424
h         1.95119  10.83368  30.38538
h         0.35638  10.13208  30.69649
c         1.04634   9.89097  28.69024
n        -0.07319   9.56506  27.93277
h        -1.04330   9.79881  28.18181
c         0.33166   8.76068  26.90064
h        -0.37144   8.40040  26.15350
n         1.64549   8.54322  26.93419
c         2.09989   9.24577  28.04883
h         3.14741   9.23516  28.33864
h         1.62271   9.23448  34.03890
c         2.34717   9.07097  33.20364
o         2.80246  10.03086  32.55234
n         2.62957   7.77304  32.92965
h         2.17576   7.04819  33.50531
c         3.16547   7.44245  31.60839
h         3.29547   6.35024  31.54752
h         2.46845   7.75765  30.81549
c         4.49062   8.14693  31.29815
o         4.69663   8.65861  30.18607
n         5.41399   8.12915  32.30359
h         5.13018   7.71112  33.19170
c         6.76229   8.69002  32.20032
h         7.33678   8.26240  33.03830
c         7.48598   8.34448  30.87450
h         7.05039   8.94486  30.06439
h         8.52057   8.68784  31.00686
c         7.48062   6.88987  30.43316
c         7.17743   5.81082  31.28650
h         7.00948   5.99567  32.34758
c         7.11261   4.49066  30.80354
h         6.82957   3.67885  31.48153
c         7.42388   4.21077  29.46353
h         7.37778   3.18275  29.08995
c         7.80831   5.26909  28.61941
h         8.11644   5.06375  27.58735
c         7.81082   6.59279  29.09118
h         8.09496   7.40054  28.40859
c         6.80871  10.23161  32.41087
o         7.90512  10.82822  32.37464
n         5.61439  10.84073  32.63848
h         4.75479  10.27881  32.61959
c         5.41937  12.28578  32.63993
h         6.36717  12.74416  32.32463
c         4.28216  12.66331  31.65821
h         3.32581  12.26832  32.02836
h         4.20505  13.75927  31.61470
s         4.54763  12.11758  29.93270
h         4.41370  10.77647  30.13222
c         4.98179  12.79251  34.03449
o         4.03951  12.25853  34.66596
n         5.63222  13.89982  34.49539
h         6.38008  14.33784  33.93589
c         5.31630  14.48869  35.79923
h         4.77145  13.73629  36.38524
h         6.24455  14.77692  36.33732
h         4.68254  15.40645  35.73072
h         3.56079  10.94784  20.04781
c         3.61651  11.31530  21.10628
h         4.27174  12.19578  21.16486
h         2.61685  11.65857  21.40456
c         4.09670  10.23852  22.06582
o         3.22518   9.29070  22.27723
o         5.23377  10.27345  22.59766
h         0.40526   7.35632  22.86531
c         0.91007   7.19898  23.84947
h         1.45728   8.10917  24.14141
h         0.11293   7.05529  24.59273
c         1.81571   6.00783  23.86996
n         3.13941   6.05165  23.43279
c         3.65355   4.81373  23.56730
h         4.67414   4.53016  23.31751
n         2.71022   3.97452  24.06742
h         2.79278   2.96804  24.37621
c         1.55633   4.71140  24.27265
h         0.66365   4.25036  24.67563
h        -1.24888   2.69317  26.60174
c        -0.17923   2.70221  26.93550
h         0.05347   1.67614  27.25461
h         0.45273   2.91978  26.06063
c         0.12053   3.66990  28.06055
c        -0.18652   3.30362  29.38839
h        -0.63862   2.32673  29.58038
c         0.01919   4.19941  30.44833
h        -0.26892   3.91110  31.46128
c         0.56048   5.47064  30.20350
h         0.68397   6.17756  31.02693
c         0.90996   5.83575  28.89407
h         1.34058   6.81856  28.67838
c         0.69350   4.93910  27.83503
h         0.97295   5.25323  26.82382
h         7.55137   6.44488  19.58050
c         7.18247   6.26466  20.62725
h         6.76349   5.24529  20.67894
h         8.05432   6.21813  21.29460
c         6.16951   7.24111  21.20901
o         5.60151   8.11265  20.52474
o         5.89974   7.01165  22.49371
h         6.76712   0.80926  22.49192
c         6.82762   1.64355  23.24259
h         7.34994   2.48528  22.75737
h         5.78204   1.96024  23.42479
c         7.45587   1.30103  24.61624
h         6.92647   0.42562  25.03723
c         8.95601   0.96519  24.55598
h         9.14828   0.01347  24.02926
h         9.52111   1.76417  24.04692
h         9.37332   0.85698  25.56994
c         7.23825   2.47566  25.59132
h         6.16711   2.71447  25.69157
h         7.61652   2.23189  26.59844
h         7.77212   3.37819  25.24069
h        10.00999  15.90198  22.83788
c         9.32877  15.43476  23.61204
o         9.36263  15.85997  24.78126
n         8.55057  14.43232  23.13649
h         8.65511  14.18752  22.14171
c         7.72861  13.59491  24.02684
h         7.81186  14.04619  25.02748
c         6.23819  13.54996  23.65448
h         6.10420  13.05275  22.68044
h         5.72787  12.91876  24.40099
c         5.51521  14.89909  23.60438
h         6.10140  15.63426  23.02160
h         4.56422  14.74309  23.07196
c         5.18044  15.53405  24.97266
o         4.35214  16.51257  24.94610
o         5.75745  15.05602  26.00382
c         8.41270  12.21244  24.09663
o         9.54474  12.08639  24.61479
n         7.73003  11.17602  23.54800
h         6.77222  11.28318  23.18572
c         8.23107   9.82613  23.55427
h         8.75953   9.61241  24.49894
h         7.36500   9.15312  23.47873
c         9.16730   9.51750  22.38340
o         9.66554  10.38462  21.64232
n         9.40043   8.18039  22.22609
h         9.09952   7.53332  22.96742
c        10.38071   7.68657  21.28206
h         9.93776   6.95546  20.59038
h        10.73183   8.56335  20.71549
c        11.55050   7.05280  22.02602
o        12.18367   7.70213  22.88779
n        11.82316   5.77585  21.64926
h        11.09675   5.28265  21.09519
c        12.68746   4.92189  22.45339
h        13.15496   5.57626  23.20398
c        11.79926   3.87708  23.19431
h        11.25169   3.27184  22.45425
h        12.45637   3.21075  23.77785
c        10.85274   4.66679  24.06972
c        11.39350   5.35545  25.17656
h        12.42864   5.17004  25.47663
c        10.66128   6.30301  25.88073
h        11.09270   6.84517  26.72459
c         9.34972   6.63434  25.48033
o         8.76347   7.66001  26.15616
h         7.78946   7.76888  25.87714
c         8.77109   5.92027  24.39732
h         7.75936   6.13370  24.03394
c         9.52810   4.94630  23.70296
h         9.08495   4.43788  22.83768
c        13.85774   4.30787  21.68775
o        14.88268   3.98133  22.32067
n        13.72932   4.13372  20.34197
h        12.97013   4.60769  19.83938
c        14.89417   3.69448  19.55450
h        15.40272   2.89466  20.10896
h        14.54542   3.27455  18.59588
h        15.57404   4.56713  19.43005
zn        4.13000   7.77512  23.06993
c         5.79899   0.19283  28.77877
h         5.58208   0.31759  27.71667
c         7.06658  -0.19922  29.22535
cl        8.32293  -0.54462  28.03520
c         7.36011  -0.36103  30.58394
h         8.34013  -0.70787  30.92596
c         6.34401  -0.12333  31.52302
h         6.55829  -0.26168  32.58414
c         5.05678   0.24483  31.11197
h         4.26677   0.39513  31.85380
c         4.79088   0.39213  29.73797
n         3.47961   0.76441  29.27162
s         2.38483  -0.47341  28.90108
o         3.16589  -1.55315  28.22261
o         1.25671   0.15094  28.17732
c         1.81331  -1.08579  30.48354
h         1.37501  -0.23952  31.03081
h         2.66441  -1.51399  31.02940
h         1.04806  -1.84969  30.29227
c         2.90180   2.01408  29.80817
h         3.02435   2.10538  30.89832
h         1.81969   2.02324  29.59822
c         3.51791   3.18314  29.07834
c         3.75188   3.04823  27.69693
h         3.51279   2.11708  27.17797
c         4.26530   4.13385  27.00329
h         4.41767   4.09070  25.92441
n         3.78862   4.30584  29.77967
c         4.27015   5.35545  29.09233
h         4.50805   6.26915  29.64086
c         4.52147   5.31924  27.71000
c         5.00183   6.50735  27.00871
o         4.71691   7.68794  27.34102
c         5.12512   8.61064  25.66091
c         5.57177   9.99239  26.20243
h         5.10681  10.76094  25.56257
f         5.20940  10.20814  27.49909
f         6.95639  10.06792  26.14416
n         6.21743   7.61085  25.38119
n         5.72356   6.34183  25.85273
o         4.10789   8.57292  24.94633
h         6.42323   5.59057  25.81767
h         6.24697   7.51630  24.34418
o         2.69319   1.42383  25.16202
h         2.93057   0.66862  24.52212
h         1.85333   1.10791  25.57066
o         7.73832   3.32567  34.39910
h         6.84541   3.32487  34.80740
h         8.26694   2.71824  35.00966
o         4.07457  -3.68646  29.94426
h         3.60149  -3.10387  29.31037
h         3.72184  -3.44301  30.83579
o         2.58374   0.25612  34.96594
h         2.60779   0.93415  34.23339
h         2.58238   0.80920  35.80213
o         2.91278  -3.16064  32.48105
h         1.98815  -2.92930  32.77291
h         3.53107  -2.69931  33.10726
o         5.72208  -2.37426  27.04418
h         4.92576  -2.00007  27.48133
h         6.17086  -2.90063  27.77070
o        -0.53940   0.27530  32.68052
h        -0.28908   1.21832  32.79997
h        -0.88824   0.19165  31.73645
o         9.49797  -1.82404  32.40145
h         9.48325  -2.80281  32.19878
h        10.42123  -1.57623  32.06379
o         9.79332  -3.59074  28.87039
h         9.20862  -2.80195  28.90690
h         9.38258  -4.13297  28.13328
o         0.19472  -2.38968  33.00304
h         0.08588  -1.39737  33.02403
h        -0.29859  -2.71791  33.81495
o         8.77093  -0.96049  34.87976
h         8.97067  -1.25254  33.93510
h         8.43654  -1.80163  35.32594
o        -0.95526  -3.22955  30.60122
h        -1.83247  -2.83056  30.38981
h        -0.66643  -2.90803  31.50638
o         0.28203  -3.26727  28.15389
h         0.00385  -3.31837  29.10921
h         1.05007  -3.89815  28.03947
o         4.46396  -1.59867  34.23856
h         3.69000  -1.08794  34.60973
h         5.22137  -0.99552  34.53344
