# Supplementary material for: Comprehensive Mechanistic View of the Hydrolysis of Oxadiazole-Based Inhibitors by Histone Deacetylase 6 (HDAC6)
Source: ACS Chem Biol. 2023 Jul 3;18(7):1594–610. doi: 10.1021/acschembio.3c00212 (PMC10367051; doi:10.1021/acschembio.3c00212)
Supplement: Supplementary file 4 — cb3c00212_si_004.zip [file cb3c00212_si_004.zip › SI_Structures_Energies/Alt_Structures_XYZ/P_S1_Alt3.xyz]

         317

h        17.00395  -0.13277  30.81158
c        15.94840   0.24230  30.59742
o        15.48104   0.10178  29.44793
n        15.24542   0.84543  31.58704
h        15.61101   0.94492  32.54413
c        13.90980   1.39147  31.32146
h        13.22336   0.55869  31.11778
c        13.43012   2.16382  32.56698
h        13.44998   1.47977  33.43054
h        14.14502   2.97930  32.76715
c        12.04193   2.70298  32.39622
n        11.71833   3.64525  31.41986
c        10.39738   3.83415  31.52173
h         9.80710   4.51692  30.91470
n         9.85856   3.07151  32.51894
h         8.90047   3.14391  32.91277
c        10.89148   2.34383  33.08712
h        10.71776   1.63593  33.89408
c        13.98169   2.32160  30.09080
o        14.86752   3.20092  30.00943
n        13.04369   2.14449  29.12617
c        11.80348   1.33816  29.21189
h        11.36891   1.38641  30.21839
h        12.00199   0.28235  28.95974
c        10.92144   2.00494  28.15082
h        10.47129   2.92349  28.56497
h        10.10952   1.34752  27.81421
c        11.92611   2.34623  27.04090
h        11.55523   3.10931  26.34424
h        12.18689   1.44879  26.46151
c        13.17561   2.82306  27.82624
h        14.11246   2.51690  27.33481
c        13.23707   4.34195  27.89979
o        13.73018   4.97827  26.92357
n        12.72132   4.97593  28.97960
h        12.45579   4.42938  29.83204
c        12.87144   6.42871  29.09299
h        12.76748   6.83165  28.07595
h        12.02888   6.85966  29.68522
h        13.92234   6.69859  29.43518
h         3.70646   3.64539  34.37385
c         3.39979   3.42291  33.32165
h         2.96821   4.32061  32.85194
h         4.28171   3.13060  32.74123
o         2.45947   2.31687  33.22397
h         1.55038   2.64819  33.46296
h         1.61121  14.98246  27.17795
c         1.56522  14.89397  26.07422
h         0.54363  15.18832  25.78764
h         2.25975  15.63611  25.63922
c         1.85524  13.52296  25.55474
n         1.36606  13.09874  24.32319
h         0.82638  13.67533  23.65640
c         1.81284  11.82146  24.11008
h         1.56188  11.23434  23.23182
n         2.55717  11.39804  25.12504
c         2.58800  12.44641  26.03181
h         3.12058  12.36204  26.97854
h         0.40250  11.81365  29.88296
c         0.84998  10.79973  29.98598
h         1.82140  10.91691  30.48433
h         0.20228  10.21035  30.66118
c         1.02847  10.07037  28.69351
n        -0.02440   9.71932  27.85748
h        -1.02032   9.85697  28.07601
c         0.49783   9.02725  26.79464
h        -0.13523   8.67524  25.98571
n         1.82297   8.90768  26.88701
c         2.15509   9.56146  28.06753
h         3.17175   9.61055  28.44011
h         1.64238   9.32188  33.99850
c         2.35626   9.21779  33.14770
o         2.81975  10.22437  32.57496
n         2.63628   7.95182  32.74935
h         2.14716   7.18008  33.22387
c         3.14115   7.79571  31.37932
h         3.12927   6.73050  31.12096
h         2.48536   8.30778  30.65963
c         4.54904   8.37082  31.18316
o         4.89643   8.97056  30.14394
n         5.41060   8.19543  32.22130
h         5.04458   7.75765  33.06963
c         6.77451   8.73170  32.22884
h         7.26176   8.31989  33.12711
c         7.61024   8.32242  30.98910
h         7.27981   8.91465  30.12564
h         8.64102   8.62868  31.19974
c         7.59708   6.85250  30.60864
c         7.28824   5.81935  31.51573
h         7.13156   6.05696  32.56908
c         7.20256   4.47986  31.09666
h         6.90725   3.70899  31.81548
c         7.49726   4.13237  29.76827
h         7.42365   3.09114  29.44000
c         7.90730   5.13781  28.87451
h         8.19415   4.87818  27.84863
c         7.93550   6.48314  29.28735
h         8.21989   7.26041  28.56778
c         6.82781  10.28021  32.40794
o         7.92998  10.86337  32.35298
n         5.64645  10.90661  32.65329
h         4.77356  10.36724  32.65015
c         5.47873  12.35517  32.69317
h         6.43211  12.80431  32.38132
c         4.33594  12.80271  31.74645
h         3.37220  12.44368  32.13159
h         4.31201  13.90189  31.73040
s         4.52663  12.28955  30.00564
h         4.32724  10.95723  30.18716
c         5.05291  12.83206  34.10000
o         4.12507  12.27658  34.73368
n         5.68535  13.94992  34.55602
h         6.42231  14.39939  33.99039
c         5.35285  14.54370  35.85241
h         4.80870  13.78934  36.43696
h         6.27446  14.83770  36.39593
h         4.71047  15.45175  35.76529
h         3.53651  10.93506  20.13695
c         3.55630  11.30196  21.19598
h         4.17937  12.20615  21.25696
h         2.53890  11.61167  21.47061
c         4.08071  10.27195  22.18682
o         3.28202   9.28629  22.48706
o         5.22854  10.38229  22.68879
h         0.48549   7.38667  22.95323
c         1.01998   7.30520  23.93005
h         1.53041   8.25574  24.14587
h         0.24306   7.16273  24.69527
c         1.98785   6.16261  24.00928
n         3.36137   6.28032  23.78462
c         3.89598   5.05335  23.94646
h         4.94973   4.80736  23.83065
n         2.92543   4.15419  24.25888
h         2.99962   3.13719  24.51524
c         1.72314   4.83728  24.30989
h         0.79722   4.32588  24.55143
h        -1.23835   2.68706  26.60678
c        -0.16605   2.68837  26.94060
h         0.06994   1.66009  27.26054
h         0.45975   2.91054  26.05997
c         0.12749   3.66873  28.05687
c        -0.05917   3.28164  29.39997
h        -0.41825   2.27181  29.62038
c         0.15157   4.19275  30.44639
h        -0.02310   3.87973  31.47838
c         0.55169   5.50881  30.16658
h         0.67095   6.23011  30.97908
c         0.76192   5.90456  28.83568
h         1.08836   6.91997  28.59969
c         0.56176   4.98437  27.79549
h         0.74149   5.30952  26.76524
h         7.55863   6.43989  19.52192
c         7.17583   6.26682  20.55839
h         6.67742   5.28308  20.59026
h         8.03930   6.12895  21.22296
c         6.24062   7.30176  21.17627
o         5.69960   8.21619  20.51774
o         6.03200   7.07320  22.45863
h         6.71097   0.76921  22.48665
c         6.74326   1.58840  23.25386
h         7.27214   2.44530  22.80470
h         5.69111   1.89466  23.41103
c         7.33219   1.21448  24.63642
h         6.83977   0.28923  24.99085
c         8.85110   0.96556  24.61278
h         9.11300   0.05066  24.05177
h         9.38635   1.81506  24.15595
h         9.24320   0.83526  25.63434
c         7.00085   2.32131  25.65771
h         5.91115   2.47708  25.73609
h         7.36763   2.05535  26.66417
h         7.46892   3.27929  25.36863
h        10.04966  15.93054  22.81769
c         9.37234  15.46774  23.59535
o         9.39761  15.90557  24.76073
n         8.60931  14.45387  23.12543
h         8.70498  14.21118  22.12868
c         7.77674  13.62731  24.01255
h         7.85986  14.07910  25.01271
c         6.28981  13.60474  23.62704
h         6.16159  13.10909  22.65234
h         5.76841  12.97993  24.36827
c         5.59109  14.96813  23.57006
h         6.21636  15.70824  23.03621
h         4.66705  14.84301  22.98492
c         5.19673  15.57054  24.93771
o         4.33458  16.52026  24.90880
o         5.76205  15.09392  25.97492
c         8.45043  12.23912  24.09092
o         9.57475  12.11101  24.63022
n         7.77207  11.20953  23.53275
h         6.80052  11.32313  23.21432
c         8.22154   9.84081  23.60128
h         8.77759   9.66789  24.53917
h         7.33581   9.18688  23.60288
c         9.12799   9.47569  22.42378
o         9.66104  10.32521  21.68352
n         9.32054   8.13406  22.25997
h         8.91687   7.47468  22.93583
c        10.30323   7.63293  21.32181
h         9.86808   6.88039  20.65056
h        10.63836   8.50260  20.73503
c        11.49371   7.04137  22.06461
o        12.12323   7.71687  22.91002
n        11.79194   5.76508  21.71020
h        11.08020   5.24871  21.15779
c        12.68481   4.95281  22.52604
h        13.12828   5.63208  23.26956
c        11.84242   3.87613  23.27337
h        11.43302   3.16606  22.53724
h        12.51229   3.31904  23.94867
c        10.71883   4.57354  24.01263
c        10.99498   5.31038  25.18410
h        12.00472   5.29200  25.60873
c        10.01260   6.09042  25.80246
h        10.23306   6.66789  26.70580
c         8.72731   6.16823  25.23327
o         7.80351   6.96729  25.87065
h         6.99965   7.10218  25.30257
c         8.42871   5.44584  24.06109
h         7.43404   5.52918  23.60674
c         9.42414   4.64962  23.46322
h         9.18541   4.09851  22.54765
c        13.86703   4.36473  21.75173
o        14.90550   4.05855  22.37315
n        13.72861   4.18008  20.40709
h        12.95905   4.63846  19.90551
c        14.88282   3.72877  19.60914
h        15.39309   2.92898  20.16252
h        14.52782   3.30581  18.65175
h        15.56773   4.59416  19.46780
zn        4.48100   7.95280  23.31132
c         5.76385  -0.24961  28.72341
h         5.57243   0.00026  27.67918
c         7.04849  -0.56473  29.17897
cl        8.37061  -0.63711  28.00921
c         7.31343  -0.86595  30.51779
h         8.31915  -1.10561  30.87631
c         6.24246  -0.87730  31.42547
h         6.43312  -1.12029  32.47294
c         4.93872  -0.59706  31.00169
h         4.12244  -0.61809  31.72924
c         4.70891  -0.28481  29.64956
n         3.40302   0.10417  29.18093
s         2.27235  -1.04725  28.69856
o         3.03963  -2.16913  28.06540
o         1.26616  -0.32772  27.88945
c         1.55910  -1.59571  30.24270
h         1.27134  -0.69465  30.80098
h         2.31688  -2.15884  30.80332
h         0.66741  -2.19590  30.04104
c         2.79545   1.25303  29.87441
h         2.87147   1.19193  30.97306
h         1.72953   1.31653  29.60121
c         3.46730   2.49754  29.38551
c         3.66880   2.69482  28.00936
h         3.44159   1.90370  27.28974
c         4.09791   3.95250  27.58909
h         4.18841   4.20220  26.52914
n         3.80103   3.38921  30.33512
c         4.21184   4.58765  29.92136
h         4.49212   5.31023  30.69472
c         4.31577   4.93096  28.56557
c         4.37285   6.36505  28.24978
o         3.51625   7.13316  28.68664
c         5.33366   8.79051  26.18059
c         5.06137  10.27979  26.18616
h         4.11224  10.52033  25.65055
f         4.99325  10.73323  27.49467
f         6.12901  10.92219  25.59802
n         5.45833   8.20125  27.37169
n         5.39501   6.81034  27.42635
o         5.47413   8.15421  25.09540
h         6.31026   6.34299  27.45745
h         5.21652   8.69377  28.25541
o         2.73717   1.49508  25.15280
h         2.96928   0.74284  24.50952
h         1.89768   1.17895  25.55995
o         7.77167   3.34912  34.41579
h         6.87042   3.31412  34.80477
h         8.30077   2.73894  35.02339
o         4.19129  -3.96198  29.99288
h         3.64615  -3.51886  29.30471
h         3.89317  -3.58061  30.85143
o         2.57405   0.23486  35.00622
h         2.60249   0.92422  34.27857
h         2.57284   0.78781  35.84279
o         2.89152  -3.20272  32.49326
h         1.95514  -3.01465  32.78180
h         3.48775  -2.72524  33.12869
o         5.71845  -2.60913  26.99991
h         4.86681  -2.38281  27.43620
h         6.21023  -3.13308  27.70188
o        -0.55040   0.12758  32.60156
h        -0.13087   1.01133  32.67286
h        -0.89636   0.06955  31.65330
o         9.55362  -1.88798  32.45363
h         9.55047  -2.86571  32.24050
h        10.45621  -1.61099  32.08643
o         9.83423  -3.64337  28.86931
h         9.29218  -2.82396  28.87605
h         9.41089  -4.17486  28.13109
o         0.11449  -2.54031  32.91129
h         0.01835  -1.54426  32.91610
h        -0.35380  -2.83784  33.74937
o         8.77225  -0.95624  34.88673
h         8.98929  -1.26598  33.95270
h         8.43526  -1.79197  35.34065
o        -1.13137  -3.32693  30.50995
h        -2.03463  -2.98034  30.29086
h        -0.86237  -3.02377  31.42632
o         0.14660  -3.47674  28.04145
h        -0.13525  -3.57010  28.98855
h         0.95949  -4.04694  27.92128
o         4.43198  -1.61177  34.24963
h         3.66475  -1.09969  34.63763
h         5.19070  -0.98834  34.50225
