# Supplementary material for: Comprehensive Mechanistic View of the Hydrolysis of Oxadiazole-Based Inhibitors by Histone Deacetylase 6 (HDAC6)
Source: ACS Chem Biol. 2023 Jul 3;18(7):1594–610. doi: 10.1021/acschembio.3c00212 (PMC10367051; doi:10.1021/acschembio.3c00212)
Supplement: Supplementary file 4 — cb3c00212_si_004.zip [file cb3c00212_si_004.zip › SI_Structures_Energies/Alt_Structures_XYZ/P_S1_Alt4.xyz]

         317

h        16.96493  -0.10497  30.80711
c        15.90897   0.27123  30.58930
o        15.45061   0.12883  29.43669
n        15.19675   0.87636  31.57260
h        15.55565   0.97702  32.53214
c        13.86146   1.42149  31.29044
h        13.17764   0.58713  31.08418
c        13.36645   2.20335  32.52454
h        13.39241   1.52901  33.39617
h        14.07159   3.02879  32.71855
c        11.96948   2.72423  32.35092
n        11.61875   3.65103  31.36741
c        10.29617   3.82596  31.48775
h         9.67988   4.48560  30.87808
n         9.78511   3.06900  32.50423
h         8.83184   3.12831  32.90477
c        10.83485   2.36041  33.06435
h        10.68359   1.65920  33.88161
c        13.94488   2.34866  30.05877
o        14.82972   3.23104  29.99163
n        13.01865   2.17207  29.08305
c        11.78156   1.35842  29.14357
h        11.33571   1.39049  30.14580
h        11.98960   0.30765  28.87877
c        10.90558   2.03619  28.08352
h        10.43870   2.94082  28.50827
h        10.10401   1.37770  27.72524
c        11.91480   2.41031  26.98787
h        11.54675   3.19975  26.31807
h        12.17572   1.53287  26.37851
c        13.16393   2.86073  27.78958
h        14.10084   2.54931  27.30179
c        13.24203   4.37614  27.87911
o        13.77435   5.00938  26.92270
n        12.70123   5.00744  28.94830
h        12.39909   4.45567  29.78347
c        12.85892   6.45709  29.08316
h        12.75704   6.87842  28.07372
h        12.01538   6.88207  29.68069
h        13.91170   6.71818  29.43293
h         3.70963   3.65419  34.32202
c         3.39875   3.45484  33.26135
h         2.95201   4.35204  32.80641
h         4.28869   3.18717  32.67646
o         2.47199   2.33717  33.15511
h         1.55889   2.65336  33.39563
h         1.62880  14.70698  27.09908
c         1.60352  14.51878  26.00447
h         0.63172  14.91419  25.66286
h         2.38081  15.15338  25.53921
c         1.73058  13.08757  25.57260
n         1.41233  12.73428  24.26148
h         1.01582  13.37309  23.55085
c         1.61613  11.38017  24.13828
h         1.50115  10.83961  23.20295
n         2.04834  10.83766  25.27236
c         2.12082  11.89310  26.17150
h         2.48211  11.73622  27.18719
h         0.28954  11.76482  29.98522
c         0.68912  10.74560  30.16404
h         1.62381  10.84709  30.73082
h        -0.02882  10.21628  30.81683
c         0.94173   9.89610  28.96856
n        -0.00448   9.54992  28.01479
h        -0.99474   9.82868  28.04063
c         0.55647   8.65085  27.15514
h         0.01812   8.26209  26.29832
n         1.81722   8.38801  27.50555
c         2.06667   9.16848  28.62908
h         3.02171   9.13652  29.14941
h         1.65162   9.23450  34.02454
c         2.37520   9.06166  33.18546
o         2.82153  10.01376  32.51409
n         2.67010   7.76152  32.93631
h         2.22297   7.04283  33.52628
c         3.22534   7.39260  31.63129
h         3.38402   6.30237  31.61932
h         2.51535   7.64724  30.82899
c         4.54763   8.10350  31.31088
o         4.78670   8.57363  30.17981
n         5.43097   8.15695  32.33888
h         5.14477   7.71721  33.21548
c         6.78354   8.71115  32.25254
h         7.31217   8.34170  33.14522
c         7.57098   8.23890  30.99985
h         7.27564   8.84097  30.13009
h         8.62565   8.46421  31.20227
c         7.41609   6.76470  30.66267
c         7.24727   5.77916  31.65711
h         7.31846   6.05322  32.71399
c         7.01233   4.43556  31.31591
h         6.83672   3.70434  32.11227
c         7.02346   4.03473  29.96901
h         6.84314   2.98801  29.70131
c         7.27652   4.99240  28.97230
h         7.30616   4.70077  27.91873
c         7.44479   6.34592  29.31542
h         7.60451   7.08015  28.51707
c         6.81711  10.25851  32.38477
o         7.90300  10.86421  32.28713
n         5.62596  10.86268  32.65381
h         4.77148  10.29397  32.66943
c         5.42717  12.30652  32.67340
h         6.36757  12.76975  32.34359
c         4.26685  12.70490  31.72861
h         3.31332  12.33959  32.13435
h         4.22020  13.80197  31.67309
s         4.46044  12.12726  30.00893
h         4.22927  10.81067  30.25455
c         5.00501  12.80090  34.07504
o         4.06654  12.25967  34.70688
n         5.65070  13.91053  34.53040
h         6.39111  14.35142  33.96217
c         5.33147  14.50891  35.82888
h         4.78961  13.75936  36.42127
h         6.25928  14.80222  36.36327
h         4.69319  15.42166  35.74859
h         3.49299  10.93809  20.07204
c         3.52201  11.29872  21.13131
h         4.12545  12.21652  21.19162
h         2.50371  11.56880  21.43981
c         4.09870  10.24449  22.06104
o         3.29427   9.26791  22.37442
o         5.28170  10.32230  22.47396
h         0.47051   7.39600  22.91479
c         1.00579   7.33229  23.89145
h         1.52223   8.28415  24.09283
h         0.22006   7.20393  24.65047
c         1.94928   6.17019  23.96192
n         3.30588   6.24160  23.64235
c         3.80628   4.99585  23.75284
h         4.84821   4.72803  23.58873
n         2.82753   4.12892  24.12146
h         2.88522   3.10806  24.37261
c         1.65899   4.85405  24.27392
h         0.73412   4.37422  24.57364
h        -1.23453   2.69306  26.58185
c        -0.15993   2.70513  26.90159
h         0.11695   1.66638  27.14055
h         0.45594   3.02736  26.04760
c         0.08305   3.58373  28.10740
c        -0.21328   3.07255  29.38769
h        -0.59597   2.05273  29.47082
c        -0.07630   3.86677  30.53303
h        -0.34284   3.45155  31.50517
c         0.36879   5.19271  30.42312
h         0.45269   5.82182  31.31308
c         0.68295   5.70950  29.15739
h         1.02989   6.74004  29.05428
c         0.54957   4.91003  28.00913
h         0.80966   5.33110  27.03097
h         7.60351   6.41509  19.50441
c         7.24042   6.23031  20.54519
h         6.80037   5.21932  20.59092
h         8.10543   6.15409  21.21670
c         6.24209   7.21823  21.13243
o         5.65327   8.08241  20.44556
o         6.03443   7.00788  22.41716
h         6.76404   0.74332  22.49322
c         6.82873   1.54364  23.27825
h         7.36121   2.40124  22.83414
h         5.78718   1.86512  23.47186
c         7.44731   1.12694  24.63742
h         6.90431   0.23781  25.01126
c         8.94293   0.77217  24.56910
h         9.13345  -0.14276  23.97914
h         9.52587   1.59736  24.12555
h         9.34488   0.58820  25.57915
c         7.24364   2.25417  25.66706
h         6.17540   2.48680  25.79444
h         7.63735   1.96403  26.65588
h         7.75586   3.18111  25.35642
h        10.06794  15.92329  22.79729
c         9.39070  15.45422  23.57092
o         9.39200  15.90071  24.73381
n         8.65939  14.41896  23.10047
h         8.74491  14.18735  22.09985
c         7.77941  13.62757  23.96911
h         7.84097  14.09321  24.96551
c         6.31016  13.65913  23.53392
h         6.20421  13.20328  22.53780
h         5.74620  13.02475  24.22923
c         5.64736  15.04172  23.52765
h         6.30629  15.79725  23.06052
h         4.74335  14.97004  22.90560
c         5.21589  15.56534  24.91746
o         4.30275  16.46479  24.92947
o         5.80405  15.07226  25.93628
c         8.39929  12.21793  24.10230
o         9.53810  12.08358  24.60725
n         7.64318  11.16886  23.68745
h         6.72795  11.30085  23.23176
c         8.12271   9.80387  23.69113
h         8.68423   9.59260  24.61618
h         7.25163   9.13148  23.66705
c         9.02580   9.49778  22.48855
o         9.47397  10.38009  21.73010
n         9.31153   8.17402  22.33148
h         8.96241   7.49114  23.01866
c        10.28563   7.72687  21.35523
h         9.85210   6.99360  20.66128
h        10.60057   8.62356  20.79865
c        11.49461   7.12104  22.05389
o        12.16580   7.79720  22.86705
n        11.76790   5.83840  21.70092
h        11.03987   5.31840  21.17246
c        12.66324   5.02714  22.51728
h        13.14112   5.71978  23.22629
c        11.80627   4.00944  23.32782
h        11.32768   3.30231  22.63015
h        12.48183   3.43716  23.98530
c        10.75842   4.78421  24.10524
c        11.15471   5.61029  25.17988
h        12.19361   5.58601  25.52530
c        10.24998   6.46269  25.81855
h        10.55955   7.09602  26.65478
c         8.90761   6.51751  25.39165
o         8.06768   7.40464  26.01905
h         7.13320   7.02959  25.98089
c         8.49006   5.69884  24.31676
h         7.45408   5.75187  23.96509
c         9.41521   4.84191  23.68510
h         9.08806   4.23393  22.83232
c        13.82454   4.39292  21.74787
o        14.85034   4.06055  22.37811
n        13.69900   4.21208  20.40177
h        12.93654   4.67251  19.89025
c        14.85825   3.74645  19.61820
h        15.35875   2.94845  20.18317
h        14.51125   3.31834  18.65970
h        15.55042   4.60675  19.47483
zn        4.44501   7.88439  23.15431
f         4.93225  11.29338  25.14579
c         5.54064  10.59193  26.13335
f         5.13911  11.10219  27.35825
h         6.63302  10.71724  26.04299
c         5.09951   9.12431  26.05502
o         4.96816   8.53807  24.97265
n         4.94024   8.53159  27.25191
h         5.02575   9.05541  28.13170
n         4.27582   7.32420  27.39709
h         3.20305   7.47323  27.39573
c         4.84831   6.14967  26.99958
o         5.86046   6.02394  26.27225
c         4.20593   4.98805  27.64808
c         4.12132   3.74365  27.01605
c         3.63911   2.66712  27.74559
h         3.51806   1.69043  27.27743
h         4.44232   3.63349  25.98187
c         3.86332   5.07843  29.01049
h         4.00318   6.03536  29.51995
n         3.45505   4.03475  29.74920
c         3.32442   2.85759  29.10442
c         2.81700   1.68280  29.89906
h         1.72184   1.64516  29.77965
h         3.01804   1.80837  30.97404
n         3.41093   0.44442  29.36377
s         2.31768  -0.73179  28.86093
c         1.63242  -1.35373  30.38885
h         0.82246  -2.05371  30.15659
h         1.23439  -0.49040  30.93951
h         2.43292  -1.84244  30.96159
o         1.27372  -0.03892  28.07663
o         3.11052  -1.81897  28.20288
c         4.71758   0.06991  29.83270
c         5.76083  -0.01726  28.89368
h         5.57308   0.16934  27.83547
c         4.95099  -0.15950  31.20090
h         4.13636  -0.09783  31.92810
c         6.24474  -0.48102  31.62803
h         6.43596  -0.67167  32.68541
c         7.30023  -0.59448  30.70977
h         8.29396  -0.88204  31.06720
c         7.03464  -0.36890  29.35538
cl        8.34144  -0.57341  28.18726
o         2.67685   1.50693  25.04207
h         2.90544   0.73081  24.42477
h         1.84638   1.20394  25.47560
o         7.74859   3.32618  34.49902
h         6.87683   3.27488  34.95202
h         8.32427   2.72363  35.07003
o         4.14728  -3.81100  29.99775
h         3.63830  -3.28814  29.33880
h         3.83270  -3.49518  30.87845
o         2.56596   0.25075  34.97182
h         2.59415   0.93510  34.24334
h         2.56771   0.80035  35.81038
o         2.91475  -3.18289  32.51626
h         1.98106  -2.99145  32.81000
h         3.51634  -2.72832  33.16233
o         5.72788  -2.43553  27.03646
h         4.90367  -2.13252  27.47795
h         6.19806  -2.96450  27.74822
o        -0.60831   0.13050  32.62624
h        -0.26661   1.04898  32.67057
h        -0.97412   0.01899  31.69049
o         9.56131  -1.87131  32.47193
h         9.54205  -2.84566  32.24592
h        10.46321  -1.60242  32.09558
o         9.81145  -3.61128  28.87745
h         9.25077  -2.80427  28.90471
h         9.39279  -4.14324  28.13741
o         0.16240  -2.50923  32.97170
h         0.04631  -1.51669  32.97065
h        -0.32614  -2.81453  33.79629
o         8.76613  -0.95660  34.90880
h         8.98392  -1.25560  33.97144
h         8.43679  -1.80072  35.35410
o        -1.04176  -3.32668  30.57749
h        -1.92165  -2.92795  30.36864
h        -0.74902  -3.01998  31.48613
o         0.21845  -3.37809  28.12230
h        -0.06642  -3.46756  29.07090
h         1.01963  -3.96549  28.00170
o         4.44257  -1.62353  34.31429
h         3.66368  -1.09255  34.64649
h         5.19905  -1.03251  34.63751
