# Supplementary material for: Comprehensive Mechanistic View of the Hydrolysis of Oxadiazole-Based Inhibitors by Histone Deacetylase 6 (HDAC6)
Source: ACS Chem Biol. 2023 Jul 3;18(7):1594–610. doi: 10.1021/acschembio.3c00212 (PMC10367051; doi:10.1021/acschembio.3c00212)
Supplement: Supplementary file 4 — cb3c00212_si_004.zip [file cb3c00212_si_004.zip › SI_Structures_Energies/Alt_Structures_XYZ/P_S2_Alt1.xyz]

         320

h        16.98627  -0.12182  30.81005
c        15.92970   0.25186  30.59470
o        15.46695   0.11028  29.44392
n        15.22169   0.85369  31.58240
h        15.58529   0.95442  32.54002
c        13.88559   1.39892  31.31139
h        13.19951   0.56550  31.10870
c        13.40270   2.17637  32.55269
h        13.42788   1.49715  33.42025
h        14.11393   2.99647  32.74717
c        12.00993   2.70674  32.38484
n        11.67026   3.64568  31.40964
c        10.34809   3.82335  31.52135
h         9.74407   4.49472  30.91356
n         9.82562   3.05652  32.52450
h         8.86717   3.11348  32.91163
c        10.86858   2.33778  33.08509
h        10.70813   1.62610  33.89118
c        13.96102   2.32807  30.08043
o        14.84784   3.20774  30.00605
n        13.02792   2.15195  29.11147
c        11.78350   1.35056  29.18762
h        11.34993   1.38830  30.19506
h        11.97754   0.29733  28.92160
c        10.90372   2.03562  28.13576
h        10.45811   2.95061  28.56188
h        10.08684   1.38769  27.79268
c        11.90670   2.38699  27.02678
h        11.54127   3.16925  26.34767
h        12.15487   1.49856  26.42792
c        13.16653   2.83453  27.81379
h        14.09695   2.51549  27.31872
c        13.25438   4.35013  27.89790
o        13.78827   4.97942  26.94041
n        12.71389   4.98761  28.96481
h        12.42525   4.44108  29.80774
c        12.86692   6.43882  29.08734
h        12.76435   6.85031  28.07364
h        12.02165   6.86503  29.68137
h        13.91760   6.70722  29.43483
h         3.70364   3.63578  34.33734
c         3.40165   3.43712  33.27365
h         2.95647   4.33488  32.81797
h         4.29443   3.17716  32.69001
o         2.47927   2.31725  33.15387
h         1.56483   2.63209  33.38736
h         1.57530  14.80164  27.16725
c         1.52397  14.65077  26.06774
h         0.53712  15.02581  25.75296
h         2.29099  15.29518  25.59615
c         1.67831  13.23255  25.62405
n         1.38154  12.84627  24.31234
h         0.98245  13.46750  23.58263
c         1.62371  11.52137  24.17020
h         1.57672  10.93905  23.25765
n         2.04300  11.04648  25.34663
c         2.10626  12.08069  26.25582
h         2.50649  11.90934  27.24994
h         0.43306  11.70911  29.96980
c         0.92088  10.70947  30.09393
h         1.92109  10.87118  30.51442
h         0.34189  10.15371  30.85292
c         1.00995   9.86814  28.85676
n        -0.11280   9.52063  28.11750
h        -1.07950   9.78414  28.34716
c         0.27162   8.64935  27.13564
h        -0.43889   8.25651  26.41285
n         1.57881   8.41113  27.18060
c         2.05079   9.16898  28.24893
h         3.10544   9.18137  28.51590
h         1.65242   9.21360  34.06248
c         2.38114   9.04314  33.23140
o         2.85581   9.99815  32.58442
n         2.65724   7.74464  32.95788
h         2.19561   7.01690  33.52506
c         3.22328   7.41620  31.64969
h         3.34907   6.32378  31.58369
h         2.54569   7.73549  30.84122
c         4.55940   8.11376  31.39100
o         4.80351   8.65942  30.28975
n         5.45969   8.08964  32.39933
h         5.17471   7.62455  33.26362
c         6.81775   8.63777  32.31828
h         7.32746   8.29266  33.23078
c         7.64007   8.14342  31.09537
h         7.34580   8.72232  30.20955
h         8.68169   8.41531  31.30101
c         7.56732   6.66113  30.75757
c         7.26338   5.66735  31.70907
h         7.20109   5.93479  32.76596
c         7.08605   4.32441  31.32933
h         6.80325   3.58651  32.08656
c         7.28571   3.93178  29.99578
h         7.13140   2.88988  29.69784
c         7.70288   4.89150  29.05679
h         7.89341   4.60638  28.01731
c         7.82950   6.23879  29.43528
h         8.13789   6.97049  28.68133
c         6.84785  10.19444  32.40466
o         7.93174  10.79693  32.27047
n         5.66328  10.81141  32.67203
h         4.80176  10.25489  32.71856
c         5.47188  12.25886  32.66449
h         6.41992  12.71325  32.34412
c         4.32939  12.64948  31.69397
h         3.37103  12.27384  32.07883
h         4.27405  13.74678  31.64522
s         4.55794  12.09009  29.96862
h         4.36901  10.76024  30.19027
c         5.02849  12.77240  34.05642
o         4.09154  12.22822  34.68693
n         5.65561  13.89683  34.50546
h         6.39875  14.34105  33.94371
c         5.33087  14.49031  35.80611
h         4.78771  13.73726  36.39268
h         6.25623  14.78308  36.34599
h         4.69382  15.40579  35.73466
h         3.47163  10.91827  20.08329
c         3.47145  11.27347  21.14025
h         3.99843  12.23782  21.20393
h         2.42657  11.46294  21.42828
c         4.13812  10.28205  22.09578
o         3.41700   9.25095  22.43498
o         5.29412  10.52350  22.50986
h         0.50237   7.39006  22.94221
c         1.04956   7.31386  23.91369
h         1.61873   8.23577  24.08944
h         0.29144   7.22880  24.70450
c         1.97164   6.13253  23.96770
n         3.33062   6.19197  23.65839
c         3.81235   4.93826  23.73660
h         4.85183   4.66086  23.57383
n         2.81837   4.07419  24.07615
h         2.87013   3.05967  24.33816
c         1.65926   4.81338  24.24368
h         0.72610   4.33937  24.52675
h        -1.24086   2.70180  26.59292
c        -0.16984   2.72240  26.91847
h         0.09835   1.69039  27.19276
h         0.45044   3.00720  26.05418
c         0.10023   3.64550  28.08713
c        -0.24512   3.23113  29.39096
h        -0.72989   2.26152  29.52924
c        -0.02665   4.06516  30.49673
h        -0.34005   3.73453  31.48800
c         0.56746   5.32416  30.32253
h         0.71294   5.98380  31.18250
c         0.93854   5.74058  29.03491
h         1.40565   6.71478  28.87180
c         0.70547   4.90892  27.92758
h         1.01506   5.25666  26.93605
h         7.63301   6.41527  19.45983
c         7.27458   6.23412  20.49900
h         6.86548   5.21139  20.56080
h         8.14166   6.19196  21.17080
c         6.25482   7.20210  21.09038
o         5.71271   8.12105  20.43220
o         6.00361   6.90884  22.34350
h         6.72323   0.77803  22.49161
c         6.75807   1.60198  23.25479
h         7.28304   2.45713  22.79750
h         5.70641   1.90909  23.41508
c         7.35289   1.24082  24.63847
h         6.85559   0.32345  25.00742
c         8.86919   0.97758  24.61016
h         9.12168   0.05795  24.05185
h         9.41180   1.82066  24.15008
h         9.26184   0.84655  25.63170
c         7.03724   2.36497  25.64554
h         5.94983   2.51609  25.74935
h         7.43152   2.11955  26.64710
h         7.48325   3.32466  25.33165
h        10.11154  15.98393  22.78800
c         9.43725  15.53218  23.57102
o         9.42062  16.01439  24.72033
n         8.72574  14.47867  23.11940
h         8.81561  14.22823  22.12346
c         7.85118  13.68719  23.99059
h         7.90938  14.14824  24.98859
c         6.39156  13.71194  23.53005
h         6.32229  13.30043  22.51300
h         5.82872  13.03120  24.17640
c         5.69556  15.08033  23.56831
h         6.35706  15.87561  23.17632
h         4.82572  15.02726  22.89663
c         5.17953  15.51785  24.95902
o         4.18961  16.33967  24.97275
o         5.76993  15.04167  25.98157
c         8.48970  12.28499  24.11470
o         9.62770  12.16876  24.63200
n         7.77636  11.22901  23.65862
h         6.84071  11.33362  23.23879
c         8.29388   9.87751  23.67880
h         8.91172   9.72719  24.57864
h         7.44203   9.19012  23.76516
c         9.13678   9.54192  22.45025
o         9.60281  10.39973  21.67252
n         9.36192   8.20358  22.29343
h         8.98988   7.54380  22.98870
c        10.32732   7.70825  21.33419
h         9.87962   6.97009  20.65481
h        10.66277   8.58367  20.75560
c        11.52378   7.09409  22.05146
o        12.18352   7.76579  22.87785
n        11.80264   5.81337  21.69203
h        11.07446   5.29744  21.15992
c        12.70625   4.99584  22.49393
h        13.16549   5.67583  23.22682
c        11.87141   3.92992  23.26411
h        11.41526   3.23480  22.54079
h        12.55587   3.35432  23.90946
c        10.80561   4.66468  24.04765
c        11.18646   5.46046  25.14862
h        12.21791   5.42121  25.51356
c        10.27951   6.31795  25.77485
h        10.57780   6.93925  26.62518
c         8.95809   6.40873  25.29483
o         8.11847   7.31525  25.87945
h         7.15344   7.01899  25.72390
c         8.55154   5.61215  24.20047
h         7.52878   5.69996  23.81500
c         9.47761   4.74763  23.58658
h         9.16715   4.16171  22.71308
c        13.87705   4.39507  21.71807
o        14.91917   4.09550  22.33923
n        13.73228   4.18687  20.37857
h        12.96020   4.63535  19.87057
c        14.88793   3.72817  19.58820
h        15.39414   2.92932  20.14687
h        14.53552   3.30248  18.63189
h        15.57417   4.59262  19.45063
zn        4.53487   7.81553  23.29799
f         4.83714  11.69422  25.27966
c         5.29932  10.64286  26.06822
f         4.68793  10.81990  27.29846
h         6.38684  10.74312  26.17261
c         4.85649   9.34338  25.38378
o         5.72940   8.72294  24.69191
n         6.24330   8.60485  27.58820
h         7.18739   8.26865  27.33764
n         5.44606   7.49568  27.95014
h         4.91393   7.64573  28.81570
c         5.29094   6.38448  27.20823
o         5.80936   6.19449  26.06991
c         4.53602   5.29484  27.88282
c         4.09724   4.21966  27.09877
c         3.50906   3.12625  27.71940
h         3.18291   2.26015  27.13699
h         4.26120   4.26091  26.02405
c         4.39001   5.19298  29.27677
h         4.83957   5.94311  29.93572
n         3.81455   4.14812  29.90035
c         3.37652   3.13899  29.12035
c         2.75514   1.93967  29.78851
h         1.68365   1.91755  29.54062
h         2.84761   2.00064  30.88414
n         3.38571   0.72417  29.22281
s         2.31936  -0.54863  28.88213
c         1.79920  -1.15667  30.48447
h         1.05085  -1.94273  30.32132
h         1.35083  -0.31445  31.02967
h         2.67290  -1.55158  31.01858
o         1.15561   0.03526  28.17971
o         3.11529  -1.61539  28.19968
c         4.69872   0.38519  29.71250
c         5.72240   0.17760  28.77160
h         5.51837   0.28158  27.70469
c         4.95306   0.28220  31.09332
h         4.15436   0.44547  31.82262
c         6.24055  -0.05329  31.53026
h         6.44239  -0.15568  32.59778
c         7.27134  -0.30346  30.61073
h         8.25355  -0.62699  30.96971
c         6.99080  -0.18333  29.24441
cl        8.27085  -0.53263  28.08260
o         3.63354   9.01833  25.41303
h         2.55057  10.10001  25.49040
h         6.30630   9.17081  28.44369
o         2.60881   1.46046  25.08917
h         2.91748   0.70402  24.48494
h         1.74608   1.12252  25.42635
o         7.75556   3.32339  34.50799
h         6.88512   3.25400  34.96185
h         8.33956   2.72590  35.07586
o         4.07526  -3.70860  29.95416
h         3.59129  -3.14645  29.30979
h         3.72568  -3.45122  30.84282
o         2.58403   0.23439  34.98288
h         2.60211   0.91158  34.24839
h         2.57840   0.79091  35.81646
o         2.92566  -3.17732  32.49671
h         2.00076  -2.94530  32.78630
h         3.54315  -2.71309  33.12118
o         5.70520  -2.40229  27.05118
h         4.90557  -2.03312  27.48596
h         6.16176  -2.91805  27.78015
o        -0.55922   0.23892  32.68025
h        -0.28096   1.17622  32.77436
h        -0.90637   0.14421  31.73538
o         9.47903  -1.78547  32.38527
h         9.46401  -2.76470  32.18631
h        10.40462  -1.54146  32.05183
o         9.78436  -3.56604  28.87416
h         9.19739  -2.77853  28.91153
h         9.37277  -4.11106  28.13966
o         0.20199  -2.41395  33.01002
h         0.08791  -1.42193  33.02333
h        -0.29398  -2.73728  33.82234
o         8.77644  -0.94995  34.88004
h         8.96647  -1.23234  33.92947
h         8.44572  -1.79468  35.32207
o        -0.96135  -3.25322  30.61505
h        -1.82967  -2.83754  30.40000
h        -0.66763  -2.93334  31.51898
o         0.25693  -3.28407  28.15169
h        -0.01285  -3.33812  29.10847
h         1.03315  -3.90338  28.03271
o         4.47155  -1.61915  34.26556
h         3.69564  -1.10761  34.63043
h         5.22781  -1.01261  34.55420
