# Supplementary material for: Comprehensive Mechanistic View of the Hydrolysis of Oxadiazole-Based Inhibitors by Histone Deacetylase 6 (HDAC6)
Source: ACS Chem Biol. 2023 Jul 3;18(7):1594–610. doi: 10.1021/acschembio.3c00212 (PMC10367051; doi:10.1021/acschembio.3c00212)
Supplement: Supplementary file 4 — cb3c00212_si_004.zip [file cb3c00212_si_004.zip › SI_Structures_Energies/Alt_Structures_XYZ/TI_S1_Alt1.xyz]

         317

h        16.96824  -0.12860  30.80225
c        15.90860   0.23515  30.58242
o        15.45752   0.09944  29.42630
n        15.18484   0.81843  31.56988
h        15.54756   0.92801  32.52685
c        13.85385   1.37392  31.28866
h        13.16341   0.54793  31.06835
c        13.36694   2.13912  32.53643
h        13.37677   1.44893  33.39561
h        14.08609   2.94905  32.74647
c        11.98415   2.69153  32.36116
n        11.67494   3.63910  31.38551
c        10.35731   3.84848  31.48499
h         9.77144   4.53122  30.87294
n         9.80782   3.09464  32.48398
h         8.84581   3.16483  32.85671
c        10.82898   2.34912  33.05299
h        10.64730   1.64535  33.86191
c        13.95249   2.31760  30.06896
o        14.84980   3.18817  30.01774
n        13.03596   2.16107  29.08033
c        11.77854   1.37618  29.11987
h        11.31005   1.43087  30.11097
h        11.96798   0.31741  28.87432
c        10.94617   2.06023  28.02715
h        10.49168   2.98315  28.42644
h        10.14053   1.41881  27.64943
c        11.99507   2.39024  26.95746
h        11.65950   3.16104  26.25163
h        12.26506   1.49054  26.38635
c        13.21598   2.85024  27.79154
h        14.17051   2.54791  27.33330
c        13.27093   4.36628  27.87920
o        13.78441   5.00647  26.91744
n        12.73206   4.98986  28.95372
h        12.44682   4.43450  29.79125
c        12.87184   6.44171  29.08786
h        12.76235   6.86146  28.07851
h        12.02752   6.85712  29.68817
h        13.92153   6.70947  29.43570
h         3.72433   3.73049  34.33364
c         3.40835   3.56682  33.27427
h         2.92572   4.46725  32.86308
h         4.30875   3.36197  32.67808
o         2.52710   2.41890  33.13326
h         1.60350   2.69441  33.38412
h         1.61493  14.85951  27.17787
c         1.57946  14.74466  26.07539
h         0.56329  15.03573  25.76560
h         2.28356  15.47499  25.63386
c         1.87918  13.36412  25.58777
n         1.44840  12.93155  24.33364
h         0.93318  13.50933  23.64389
c         1.88172  11.65189  24.14920
h         1.70137  11.05151  23.26337
n         2.57176  11.23931  25.21486
c         2.57823  12.29036  26.11862
h         3.09502  12.21237  27.07295
h         0.41026  11.74227  29.96457
c         0.85974  10.73629  30.12813
h         1.83558  10.86699  30.60919
h         0.21713  10.18206  30.83309
c         1.02258   9.92909  28.88874
n        -0.04192   9.58567  28.05340
h        -1.03207   9.79836  28.25105
c         0.40218   8.85105  27.01523
h        -0.20422   8.49866  26.18883
n         1.72277   8.68705  27.17759
c         2.14090   9.35634  28.31955
h         3.17974   9.33540  28.64528
h         1.60108   9.23347  34.04947
c         2.31627   9.06088  33.20793
o         2.74453  10.02109  32.53525
n         2.60892   7.76508  32.94092
h         2.18996   7.03913  33.54164
c         3.14069   7.42531  31.61865
h         3.30282   6.33685  31.55245
h         2.41186   7.70650  30.84262
c         4.43675   8.17488  31.28468
o         4.59174   8.73142  30.18268
n         5.37347   8.17251  32.27325
h         5.12841   7.68557  33.13712
c         6.72016   8.74517  32.17074
h         7.30145   8.30699  32.99873
c         7.43288   8.41766  30.83826
h         6.94450   8.96980  30.02363
h         8.44808   8.82516  30.93846
c         7.48843   6.95040  30.44822
c         7.22747   5.90040  31.34975
h         7.05727   6.12105  32.40454
c         7.21112   4.56039  30.92444
h         6.95552   3.76585  31.63423
c         7.54613   4.23959  29.60014
h         7.55687   3.19431  29.27587
c         7.87317   5.27405  28.70461
h         8.15188   5.04561  27.67099
c         7.81009   6.61510  29.11432
h         8.00584   7.40090  28.37631
c         6.75683  10.27784  32.41009
o         7.84613  10.88505  32.39296
n         5.55482  10.87848  32.63200
h         4.70143  10.30782  32.62254
c         5.35657  12.32165  32.63269
h         6.29998  12.78091  32.30599
c         4.20740  12.68714  31.66397
h         3.26095  12.28631  32.05340
h         4.12215  13.78216  31.61041
s         4.46519  12.12781  29.93850
h         4.53694  10.78653  30.18326
c         4.93472  12.82861  34.03133
o         3.98172  12.30806  34.65947
n         5.61518  13.91141  34.50097
h         6.36616  14.34146  33.93890
c         5.31341  14.50173  35.80761
h         4.76916  13.75361  36.39946
h         6.24692  14.78538  36.33793
h         4.68302  15.42089  35.73817
h         3.54515  10.92143  20.10727
c         3.57064  11.27811  21.16729
h         4.17507  12.19490  21.23305
h         2.54681  11.56892  21.44402
c         4.11042  10.24909  22.15858
o         3.35400   9.22764  22.40470
o         5.22194  10.43996  22.72349
h         0.47203   7.35197  22.89763
c         0.99989   7.23883  23.87295
h         1.53088   8.18353  24.07222
h         0.21124   7.09882  24.62982
c         1.96596   6.09218  23.94378
n         3.28071   6.17587  23.48731
c         3.84386   4.97344  23.71201
h         4.87976   4.72355  23.49849
n         2.95199   4.12246  24.27656
h         3.13151   3.14216  24.63332
c         1.76168   4.81479  24.43829
h         0.88269   4.34023  24.86081
h        -1.24801   2.68324  26.60058
c        -0.18063   2.68137  26.94301
h         0.05822   1.65285  27.24877
h         0.46502   2.90365  26.08064
c         0.06585   3.63256  28.09261
c        -0.11851   3.16872  29.41188
h        -0.40091   2.12391  29.56773
c        -0.00252   4.03483  30.50776
h        -0.17669   3.65378  31.51432
c         0.31221   5.38644  30.31007
h         0.38906   6.06392  31.16291
c         0.52703   5.85594  29.00625
h         0.79149   6.90492  28.84546
c         0.41427   4.98752  27.90900
h         0.60118   5.37134  26.90005
h         7.63772   6.46766  19.38820
c         7.27740   6.31464  20.42546
h         6.85527   5.29965  20.51496
h         8.14273   6.28154  21.09905
c         6.27068   7.31218  20.99316
o         5.77315   8.26001  20.33684
o         5.99050   7.01547  22.23296
h         6.75725   0.68282  22.48892
c         6.83471   1.44488  23.30383
h         7.40869   2.30190  22.91270
h         5.80483   1.79737  23.49724
c         7.40354   0.93610  24.65167
h         6.83706   0.03583  24.95678
c         8.89606   0.56674  24.62550
h         9.10856  -0.28628  23.95530
h         9.51207   1.42141  24.29515
h         9.23861   0.27681  25.63361
c         7.15532   2.00853  25.72516
h         6.07483   2.20837  25.80314
h         7.52222   1.68241  26.71472
h         7.67116   2.95227  25.46696
h        10.01780  15.91679  22.83529
c         9.33499  15.46083  23.61410
o         9.32829  15.93688  24.76513
n         8.60060  14.41680  23.16418
h         8.71289  14.14880  22.17541
c         7.75972  13.60649  24.05817
h         7.84257  14.06903  25.05348
c         6.27544  13.59373  23.65875
h         6.15582  13.10483  22.67952
h         5.74274  12.96430  24.39037
c         5.57822  14.96020  23.61117
h         6.22838  15.71392  23.12867
h         4.68211  14.85968  22.97923
c         5.12720  15.51719  24.98068
o         4.22505  16.43194  24.95728
o         5.68374  15.03728  26.02017
c         8.41775  12.20972  24.16239
o         9.55008  12.09180  24.68349
n         7.70471  11.16839  23.67077
h         6.78372  11.30439  23.23135
c         8.18807   9.80636  23.65426
h         8.73638   9.58426  24.58405
h         7.31774   9.13196  23.61997
c         9.09625   9.51729  22.45510
o         9.58601  10.40801  21.73068
n         9.34143   8.19065  22.26198
h         8.96989   7.50102  22.93094
c        10.33710   7.74156  21.31012
h         9.91008   7.03591  20.58340
h        10.69027   8.64254  20.78461
c        11.50556   7.09542  22.04461
o        12.16101   7.74393  22.89244
n        11.75838   5.81191  21.67940
h        11.02575   5.31877  21.13245
c        12.61913   4.95998  22.49135
h        13.07621   5.61552  23.24751
c        11.72865   3.91080  23.22463
h        11.24654   3.25811  22.47887
h        12.38383   3.28867  23.85719
c        10.68753   4.66800  24.02583
c        11.09750   5.42006  25.14902
h        12.12760   5.33692  25.51253
c        10.23294   6.31079  25.78435
h        10.55963   6.90894  26.64062
c         8.92074   6.49781  25.29460
o         8.17540   7.45836  25.90429
h         7.26724   7.57846  25.45637
c         8.47491   5.72473  24.19545
h         7.45379   5.85157  23.81631
c         9.36288   4.82157  23.57141
h         9.02479   4.25934  22.69241
c        13.80148   4.35530  21.72966
o        14.82547   4.02755  22.36558
n        13.69303   4.18892  20.38011
h        12.93038   4.64545  19.86525
c        14.86000   3.73412  19.60329
h        15.36109   2.93656  20.16847
h        14.51755   3.30781  18.64270
h        15.55055   4.59746  19.46568
zn        4.53229   7.83893  23.27100
c         6.23475   0.22809  29.29008
h         6.08060   0.02840  28.22921
c         7.50323   0.06776  29.85622
cl        8.80383  -0.54690  28.84267
c         7.77789   0.41316  31.18487
h         8.78696   0.31040  31.58392
c         6.71643   0.85025  31.99006
h         6.90938   1.13097  33.02811
c         5.41515   0.93749  31.47682
h         4.58517   1.21519  32.13011
c         5.18109   0.66520  30.11629
n         3.90015   0.96286  29.54430
s         2.95364  -0.16490  28.73134
o         3.84709  -1.25412  28.24002
o         2.13660   0.58252  27.74345
c         1.87353  -0.87337  29.97434
h         1.29895  -0.05573  30.42789
h         2.49542  -1.38984  30.72359
h         1.21146  -1.58279  29.45584
c         3.22906   2.22693  29.89703
h         3.17156   2.36190  30.98602
h         2.18345   2.18149  29.55290
c         3.86110   3.40465  29.19448
c         4.78937   3.21883  28.15806
h         5.20234   2.23231  27.95108
c         5.18916   4.32170  27.41224
h         5.92775   4.24127  26.61353
n         3.40656   4.62162  29.56290
c         3.71341   5.65686  28.76355
h         3.30514   6.63487  29.03619
c         4.51651   5.54065  27.61188
c         4.81265   6.65320  26.73797
o         4.81336   7.97976  27.17769
c         4.90228   8.68872  25.91983
c         5.59099  10.03817  26.11975
h         5.53570  10.65776  25.21122
f         4.96483  10.71840  27.15870
f         6.90220   9.86654  26.46621
n         5.59754   7.78578  25.02454
n         5.31238   6.50352  25.54519
o         3.58658   8.89894  25.39784
h         3.25104   9.92888  25.33129
h         2.42427   8.42627  26.42286
o         3.35665   1.58230  25.28219
h         3.26035   0.79707  24.65683
h         2.90086   1.30164  26.11319
o         7.68630   3.19133  34.42096
h         6.85282   3.23215  34.94319
h         8.28214   2.62989  35.01385
o         4.06762  -3.70121  29.67600
h         3.87082  -2.89198  29.15330
h         3.71490  -3.50019  30.57764
o         2.61720   0.27836  34.97055
h         2.66125   0.94874  34.23638
h         2.59108   0.83711  35.80251
o         2.92909  -3.00804  32.21071
h         2.01776  -2.83712  32.57866
h         3.56571  -2.54938  32.82433
o         6.19742  -2.20968  26.91786
h         5.42026  -1.75367  27.31066
h         6.50229  -2.81145  27.66110
o        -0.58213   0.17955  32.64583
h        -0.22713   1.09231  32.69759
h        -0.92871   0.06749  31.70290
o         9.47475  -1.89871  32.44423
h         9.45867  -2.87401  32.23656
h        10.38024  -1.63820  32.07506
o         9.82199  -3.70306  28.89899
h         9.23363  -2.92250  29.00797
h         9.39917  -4.20164  28.13876
o         0.25580  -2.41248  32.97183
h         0.11084  -1.42205  32.97123
h        -0.23355  -2.74435  33.78163
o         8.74458  -0.96732  34.88590
h         8.93595  -1.27325  33.94162
h         8.41615  -1.80969  35.33585
o        -0.86762  -3.27073  30.59596
h        -1.72061  -2.81326  30.41652
h        -0.52298  -2.94643  31.48257
o         0.35509  -3.33218  28.17334
h         0.07652  -3.39170  29.13214
h         1.09572  -3.99599  28.03853
o         4.45599  -1.61105  34.11966
h         3.68890  -1.14615  34.55002
h         5.20765  -1.00582  34.41184
