# Supplementary material for: Comprehensive Mechanistic View of the Hydrolysis of Oxadiazole-Based Inhibitors by Histone Deacetylase 6 (HDAC6)
Source: ACS Chem Biol. 2023 Jul 3;18(7):1594–610. doi: 10.1021/acschembio.3c00212 (PMC10367051; doi:10.1021/acschembio.3c00212)
Supplement: Supplementary file 4 — cb3c00212_si_004.zip [file cb3c00212_si_004.zip › SI_Structures_Energies/Alt_Structures_XYZ/TS2_S1_24_21.xyz]

         317

h        16.95978  -0.10631  30.80364
c        15.90255   0.26574  30.58359
o        15.44992   0.12479  29.42875
n        15.18380   0.86372  31.56661
h        15.54226   0.96771  32.52585
c        13.85114   1.41447  31.28093
h        13.16455   0.58385  31.06667
c        13.35454   2.19035  32.51877
h        13.37383   1.51045  33.38631
h        14.06201   3.01230  32.71995
c        11.96147   2.71772  32.33741
n        11.63080   3.65910  31.36149
c        10.30589   3.83133  31.45493
h         9.69942   4.49670  30.84192
n         9.77427   3.05817  32.44832
h         8.81069   3.10513  32.82250
c        10.81233   2.34191  33.02145
h        10.64573   1.63276  33.82907
c        13.94493   2.34879  30.05417
o        14.83792   3.22382  29.99563
n        13.02421   2.18172  29.07175
c        11.76771   1.39514  29.12743
h        11.31586   1.44265  30.12636
h        11.95370   0.33856  28.86929
c        10.91837   2.08645  28.05452
h        10.47705   3.01162  28.46236
h        10.10164   1.44978  27.69599
c        11.94900   2.41021  26.96547
h        11.60320   3.18038  26.26357
h        12.20884   1.50855  26.39164
c        13.18359   2.87098  27.77955
h        14.13118   2.56927  27.30673
c        13.23566   4.38766  27.86423
o        13.73543   5.02865  26.89542
n        12.70920   5.01092  28.94463
h        12.41977   4.45658  29.78204
c        12.85843   6.46117  29.07919
h        12.75196   6.88128  28.06971
h        12.01574   6.88185  29.67904
h        13.91138   6.72162  29.42714
h         3.72465   3.68509  34.36046
c         3.40988   3.50549  33.30366
h         2.94035   4.40162  32.87046
h         4.30459   3.28200  32.70714
o         2.51218   2.36531  33.18356
h         1.59078   2.65780  33.42200
h         1.62272  14.98452  27.26722
c         1.57749  14.95233  26.16188
h         0.55060  15.22484  25.87768
h         2.26319  15.71689  25.75182
c         1.90762  13.60789  25.61396
n         1.46099  13.18420  24.36247
h         0.92002  13.75206  23.68420
c         1.86637  11.90951  24.15126
h         1.66521  11.30582  23.27449
n         2.56428  11.51258  25.21668
c         2.61368  12.53896  26.13323
h         3.14945  12.42280  27.07273
h         0.52485  11.67380  29.89123
c         1.01584  10.67551  30.04212
h         2.00194  10.85019  30.48865
h         0.42059  10.12852  30.79384
c         1.18130   9.77805  28.85432
n         0.12338   9.32417  28.05843
h        -0.86539   9.59129  28.18962
c         0.57625   8.41693  27.16380
h        -0.02635   7.94230  26.39899
n         1.89523   8.25938  27.37186
c         2.30010   9.10057  28.40364
h         3.33613   9.10702  28.73885
h         1.59415   9.24268  34.09401
c         2.32447   9.07330  33.27265
o         2.76127  10.02900  32.59920
n         2.62859   7.77706  33.04123
h         2.20639   7.05802  33.64704
c         3.22054   7.40481  31.75985
h         3.43925   6.32420  31.76284
h         2.51251   7.61087  30.94240
c         4.48795   8.21372  31.45820
o         4.62347   8.85566  30.40248
n         5.44294   8.16850  32.42544
h         5.26431   7.57498  33.23641
c         6.78221   8.74056  32.26807
h         7.38104   8.34024  33.10064
c         7.46368   8.35019  30.92898
h         7.02143   8.93563  30.11140
h         8.51090   8.66671  31.02427
c         7.38441   6.87883  30.55400
c         7.24552   5.84855  31.50756
h         7.28451   6.08250  32.57565
c         7.07983   4.50952  31.11109
h         6.91068   3.73786  31.87012
c         7.13363   4.16249  29.75042
h         7.00405   3.12003  29.44169
c         7.34216   5.17230  28.79507
h         7.38762   4.92677  27.72979
c         7.43745   6.51818  29.19022
h         7.52233   7.28879  28.41688
c         6.81093  10.27973  32.44440
o         7.89553  10.89270  32.37484
n         5.61089  10.88167  32.67802
h         4.76093  10.30787  32.70989
c         5.40194  12.32242  32.66131
h         6.34432  12.78583  32.33735
c         4.25424  12.67935  31.68714
h         3.31249  12.25757  32.06632
h         4.15092  13.77354  31.64764
s         4.52832  12.14282  29.95687
h         4.62394  10.79985  30.19707
c         4.96608  12.83318  34.05442
o         4.01282  12.30995  34.67985
n         5.63528  13.92447  34.52175
h         6.38833  14.35469  33.96299
c         5.32332  14.51637  35.82458
h         4.77772  13.76688  36.41380
h         6.25295  14.80287  36.35969
h         4.68961  15.43217  35.74846
h         3.52415  10.91392  20.10744
c         3.52391  11.26333  21.16958
h         4.10670  12.19330  21.24896
h         2.48607  11.52801  21.42320
c         4.07434  10.24552  22.17289
o         3.31733   9.22641  22.43759
o         5.18483  10.45955  22.72520
h         0.46943   7.34660  22.84832
c         0.99917   7.20163  23.81694
h         1.54330   8.12853  24.06147
h         0.20746   7.04581  24.56651
c         1.93626   6.03174  23.83736
n         3.22138   6.07526  23.30233
c         3.76610   4.86178  23.50818
h         4.78789   4.58580  23.25437
n         2.87959   4.03710  24.12213
h         3.02138   3.05632  24.48537
c         1.72435   4.76502  24.35175
h         0.85952   4.31818  24.83029
h        -1.25469   2.67240  26.59423
c        -0.18891   2.65365  26.93468
h         0.04274   1.60854  27.18369
h         0.46001   2.92314  26.08887
c         0.07437   3.52291  28.14032
c        -0.27682   3.03582  29.41609
h        -0.72069   2.04058  29.49485
c        -0.11583   3.82565  30.56259
h        -0.43470   3.43299  31.52736
c         0.42721   5.11518  30.46282
h         0.54301   5.73863  31.35392
c         0.81605   5.59747  29.20389
h         1.27837   6.58390  29.12455
c         0.64627   4.80927  28.05329
h         0.98425   5.19001  27.08267
h         7.60672   6.48476  19.39575
c         7.23829   6.33242  20.43084
h         6.79032   5.32752  20.50904
h         8.10048   6.26928  21.10640
c         6.25365   7.34653  21.00545
o         5.74509   8.28528  20.34707
o         5.99490   7.06961  22.25724
h         6.71749   0.77432  22.50703
c         6.76145   1.58916  23.27936
h         7.29689   2.44350  22.83238
h         5.71403   1.90553  23.44726
c         7.35224   1.20748  24.65913
h         6.83565   0.29947  25.02422
c         8.86213   0.91258  24.63025
h         9.09959   0.00403  24.04743
h         9.42399   1.75804  24.19788
h         9.24283   0.74307  25.65066
c         7.06198   2.33553  25.66959
h         5.97759   2.50951  25.76570
h         7.44844   2.08135  26.67208
h         7.53646   3.28209  25.35638
h        10.01499  15.92081  22.83239
c         9.32968  15.46771  23.61035
o         9.31981  15.94568  24.76035
n         8.59295  14.42474  23.16075
h         8.70856  14.15245  22.17353
c         7.75267  13.61792  24.05770
h         7.84686  14.07801  25.05319
c         6.26472  13.61593  23.67158
h         6.13051  13.12210  22.69663
h         5.73599  12.99562  24.41409
c         5.57758  14.98810  23.62332
h         6.23916  15.74023  23.15441
h         4.69057  14.89895  22.97714
c         5.10849  15.54174  24.98884
o         4.21004  16.46147  24.95324
o         5.64434  15.05780  26.03619
c         8.40491  12.21768  24.15957
o         9.53363  12.09732  24.68534
n         7.68955  11.17854  23.66500
h         6.77726  11.32181  23.21213
c         8.16157   9.81119  23.65843
h         8.70770   9.59277  24.58986
h         7.28767   9.14158  23.62549
c         9.06775   9.51724  22.46000
o         9.56649  10.40993  21.74345
n         9.29796   8.19077  22.25596
h         8.91878   7.49678  22.91823
c        10.29660   7.75046  21.30268
h         9.87642   7.03480  20.58233
h        10.63840   8.65287  20.77249
c        11.47125   7.12233  22.03965
o        12.12173   7.78044  22.88400
n        11.73094   5.83895  21.68511
h        11.00344   5.34025  21.13651
c        12.57367   4.99494  22.52240
h        13.02936   5.65827  23.27294
c        11.65743   3.97110  23.26067
h        11.21266   3.28802  22.51845
h        12.29108   3.37377  23.93698
c        10.56329   4.72094  24.00237
c        10.86714   5.45498  25.17230
h        11.88063   5.41473  25.58901
c         9.91048   6.25644  25.80047
h        10.15089   6.81943  26.70802
c         8.60353   6.37571  25.26462
o         7.75020   7.20095  25.92097
h         6.84137   7.35729  25.46677
c         8.28483   5.65086  24.09040
h         7.28485   5.74051  23.65259
c         9.25964   4.83273  23.47841
h         8.99633   4.28367  22.56676
c        13.75750   4.37085  21.77223
o        14.76847   4.01998  22.41516
n        13.66645   4.22260  20.41745
h        12.91211   4.68843  19.89978
c        14.83382   3.75899  19.64450
h        15.33032   2.96217  20.21488
h        14.49440   3.33042  18.68199
h        15.53071   4.61678  19.49737
zn        4.44817   7.75539  23.23569
c         6.07991   0.32885  28.99161
h         5.84352   0.27189  27.92858
c         7.37167   0.05531  29.45651
cl        8.57528  -0.53411  28.31350
c         7.73404   0.22952  30.79755
h         8.74786   0.01115  31.13545
c         6.74487   0.62712  31.70996
h         7.00831   0.76254  32.76085
c         5.42063   0.81867  31.29457
h         4.64522   1.05411  32.02754
c         5.09414   0.68582  29.93120
n         3.76727   0.97440  29.47565
s         2.78835  -0.19637  28.76531
o         3.66753  -1.27885  28.23434
o         1.88723   0.50222  27.81556
c         1.81783  -0.88609  30.10590
h         1.26166  -0.06648  30.57821
h         2.50343  -1.36987  30.81943
h         1.12973  -1.62064  29.66540
c         3.08439   2.19308  29.96206
h         3.14440   2.28287  31.05335
h         2.01271   2.11244  29.71644
c         3.62184   3.40894  29.24759
c         3.89702   3.28929  27.87301
h         3.85020   2.31676  27.38130
c         4.22305   4.42689  27.15556
h         4.45023   4.39665  26.09130
n         3.75901   4.56221  29.93323
c         4.09654   5.65649  29.21666
h         4.26278   6.59174  29.74945
c         4.27968   5.66155  27.82879
c         4.57909   6.88598  27.05554
o         4.88087   8.03124  27.59214
c         4.70661   8.96902  25.72068
c         5.60257  10.17501  25.98262
h         5.66100  10.83245  25.09944
f         5.03743  10.91573  27.01704
f         6.87032   9.82945  26.34867
n         5.20019   7.82606  25.11740
n         4.51370   6.70394  25.73894
o         3.44394   9.23059  25.63895
h         3.00961  10.48850  25.41295
h         2.58356   7.74461  26.75505
o         3.07643   1.50044  25.24409
h         3.09048   0.72537  24.59274
h         2.50347   1.18937  25.98557
o         7.70103   3.18510  34.39982
h         6.84957   3.18823  34.89265
h         8.29901   2.63933  35.00360
o         4.02547  -3.69358  29.72225
h         3.79083  -2.91303  29.17249
h         3.69079  -3.46777  30.62560
o         2.61854   0.24535  34.99610
h         2.65481   0.92066  34.26301
h         2.59184   0.80546  35.82723
o         2.96504  -3.02677  32.27141
h         2.05956  -2.85384  32.65105
h         3.60769  -2.55906  32.87291
o         6.03621  -2.30876  26.95139
h         5.30724  -1.80715  27.37732
h         6.37779  -2.89078  27.69445
o        -0.60533   0.13461  32.62114
h        -0.24514   1.04662  32.62695
h        -0.96854  -0.01454  31.69195
o         9.50901  -1.84929  32.43822
h         9.47893  -2.82341  32.22281
h        10.42307  -1.60141  32.07999
o         9.81166  -3.63050  28.89303
h         9.24269  -2.83122  28.95732
h         9.38462  -4.15053  28.15000
o         0.30941  -2.42351  33.04337
h         0.13954  -1.43809  33.01127
h        -0.20896  -2.74927  33.83889
o         8.75440  -0.94845  34.88205
h         8.95794  -1.25014  33.93912
h         8.42414  -1.79034  35.33016
o        -0.75378  -3.27013  30.64909
h        -1.54917  -2.71804  30.47579
h        -0.39510  -2.98779  31.54511
o         0.37723  -3.35345  28.17536
h         0.14039  -3.41786  29.14371
h         1.12114  -4.00891  28.01820
o         4.48010  -1.61216  34.14795
h         3.71255  -1.14999  34.58289
h         5.22662  -0.98079  34.39963
