# Supplementary material for: Comprehensive Mechanistic View of the Hydrolysis of Oxadiazole-Based Inhibitors by Histone Deacetylase 6 (HDAC6)
Source: ACS Chem Biol. 2023 Jul 3;18(7):1594–610. doi: 10.1021/acschembio.3c00212 (PMC10367051; doi:10.1021/acschembio.3c00212)
Supplement: Supplementary file 4 — cb3c00212_si_004.zip [file cb3c00212_si_004.zip › SI_Structures_Energies/Alt_Structures_XYZ/TS2_S1_24_22.xyz]

         317

h        16.96131  -0.10756  30.80412
c        15.90403   0.26424  30.58428
o        15.45030   0.12184  29.43003
n        15.18623   0.86311  31.56737
h        15.54587   0.96890  32.52595
c        13.85316   1.41303  31.28259
h        13.16696   0.58187  31.06950
c        13.35743   2.18913  32.52063
h        13.37678   1.50929  33.38820
h        14.06518   3.01101  32.72132
c        11.96444   2.71675  32.33987
n        11.63385   3.65893  31.36474
c        10.30884   3.83063  31.45791
h         9.70246   4.49667  30.84551
n         9.77711   3.05622  32.45018
h         8.81371   3.10361  32.82499
c        10.81516   2.33978  33.02303
h        10.64844   1.62993  33.82996
c        13.94523   2.34646  30.05515
o        14.83876   3.22066  29.99440
n        13.02235   2.17954  29.07473
c        11.76552   1.39373  29.13329
h        11.31732   1.43938  30.13391
h        11.94992   0.33768  28.87200
c        10.91306   2.08849  28.06517
h        10.47610   3.01409  28.47660
h        10.09319   1.45448  27.70905
c        11.93994   2.41190  26.97239
h        11.59280   3.18389  26.27311
h        12.19584   1.51072  26.39603
c        13.17905   2.86875  27.78212
h        14.12382   2.56423  27.30554
c        13.23603   4.38512  27.86733
o        13.73786   5.02498  26.89881
n        12.71032   5.00945  28.94735
h        12.41973   4.45585  29.78493
c        12.85984   6.45980  29.08067
h        12.75339   6.87915  28.07083
h        12.01724   6.88090  29.68036
h        13.91259   6.72039  29.42819
h         3.72457   3.68220  34.35731
c         3.41022   3.50236  33.30002
h         2.94249   4.39899  32.86604
h         4.30482   3.27713  32.70395
o         2.51062   2.36365  33.17899
h         1.59008   2.65731  33.41931
h         1.62217  14.98817  27.26964
c         1.57581  14.95529  26.16438
h         0.54968  15.23125  25.88112
h         2.26408  15.71652  25.75237
c         1.89975  13.60895  25.61792
n         1.45581  13.18805  24.36469
h         0.91816  13.75780  23.68545
c         1.85369  11.91098  24.15493
h         1.65336  11.30938  23.27662
n         2.54421  11.50970  25.22359
c         2.59698  12.53578  26.14021
h         3.13035  12.41742  27.08077
h         0.52837  11.67996  29.89730
c         1.02225  10.68365  30.04895
h         2.00881  10.86082  30.49331
h         0.42985  10.13538  30.80194
c         1.18650   9.78719  28.86068
n         0.12566   9.33378  28.06836
h        -0.86265   9.60060  28.20341
c         0.57481   8.42777  27.17109
h        -0.03081   7.95237  26.40908
n         1.89443   8.27074  27.37464
c         2.30413   9.11050  28.40522
h         3.34212   9.11311  28.73566
h         1.59214   9.24174  34.09455
c         2.32236   9.07305  33.27303
o         2.76073  10.03035  32.60278
n         2.62431   7.77701  33.03834
h         2.20384   7.05729  33.64448
c         3.21922   7.40551  31.75799
h         3.44028   6.32548  31.76249
h         2.51249   7.60946  30.93898
c         4.48483   8.21816  31.45893
o         4.61569   8.86999  30.40929
n         5.44251   8.16720  32.42377
h         5.26861   7.56426  33.22880
c         6.78161   8.73937  32.26477
h         7.38159   8.33908  33.09655
c         7.46031   8.34884  30.92437
h         7.00992   8.92811  30.10672
h         8.50561   8.67341  31.01364
c         7.38837   6.87571  30.55429
c         7.24830   5.84768  31.51006
h         7.28433   6.08435  32.57760
c         7.08509   4.50735  31.11677
h         6.91430   3.73785  31.87764
c         7.14247   4.15687  29.75716
h         7.01400   3.11356  29.45076
c         7.35348   5.16441  28.79984
h         7.40211   4.91576  27.73536
c         7.44648   6.51137  29.19167
h         7.53207   7.28004  28.41670
c         6.81086  10.27856  32.44145
o         7.89564  10.89108  32.37005
n         5.61167  10.88126  32.67797
h         4.76136  10.30803  32.71172
c         5.40381  12.32216  32.66243
h         6.34665  12.78509  32.33915
c         4.25659  12.68162  31.68841
h         3.31451  12.25982  32.06677
h         4.15409  13.77603  31.65094
s         4.53070  12.14776  29.95722
h         4.62705  10.80454  30.19647
c         4.96735  12.83268  34.05553
o         4.01430  12.30927  34.68100
n         5.63607  13.92453  34.52260
h         6.38858  14.35520  33.96351
c         5.32382  14.51685  35.82511
h         4.77820  13.76749  36.41449
h         6.25341  14.80344  36.36023
h         4.69013  15.43265  35.74879
h         3.52256  10.90657  20.11202
c         3.52132  11.25307  21.17512
h         4.09962  12.18584  21.25570
h         2.48224  11.51184  21.43006
c         4.07969  10.23678  22.17628
o         3.32888   9.21413  22.44520
o         5.19165  10.45648  22.72326
h         0.47608   7.34510  22.85288
c         1.00869   7.20236  23.82034
h         1.55537   8.12871  24.06037
h         0.21959   7.05008  24.57336
c         1.94369   6.03048  23.84016
n         3.23255   6.07230  23.31361
c         3.77206   4.85582  23.51609
h         4.79450   4.57743  23.26759
n         2.87885   4.03096  24.11971
h         3.01625   3.04884  24.48171
c         1.72474   4.76163  24.34599
h         0.85553   4.31549  24.81721
h        -1.25483   2.67296  26.59428
c        -0.18907   2.65483  26.93451
h         0.04227   1.61013  27.18526
h         0.45923   2.92266  26.08759
c         0.07587   3.52613  28.13840
c        -0.27636   3.04271  29.41530
h        -0.72380   2.04926  29.49635
c        -0.11154   3.83398  30.56032
h        -0.43094   3.44428  31.52608
c         0.43675   5.12100  30.45779
h         0.55582   5.74553  31.34772
c         0.82715   5.59932  29.19781
h         1.29496   6.58297  29.11655
c         0.65325   4.80986  28.04868
h         0.99363   5.18674  27.07740
h         7.60842   6.48099  19.39715
c         7.24215   6.32551  20.43273
h         6.79185   5.32139  20.50815
h         8.10555   6.25724  21.10616
c         6.26066   7.33904  21.01242
o         5.74289   8.27350  20.35546
o         6.01337   7.06563  22.26796
h         6.71647   0.77588  22.50731
c         6.75875   1.59205  23.27847
h         7.28997   2.44784  22.82905
h         5.71022   1.90422  23.44754
c         7.35308   1.21557  24.65814
h         6.84076   0.30614  25.02565
c         8.86420   0.92707  24.62788
h         9.10431   0.01649  24.04934
h         9.42169   1.77275  24.19021
h         9.24752   0.76479  25.64846
c         7.05925   2.34432  25.66675
h         5.97436   2.51457  25.76402
h         7.44758   2.09343  26.66938
h         7.52979   3.29224  25.35163
h        10.01875  15.92491  22.83021
c         9.33341  15.47230  23.60812
o         9.32295  15.95025  24.75810
n         8.59667  14.42965  23.15798
h         8.71206  14.15764  22.17061
c         7.75725  13.62197  24.05461
h         7.85177  14.08117  25.05042
c         6.26922  13.62030  23.66910
h         6.13407  13.12670  22.69422
h         5.74088  13.00054  24.41217
c         5.58195  14.99263  23.62176
h         6.24448  15.74567  23.15571
h         4.69639  14.90440  22.97347
c         5.10953  15.54304  24.98758
o         4.20861  16.46037  24.95217
o         5.64525  15.05886  26.03481
c         8.41075  12.22230  24.15470
o         9.53810  12.10194  24.68317
n         7.69884  11.18386  23.65426
h         6.78641  11.32689  23.20210
c         8.17022   9.81641  23.65093
h         8.71767   9.60082  24.58222
h         7.29642   9.14656  23.62181
c         9.07446   9.51899  22.45249
o         9.57627  10.40998  21.73580
n         9.29906   8.19159  22.24839
h         8.91986   7.49988  22.91314
c        10.29848   7.74770  21.29773
h         9.87893   7.02955  20.57961
h        10.64099   8.64817  20.76465
c        11.47235   7.12179  22.03781
o        12.12177   7.78219  22.88116
n        11.73286   5.83778  21.68626
h        11.00576   5.33713  21.13884
c        12.57743   4.99686  22.52464
h        13.03550   5.66336  23.27092
c        11.66319   3.97657  23.27046
h        11.21507   3.29068  22.53274
h        12.29905   3.38144  23.94665
c        10.57303   4.73063  24.01380
c        10.88275   5.46738  25.18049
h        11.89701   5.42412  25.59500
c         9.93086   6.27412  25.80890
h        10.17618   6.83936  26.71369
c         8.62260   6.39642  25.27700
o         7.77606   7.23019  25.93174
h         6.86396   7.38275  25.48465
c         8.29716   5.66663  24.10759
h         7.29554   5.75586  23.67362
c         9.26747   4.84346  23.49485
h         8.99939   4.29070  22.58661
c        13.75907   4.36964  21.77368
o        14.76927   4.01597  22.41620
n        13.66759   4.22312  20.41869
h        12.91339   4.68993  19.90173
c        14.83427   3.75909  19.64501
h        15.33090   2.96213  20.21503
h        14.49459   3.33076  18.68247
h        15.53117   4.61682  19.49773
zn        4.46367   7.74354  23.24147
c         6.07388   0.32104  28.97182
h         5.83739   0.27069  27.90847
c         7.36501   0.04298  29.43576
cl        8.56915  -0.54072  28.29015
c         7.72639   0.20746  30.77831
h         8.73896  -0.01621  31.11670
c         6.73743   0.60166  31.69245
h         7.00038   0.72882  32.74445
c         5.41403   0.79939  31.27723
h         4.63888   1.03372  32.01081
c         5.08841   0.67420  29.91299
n         3.76222   0.96572  29.45709
s         2.77843  -0.20751  28.75769
o         3.65369  -1.29232  28.22441
o         1.87197   0.48816  27.81106
c         1.81631  -0.89232  30.10680
h         1.26330  -0.07095  30.57969
h         2.50608  -1.37388  30.81786
h         1.12529  -1.62814  29.67311
c         3.08099   2.18351  29.94871
h         3.14321   2.27040  31.04040
h         2.00906   2.10487  29.70393
c         3.61996   3.40062  29.23752
c         3.88701   3.28789  27.86088
h         3.83138   2.31854  27.36374
c         4.21656   4.42889  27.14870
h         4.43802   4.40511  26.08310
n         3.76820   4.54834  29.93045
c         4.11039   5.64417  29.21887
h         4.28848   6.57492  29.75614
c         4.28614   5.65722  27.83000
c         4.59451   6.89506  27.07457
o         4.90319   8.01461  27.64009
c         4.70860   8.99407  25.67950
c         5.59262  10.20813  25.94736
h         5.64387  10.87606  25.07198
f         5.02315  10.93266  26.99061
f         6.86359   9.86924  26.30798
n         5.22086   7.84293  25.13352
n         4.51738   6.72373  25.75109
o         3.44193   9.23026  25.63427
h         2.99120  10.48834  25.41586
h         2.57968   7.75683  26.75649
o         3.06609   1.49472  25.24069
h         3.08484   0.72036  24.58824
h         2.48770   1.18229  25.97738
o         7.70618   3.18976  34.40282
h         6.85308   3.18947  34.89274
h         8.30327   2.64267  35.00617
o         4.02851  -3.69547  29.72792
h         3.78733  -2.92029  29.17354
h         3.69365  -3.46680  30.63045
o         2.61673   0.24585  34.99324
h         2.65236   0.92141  34.26011
h         2.59202   0.80536  35.82469
o         2.96235  -3.02773  32.27415
h         2.05546  -2.85456  32.65028
h         3.60337  -2.56026  32.87750
o         6.02941  -2.31546  26.95222
h         5.29849  -1.81649  27.37802
h         6.37429  -2.89525  27.69549
o        -0.60512   0.13614  32.62142
h        -0.24081   1.04652  32.62767
h        -0.96750  -0.01112  31.69135
o         9.51132  -1.84762  32.43940
h         9.47973  -2.82144  32.22264
h        10.42565  -1.60056  32.08115
o         9.81250  -3.63060  28.89238
h         9.24448  -2.83044  28.95401
h         9.38545  -4.15146  28.14990
o         0.30163  -2.42586  33.03522
h         0.13411  -1.43990  33.00547
h        -0.21351  -2.75127  33.83290
o         8.75502  -0.94825  34.88327
h         8.95926  -1.24979  33.94054
h         8.42431  -1.79008  35.33117
o        -0.76710  -3.27368  30.64388
h        -1.56969  -2.73229  30.46980
h        -0.41060  -2.98704  31.53948
o         0.37349  -3.35309  28.17408
h         0.13298  -3.41860  29.14137
h         1.11939  -4.00659  28.01875
o         4.47868  -1.61185  34.15086
h         3.71110  -1.14661  34.58283
h         5.22582  -0.98045  34.40091
