# Supplementary material for: Comprehensive Mechanistic View of the Hydrolysis of Oxadiazole-Based Inhibitors by Histone Deacetylase 6 (HDAC6)
Source: ACS Chem Biol. 2023 Jul 3;18(7):1594–610. doi: 10.1021/acschembio.3c00212 (PMC10367051; doi:10.1021/acschembio.3c00212)
Supplement: Supplementary file 4 — cb3c00212_si_004.zip [file cb3c00212_si_004.zip › SI_Structures_Energies/Alt_Structures_XYZ/TS2_S1_h21_min.xyz]

         317

h        16.97534  -0.10818  30.80131
c        15.92063   0.26938  30.57982
o        15.46324   0.12839  29.42663
n        15.20913   0.87457  31.56277
h        15.56810   0.97289  32.52239
c        13.87399   1.42086  31.28509
h        13.18848   0.58780  31.07764
c        13.38590   2.19494  32.52664
h        13.41479   1.51502  33.39374
h        14.09109   3.01977  32.72261
c        11.98938   2.71398  32.35646
n        11.64343   3.65267  31.38291
c        10.31835   3.81493  31.48893
h         9.70371   4.47851  30.88252
n         9.80212   3.03765  32.48765
h         8.84079   3.07459  32.86390
c        10.84998   2.32882  33.05068
h        10.69626   1.61644  33.85783
c        13.95286   2.35422  30.05642
o        14.83896   3.23518  29.98873
n        13.02317   2.18159  29.08265
c        11.77876   1.37638  29.15013
h        11.33198   1.42305  30.15123
h        11.97939   0.32106  28.89792
c        10.91249   2.04838  28.07890
h        10.45979   2.96773  28.48789
h        10.10248   1.39895  27.72614
c        11.93178   2.38501  26.98310
h        11.56993   3.14720  26.28182
h        12.19819   1.48577  26.40887
c        13.16741   2.86454  27.78505
h        14.11424   2.56645  27.30775
c        13.21132   4.38379  27.85462
o        13.69154   5.02083  26.87285
n        12.70248   5.01056  28.94199
h        12.42447   4.45716  29.78359
c        12.85690   6.46101  29.07450
h        12.75021   6.88054  28.06456
h        12.01684   6.88590  29.67618
h        13.91116   6.71889  29.42057
h         3.72552   3.68509  34.36162
c         3.42315   3.50119  33.30062
h         2.96087   4.39721  32.86011
h         4.32220   3.27280  32.71288
o         2.52140   2.36447  33.17181
h         1.59930   2.66487  33.39794
h         1.60657  14.88708  27.18393
c         1.56847  14.76689  26.08063
h         0.54400  15.03111  25.77331
h         2.25402  15.50949  25.63155
c         1.90582  13.38576  25.61842
n         1.49103  12.89429  24.38148
h         0.96409  13.43624  23.67276
c         1.98017  11.61948  24.24757
h         1.81834  10.98506  23.37992
n         2.68296  11.26733  25.32538
c         2.64240  12.35600  26.18204
h         3.16559  12.33193  27.13821
h         0.43760  11.72436  29.93075
c         0.88603  10.70868  30.06467
h         1.84766  10.82202  30.57930
h         0.22235  10.12641  30.72739
c         1.09709   9.95783  28.79318
n         0.07647   9.67218  27.88250
h        -0.92411   9.86359  28.04867
c         0.58090   9.01416  26.81855
h         0.01742   8.71070  25.94455
n         1.89655   8.84924  27.03057
c         2.24563   9.42436  28.24739
h         3.26563   9.39765  28.62130
h         1.58673   9.24578  34.07221
c         2.31188   9.07468  33.24509
o         2.75437  10.02694  32.57107
n         2.60530   7.77659  33.00593
h         2.18039   7.05696  33.60959
c         3.19172   7.41031  31.72029
h         3.38788   6.32598  31.71668
h         2.49439   7.63927  30.89991
c         4.47513   8.19266  31.41940
o         4.63331   8.79584  30.34374
n         5.41235   8.15604  32.40500
h         5.19999   7.59198  33.22891
c         6.76399   8.70507  32.27512
h         7.32300   8.33486  33.14855
c         7.49336   8.23417  30.98851
h         7.08004   8.76509  30.11984
h         8.53816   8.55535  31.09564
c         7.42436   6.73737  30.71882
c         7.27194   5.77769  31.74083
h         7.31923   6.08566  32.78958
c         7.08086   4.41766  31.43916
h         6.89893   3.70931  32.25447
c         7.13690   3.97025  30.10845
h         6.98997   2.91151  29.87343
c         7.38140   4.90309  29.08711
h         7.43458   4.57569  28.04431
c         7.49374   6.27175  29.38868
h         7.59973   6.99250  28.57507
c         6.80523  10.25096  32.40353
o         7.89431  10.85284  32.31327
n         5.61206  10.86350  32.64621
h         4.75957  10.29446  32.69110
c         5.40610  12.30627  32.62797
h         6.34892  12.76793  32.30325
c         4.25703  12.66541  31.65404
h         3.31292  12.25860  32.04294
h         4.16535  13.76035  31.60517
s         4.51147  12.11160  29.92570
h         4.59471  10.77220  30.17900
c         4.96950  12.81673  34.02280
o         4.01969  12.28814  34.64897
n         5.63289  13.91147  34.49217
h         6.38244  14.34839  33.93356
c         5.32054  14.49673  35.79879
h         4.77593  13.74389  36.38441
h         6.25004  14.78244  36.33563
h         4.68782  15.41502  35.73248
h         3.57727  10.95968  20.09456
c         3.61355  11.32709  21.15358
h         4.26471  12.21134  21.21218
h         2.60606  11.67048  21.42831
c         4.08400  10.28186  22.15556
o         3.24365   9.32517  22.41623
o         5.20750  10.37449  22.71863
h         0.44393   7.37799  22.83992
c         0.97950   7.23156  23.80351
h         1.51487   8.16916  24.02819
h         0.20721   7.06250  24.57029
c         1.94144   6.08215  23.80388
n         3.24921   6.19189  23.33760
c         3.82045   4.98808  23.52086
h         4.85834   4.74647  23.30255
n         2.93327   4.10985  24.05948
h         3.08369   3.12771  24.40559
c         1.74407   4.78928  24.25598
h         0.87327   4.29127  24.67022
h        -1.23497   2.68765  26.60139
c        -0.16291   2.68147  26.93180
h         0.05705   1.65389  27.25486
h         0.47304   2.87674  26.05386
c         0.14476   3.64891  28.05302
c        -0.17408   3.29777  29.38232
h        -0.62911   2.32210  29.57946
c         0.02465   4.20344  30.43573
h        -0.26932   3.92618  31.44993
c         0.57582   5.46904  30.18455
h         0.70445   6.17989  31.00425
c         0.95202   5.80977  28.87576
h         1.42576   6.77530  28.67259
c         0.74238   4.90598  27.82182
h         1.06439   5.18379  26.81252
h         7.49339   6.46110  19.57093
c         7.07659   6.30738  20.60230
h         6.52467   5.35222  20.61336
h         7.92152   6.11703  21.27796
c         6.18900   7.38875  21.21500
o         5.67800   8.30656  20.54549
o         5.97741   7.20446  22.51256
h         6.66961   0.66642  22.48966
c         6.70620   1.42554  23.31127
h         7.27506   2.28800  22.93197
h         5.66443   1.76173  23.47117
c         7.24869   0.94511  24.67988
h         6.67813   0.04906  24.98898
c         8.74162   0.57188  24.67385
h         8.95719  -0.28853  24.01335
h         9.36389   1.42162  24.34435
h         9.07074   0.29116  25.68783
c         6.99327   2.03848  25.73627
h         5.91673   2.25667  25.82383
h         7.35452   1.72577  26.73052
h         7.51446   2.97494  25.47041
h        10.03198  15.92765  22.82117
c         9.34925  15.46164  23.59362
o         9.37476  15.88801  24.76300
n         8.57832  14.45761  23.11227
h         8.68667  14.21812  22.11600
c         7.77316  13.59816  23.99628
h         7.87664  14.02268  25.00624
c         6.27735  13.55889  23.64571
h         6.13444  13.07124  22.66870
h         5.78419  12.91478  24.39270
c         5.55656  14.91340  23.60683
h         6.17249  15.66512  23.07783
h         4.63396  14.78419  23.01948
c         5.15710  15.50498  24.97764
o         4.26333  16.42831  24.95670
o         5.74487  15.04809  26.00944
c         8.47143  12.21968  24.01527
o         9.59460  12.09298  24.55184
n         7.82362  11.20561  23.38808
h         6.83003  11.30033  23.13246
c         8.28259   9.83908  23.44333
h         8.80840   9.65621  24.39587
h         7.39575   9.18929  23.39925
c         9.21384   9.43050  22.30623
o         9.78433  10.23056  21.54086
n         9.36611   8.07411  22.21787
h         8.96557   7.48154  22.95280
c        10.32521   7.47183  21.31646
h         9.86094   6.66483  20.73495
h        10.65802   8.27292  20.63837
c        11.52874   6.94217  22.08615
o        12.15727   7.68190  22.87864
n        11.83926   5.64868  21.81695
h        11.13861   5.09165  21.28892
c        12.82530   4.94128  22.62641
h        13.24983   5.69705  23.30391
c        12.15023   3.82561  23.49062
h        12.00021   2.92691  22.87121
h        12.84531   3.55225  24.29812
c        10.81910   4.33664  23.99273
c        10.71938   5.29686  25.02327
h        11.61256   5.56297  25.60109
c         9.50355   5.94580  25.29214
h         9.42280   6.69881  26.08254
c         8.36904   5.65799  24.50351
o         7.20238   6.34731  24.73239
h         6.70830   6.42407  23.86239
c         8.44795   4.67247  23.50232
h         7.56668   4.42248  22.90567
c         9.65908   4.01553  23.26498
h         9.70201   3.27093  22.46799
c        13.99595   4.39480  21.80967
o        15.07410   4.13913  22.38583
n        13.79479   4.17194  20.47728
h        12.99512   4.61124  20.00898
c        14.91896   3.73186  19.63358
h        15.44979   2.92627  20.15859
h        14.54022   3.31798  18.68090
h        15.59613   4.59927  19.48130
zn        4.35801   8.01304  23.43812
c         6.06324   0.22382  29.05728
h         5.86582   0.16676  27.98656
c         7.33742  -0.04400  29.56933
cl        8.59597  -0.59641  28.46660
c         7.64813   0.12014  30.92404
h         8.64811  -0.10576  31.29729
c         6.62450   0.51233  31.79984
h         6.85046   0.64582  32.85924
c         5.31749   0.70908  31.33521
h         4.51672   0.95190  32.03789
c         5.04359   0.57899  29.96002
n         3.74034   0.88431  29.45070
s         2.75682  -0.28179  28.73888
o         3.62952  -1.36845  28.20113
o         1.86304   0.42523  27.79010
c         1.80160  -0.96634  30.09093
h         1.27490  -0.13973  30.58412
h         2.49582  -1.46481  30.78600
h         1.08970  -1.68500  29.66321
c         3.06013   2.10973  29.92601
h         3.07804   2.19171  31.02089
h         1.99937   2.05596  29.63044
c         3.66298   3.31369  29.24731
c         3.95673   3.21233  27.87390
h         3.88218   2.25227  27.36142
c         4.31648   4.35521  27.18199
h         4.52884   4.34025  26.11295
n         3.84570   4.44235  29.96229
c         4.23598   5.53772  29.28208
h         4.43450   6.44724  29.84623
c         4.40125   5.57158  27.88910
c         4.56695   6.78311  27.11552
o         5.04820   7.96959  27.62198
c         5.11545   8.87060  26.44964
c         6.64041   8.99873  26.08516
h         6.87709   8.40515  25.19475
f         6.96810  10.31551  25.86464
f         7.47823   8.54505  27.09402
n         4.32239   8.15721  25.43016
n         4.15975   6.83768  25.88467
o         4.61577  10.11380  26.75652
h         3.90856  10.36566  26.06205
h         2.60349   8.54314  26.30996
o         3.06814   1.54782  25.19464
h         3.08941   0.76043  24.55758
h         2.48247   1.24619  25.92900
o         7.73327   3.15602  34.50780
h         6.90634   3.11510  35.04404
h         8.37719   2.62501  35.07493
o         4.07386  -3.72120  29.76262
h         3.79465  -2.97387  29.18829
h         3.72567  -3.48845  30.65840
o         2.60245   0.25370  34.99108
h         2.64089   0.93117  34.25962
h         2.57815   0.81010  35.82492
o         2.92094  -3.04324  32.28188
h         2.00252  -2.85830  32.62434
h         3.54963  -2.58092  32.90019
o         6.04272  -2.30506  26.95308
h         5.27923  -1.85265  27.37490
h         6.40251  -2.88089  27.69210
o        -0.57521   0.20491  32.64118
h        -0.22691   1.11999  32.70569
h        -0.92071   0.10419  31.69687
o         9.55678  -1.85946  32.49208
h         9.51338  -2.82914  32.25755
h        10.45922  -1.60610  32.10923
o         9.83321  -3.66812  28.90060
h         9.26538  -2.86932  28.98234
h         9.39990  -4.17631  28.15314
o         0.22612  -2.41020  32.95652
h         0.09391  -1.41842  32.96308
h        -0.25810  -2.74026  33.77053
o         8.74863  -0.94828  34.92042
h         8.96186  -1.24436  33.97970
h         8.42106  -1.79725  35.35904
o        -0.90602  -3.26367  30.57223
h        -1.77512  -2.83786  30.38743
h        -0.57688  -2.93646  31.46317
o         0.32631  -3.34827  28.14489
h         0.04572  -3.40946  29.10140
h         1.08510  -3.99194  28.01795
o         4.45187  -1.61963  34.16940
h         3.68270  -1.14145  34.58447
h         5.20527  -1.01756  34.46458
