# Supplementary material for: Comprehensive Mechanistic View of the Hydrolysis of Oxadiazole-Based Inhibitors by Histone Deacetylase 6 (HDAC6)
Source: ACS Chem Biol. 2023 Jul 3;18(7):1594–610. doi: 10.1021/acschembio.3c00212 (PMC10367051; doi:10.1021/acschembio.3c00212)
Supplement: Supplementary file 4 — cb3c00212_si_004.zip [file cb3c00212_si_004.zip › SI_Structures_Energies/Alt_Structures_XYZ/TS2_S2_Alt1.xyz]

         320

h        16.98795  -0.12416  30.80869
c        15.93098   0.24784  30.59230
o        15.46954   0.10477  29.44128
n        15.22141   0.84809  31.57959
h        15.58691   0.95422  32.53583
c        13.88664   1.39655  31.30725
h        13.19919   0.56431  31.10416
c        13.40527   2.17494  32.54854
h        13.42600   1.49521  33.41582
h        14.11998   2.99186  32.74426
c        12.01582   2.71191  32.37639
n        11.68546   3.64678  31.39487
c        10.36376   3.83204  31.49834
h         9.76359   4.50055  30.88356
n         9.83263   3.07386  32.50361
h         8.87484   3.14025  32.89274
c        10.86934   2.35314  33.07349
h        10.70091   1.64745  33.88344
c        13.96540   2.32562  30.07589
o        14.85391   3.20382  30.00442
n        13.03471   2.14961  29.10491
c        11.79307   1.34404  29.17815
h        11.35501   1.38336  30.18360
h        11.99350   0.29062  28.91711
c        10.91381   2.02039  28.12003
h        10.45531   2.93098  28.54099
h        10.10585   1.36356  27.77200
c        11.91920   2.38013  27.01580
h        11.55063   3.16240  26.33835
h        12.17454   1.49477  26.41557
c        13.17421   2.83311  27.80748
h        14.10752   2.51688  27.31590
c        13.25757   4.34922  27.89094
o        13.78818   4.97873  26.93168
n        12.72031   4.98491  28.95964
h        12.43247   4.43754  29.80254
c        12.86891   6.43645  29.08118
h        12.76574   6.84588  28.06689
h        12.02239   6.86267  29.67250
h        13.91889   6.70649  29.42931
h         3.71937   3.62631  34.34280
c         3.41168   3.42442  33.28253
h         2.96686   4.32084  32.82424
h         4.29774   3.15604  32.69323
o         2.48197   2.30903  33.17683
h         1.56926   2.63202  33.40757
h         1.58195  14.78358  27.17655
c         1.52802  14.65326  26.07611
h         0.53882  15.02643  25.76699
h         2.29063  15.31437  25.61803
c         1.70545  13.25409  25.58854
n         1.40051  12.91364  24.26579
h         0.97272  13.54881  23.56416
c         1.70075  11.61571  24.05081
h         1.64349  11.06597  23.11970
n         2.17350  11.10940  25.19384
c         2.19608  12.09761  26.16225
h         2.60307  11.90673  27.15088
h         0.34466  11.75945  30.05315
c         0.77273  10.75318  30.24470
h         1.71229  10.87912  30.79641
h         0.07550  10.20643  30.90300
c         1.02601   9.93654  29.03066
n         0.03837   9.53048  28.13997
h        -0.96925   9.70973  28.26389
c         0.61693   8.78347  27.15953
h         0.05982   8.37323  26.32344
n         1.93333   8.67668  27.38328
c         2.19812   9.39502  28.54075
h         3.19873   9.46016  28.95559
h         1.64415   9.21733  34.07370
c         2.37239   9.03869  33.24434
o         2.82658   9.98617  32.57050
n         2.66449   7.73832  33.00798
h         2.22601   7.02099  33.60577
c         3.24981   7.36020  31.72313
h         3.42886   6.27379  31.72410
h         2.55620   7.59535  30.90065
c         4.54712   8.11045  31.41650
o         4.73153   8.64249  30.30021
n         5.46816   8.14391  32.40631
h         5.23233   7.66425  33.27710
c         6.81139   8.72135  32.27642
h         7.37978   8.34180  33.13964
c         7.55621   8.30531  30.98071
h         7.16128   8.87404  30.12808
h         8.59416   8.63212  31.12042
c         7.52146   6.82692  30.62614
c         7.29515   5.81158  31.57794
h         7.24797   6.06109  32.64099
c         7.15824   4.46740  31.18653
h         6.92112   3.70946  31.94040
c         7.33177   4.10277  29.84090
h         7.21419   3.05858  29.53323
c         7.65260   5.09476  28.89733
h         7.79800   4.83243  27.84455
c         7.72030   6.44541  29.28069
h         7.88940   7.20637  28.50918
c         6.82562  10.26681  32.42916
o         7.90502  10.88503  32.34788
n         5.62417  10.86483  32.67038
h         4.77291  10.29202  32.70285
c         5.41952  12.30808  32.67432
h         6.35990  12.77187  32.34521
c         4.26304  12.68628  31.71870
h         3.31476  12.29948  32.11772
h         4.19423  13.78262  31.66429
s         4.48850  12.11909  29.99584
h         4.48472  10.78283  30.26098
c         4.99033  12.81334  34.07125
o         4.04490  12.28007  34.69992
n         5.64458  13.91692  34.52846
h         6.39107  14.35217  33.96402
c         5.33028  14.51444  35.82865
h         4.78660  13.76616  36.42098
h         6.25984  14.80394  36.36206
h         4.69525  15.42948  35.75018
h         3.49371  10.92272  20.07191
c         3.49731  11.28313  21.12613
h         4.05578  12.22993  21.18468
h         2.45596  11.51501  21.39328
c         4.12489  10.28303  22.10010
o         3.35053   9.30760  22.50313
o         5.30348  10.45745  22.47247
h         0.49075   7.38286  22.92141
c         1.02353   7.30190  23.89619
h         1.57121   8.23908  24.07076
h         0.24207   7.19493  24.66401
c         1.96708   6.13874  23.96642
n         3.33136   6.23229  23.69502
c         3.84016   4.99156  23.79929
h         4.89157   4.73990  23.67919
n         2.85687   4.10573  24.11252
h         2.91695   3.08942  24.36683
c         1.67517   4.81465  24.24008
h         0.74572   4.31740  24.49586
h        -1.23039   2.69844  26.60085
c        -0.15650   2.71038  26.92776
h         0.09911   1.67895  27.21918
h         0.46680   2.97148  26.05781
c         0.12977   3.65337  28.07679
c        -0.22994   3.28569  29.39028
h        -0.73467   2.33063  29.55644
c        -0.01083   4.15302  30.47007
h        -0.33605   3.86000  31.46958
c         0.60186   5.39725  30.26147
h         0.74944   6.07982  31.10229
c         1.00297   5.76016  28.96651
h         1.50816   6.71306  28.78816
c         0.76691   4.89639  27.88465
h         1.10315   5.18962  26.88401
h         7.62279   6.43279  19.46301
c         7.25585   6.26187  20.50049
h         6.85570   5.23652  20.57221
h         8.11565   6.23905  21.18251
c         6.22492   7.23120  21.06952
o         5.69882   8.15257  20.40053
o         5.94960   6.93999  22.31624
h         6.74118   0.77109  22.48809
c         6.78637   1.59090  23.25501
h         7.31019   2.44642  22.79726
h         5.73769   1.90140  23.42818
c         7.39454   1.22079  24.63109
h         6.88392   0.31431  25.00878
c         8.90493   0.92870  24.58567
h         9.13593   0.00394  24.02584
h         9.45693   1.76267  24.12022
h         9.30637   0.79229  25.60331
c         7.11824   2.35402  25.63816
h         6.03722   2.53656  25.74785
h         7.51108   2.09961  26.63765
h         7.58716   3.30069  25.31987
h        10.09925  15.98569  22.79293
c         9.42171  15.53687  23.57520
o         9.39499  16.02957  24.71993
n         8.71328  14.47909  23.12799
h         8.81490  14.21665  22.13647
c         7.84261  13.68888  24.00426
h         7.90585  14.15342  25.00041
c         6.37929  13.71261  23.55175
h         6.30315  13.29102  22.53868
h         5.82064  13.04076  24.21129
c         5.68607  15.08381  23.58227
h         6.35799  15.87931  23.20913
h         4.82961  15.03994  22.89273
c         5.14487  15.50966  24.96705
o         4.14128  16.31698  24.97320
o         5.72616  15.03653  25.99506
c         8.48410  12.28730  24.13447
o         9.62957  12.18114  24.63529
n         7.76402  11.22436  23.70674
h         6.83166  11.32625  23.28281
c         8.28532   9.87323  23.72843
h         8.90583   9.72389  24.62658
h         7.43437   9.18490  23.82143
c         9.11539   9.54308  22.48992
o         9.55609  10.40569  21.70155
n         9.35642   8.20891  22.33198
h         9.01181   7.54165  23.03741
c        10.31269   7.73284  21.35356
h         9.86036   7.00423  20.66668
h        10.64032   8.61850  20.78618
c        11.51378   7.10942  22.05306
o        12.18331   7.77124  22.87947
n        11.78124   5.83064  21.67945
h        11.04486   5.32601  21.14815
c        12.65707   4.98983  22.48793
h        13.11828   5.65345  23.23443
c        11.77732   3.94267  23.23421
h        11.29592   3.28217  22.49477
h        12.43747   3.32728  23.86839
c        10.73669   4.69610  24.03762
c        11.14965   5.45585  25.15370
h        12.18697   5.39208  25.49921
c        10.26688   6.30202  25.82401
h        10.58512   6.88608  26.69290
c         8.92904   6.42786  25.38602
o         8.14621   7.31530  26.05523
h         7.17050   7.10614  25.92489
c         8.49611   5.67582  24.26722
h         7.46385   5.77677  23.91460
c         9.40138   4.81892  23.60642
h         9.06485   4.25934  22.72494
c        13.83146   4.37939  21.72297
o        14.86268   4.06173  22.35282
n        13.70709   4.19098  20.37775
h        12.94120   4.64476  19.86560
c        14.86954   3.73366  19.59655
h        15.37222   2.93565  20.15976
h        14.52390   3.30735  18.63745
h        15.55874   4.59718  19.45925
zn        4.53236   7.86761  23.30969
f         4.92503  11.51103  25.15514
c         5.36074  10.57816  26.09662
f         4.69788  10.93272  27.27425
h         6.44305  10.69997  26.23632
c         5.00652   9.17885  25.64450
o         5.71728   8.67900  24.70661
n         5.86217   8.43441  27.49955
h         5.61622   9.14527  28.20611
n         5.08487   7.35399  27.86676
h         4.58637   7.41896  28.76051
c         5.14385   6.17421  27.20962
o         5.73010   6.02262  26.09706
c         4.46965   5.05450  27.90395
c         4.09620   3.93064  27.15569
c         3.50649   2.85472  27.80270
h         3.21013   1.96423  27.24361
h         4.29847   3.92717  26.08692
c         4.28577   5.00330  29.29856
h         4.69388   5.79641  29.93580
n         3.72196   3.97055  29.94842
c         3.32407   2.92444  29.19539
c         2.70325   1.74252  29.89186
h         1.62274   1.72952  29.68015
h         2.83444   1.80812  30.98366
n         3.30659   0.51802  29.31845
s         2.22873  -0.71397  28.92606
c         1.68361  -1.35038  30.50349
h         0.88891  -2.08457  30.32849
h         1.29145  -0.50003  31.07888
h         2.53800  -1.80380  31.02131
o         1.08294  -0.08175  28.23093
o         3.01462  -1.77268  28.21776
c         4.62538   0.16068  29.77784
c         5.65373   0.05900  28.82482
h         5.44753   0.24030  27.76882
c         4.88029  -0.05007  31.14542
h         4.07935   0.03381  31.88537
c         6.17679  -0.38193  31.55692
h         6.38147  -0.56333  32.61354
c         7.21579  -0.51926  30.62333
h         8.21069  -0.82364  30.96389
c         6.93255  -0.29863  29.27082
cl        8.22214  -0.52102  28.08774
o         3.65809   8.86919  25.57833
h         2.68253  10.18157  25.27116
h         3.07216   8.61073  26.45326
o         2.61144   1.47468  25.05909
h         2.91325   0.71485  24.45473
h         1.74681   1.14368  25.39720
o         7.77397   3.33399  34.46910
h         6.88887   3.27797  34.89286
h         8.33393   2.72808  35.05191
o         4.09905  -3.79222  29.99434
h         3.58429  -3.26194  29.34599
h         3.78340  -3.50085  30.88334
o         2.56604   0.22442  34.98566
h         2.59741   0.90666  34.25501
h         2.57013   0.77788  35.82125
o         2.91799  -3.21991  32.55415
h         1.98837  -2.99796  32.83542
h         3.52563  -2.75705  33.18864
o         5.65331  -2.44863  27.05699
h         4.84294  -2.11521  27.50054
h         6.12987  -2.96272  27.77490
o        -0.54981   0.22698  32.69865
h        -0.22774   1.14922  32.80057
h        -0.89329   0.15793  31.74896
o         9.49291  -1.81819  32.40878
h         9.48701  -2.79696  32.20573
h        10.41014  -1.55959  32.06354
o         9.78433  -3.56052  28.87119
h         9.21159  -2.76219  28.89414
h         9.37223  -4.10458  28.13619
o         0.15608  -2.45785  32.99510
h         0.05881  -1.46455  33.01617
h        -0.33129  -2.77336  33.81639
o         8.77116  -0.95180  34.88634
h         8.96744  -1.23947  33.93933
h         8.44255  -1.79597  35.33052
o        -1.06058  -3.27624  30.59489
h        -1.94521  -2.89964  30.36450
h        -0.78801  -2.95579  31.50376
o         0.19317  -3.32155  28.13307
h        -0.08750  -3.37973  29.08487
h         0.98952  -3.91553  28.02543
o         4.45600  -1.63157  34.30984
h         3.67728  -1.10758  34.65272
h         5.21213  -1.03012  34.61404
