# Supplementary material for: Comprehensive Mechanistic View of the Hydrolysis of Oxadiazole-Based Inhibitors by Histone Deacetylase 6 (HDAC6)
Source: ACS Chem Biol. 2023 Jul 3;18(7):1594–610. doi: 10.1021/acschembio.3c00212 (PMC10367051; doi:10.1021/acschembio.3c00212)
Supplement: Supplementary file 4 — cb3c00212_si_004.zip [file cb3c00212_si_004.zip › SI_Structures_Energies/Alt_Structures_XYZ/TS2_S2_Alt2.xyz]

         320

h        16.96726  -0.11130  30.80807
c        15.90904   0.26006  30.59172
o        15.44875   0.11388  29.44081
n        15.19710   0.86131  31.57769
h        15.56236   0.96948  32.53381
c        13.86113   1.40726  31.30190
h        13.17635   0.57384  31.09504
c        13.37289   2.18275  32.54289
h        13.39434   1.50207  33.40954
h        14.08415   3.00215  32.74114
c        11.98146   2.71710  32.37041
n        11.64965   3.65544  31.39255
c        10.32826   3.84047  31.49839
h         9.72897   4.51193  30.88561
n         9.79791   3.07903  32.50189
h         8.84001   3.14430  32.89089
c        10.83579   2.35660  33.06831
h        10.66887   1.64853  33.87644
c        13.94046   2.33940  30.07276
o        14.83023   3.21671  30.00470
n        13.00941   2.16795  29.10132
c        11.76673   1.36368  29.16892
h        11.32968   1.39466  30.17528
h        11.96532   0.31252  28.89786
c        10.88702   2.05104  28.11787
h        10.43115   2.95907  28.54733
h        10.07696   1.39949  27.76529
c        11.88974   2.42041  27.01428
h        11.52134   3.21550  26.35099
h        12.13912   1.54286  26.39983
c        13.14935   2.85814  27.80721
h        14.07936   2.53854  27.31186
c        13.24155   4.37283  27.89729
o        13.78007   4.99935  26.94223
n        12.70164   5.01026  28.96414
h        12.40767   4.46252  29.80335
c        12.85812   6.46086  29.08901
h        12.75376   6.87585  28.07733
h        12.01471   6.88809  29.68569
h        13.91040   6.72303  29.43679
h         3.71364   3.64936  34.35070
c         3.40741   3.44166  33.29272
h         2.96478   4.33589  32.82793
h         4.29395   3.16581  32.70750
o         2.47572   2.32752  33.19812
h         1.56207   2.65031  33.42693
h         1.61449  14.77988  27.14546
c         1.57801  14.62222  26.04791
h         0.58081  14.95436  25.71930
h         2.32262  15.29959  25.58448
c         1.80719  13.21719  25.59675
n         1.44706  12.81430  24.30458
h         0.98509  13.42089  23.59811
c         1.80064  11.52270  24.11915
h         1.71916  10.92612  23.21727
n         2.36263  11.08399  25.25066
c         2.38964  12.10800  26.18107
h         2.84559  11.97193  27.15886
h         0.36573  11.76770  30.01157
c         0.80270  10.76562  30.19981
h         1.74369  10.90172  30.74597
h         0.11503  10.21658  30.86662
c         1.05283   9.93728  28.99113
n         0.05733   9.51784  28.11720
h        -0.94759   9.71256  28.23935
c         0.62517   8.72307  27.16461
h         0.05426   8.28722  26.35111
n         1.93874   8.59833  27.38424
c         2.21456   9.35718  28.51484
h         3.22040   9.42072  28.92070
h         1.67058   9.20476  34.01947
c         2.39364   9.03113  33.17677
o         2.83631   9.98551  32.50626
n         2.69032   7.73204  32.91532
h         2.24876   7.00919  33.50551
c         3.21645   7.37673  31.59348
h         3.29974   6.27990  31.53174
h         2.52307   7.71057  30.80511
c         4.57261   8.00701  31.26203
o         4.84190   8.36045  30.08981
n         5.43369   8.12864  32.29749
h         5.10161   7.78511  33.20170
c         6.79374   8.67486  32.23231
h         7.30741   8.29448  33.12996
c         7.60661   8.22514  30.99111
h         7.31043   8.82864  30.12219
h         8.64824   8.48691  31.21154
c         7.52364   6.75223  30.61927
c         7.23359   5.73901  31.55475
h         7.16203   5.98524  32.61652
c         7.07888   4.40047  31.15028
h         6.81012   3.64237  31.89305
c         7.28188   4.03850  29.80775
h         7.15347   2.99824  29.49198
c         7.66373   5.02604  28.88213
h         7.85721   4.76685  27.83617
c         7.76731   6.36997  29.28208
h         8.05516   7.11184  28.52573
c         6.82512  10.22485  32.37738
o         7.90879  10.83452  32.30054
n         5.62802  10.83271  32.62255
h         4.77021  10.26832  32.63423
c         5.43592  12.27906  32.63715
h         6.38211  12.73676  32.31665
c         4.28834  12.67293  31.67561
h         3.33178  12.29873  32.06652
h         4.23459  13.76986  31.62154
s         4.51988  12.10510  29.95305
h         4.44864  10.77203  30.20690
c         5.00084  12.78354  34.03493
o         4.05895  12.24249  34.66140
n         5.64101  13.89595  34.49279
h         6.38792  14.33689  33.93317
c         5.32349  14.48617  35.79705
h         4.78052  13.73399  36.38464
h         6.25174  14.77540  36.33399
h         4.68935  15.40434  35.72951
h         3.46293  10.94229  20.07091
c         3.45163  11.30748  21.12282
h         3.98071  12.27117  21.18107
h         2.40306  11.50475  21.38903
c         4.09841  10.33134  22.10548
o         3.34059   9.33741  22.49980
o         5.26264  10.54587  22.49798
h         0.48357   7.40094  22.92028
c         1.01259   7.32237  23.89795
h         1.55531   8.26143  24.07923
h         0.22769   7.21042  24.66101
c         1.95608   6.16042  23.95887
n         3.31149   6.25514  23.64905
c         3.81739   5.01022  23.70742
h         4.86128   4.75693  23.53935
n         2.83961   4.12272  24.03509
h         2.89644   3.10111  24.25581
c         1.66461   4.83363  24.21716
h         0.74027   4.33312  24.48522
h        -1.23293   2.69376  26.59804
c        -0.15903   2.70147  26.92344
h         0.09687   1.66724  27.20582
h         0.46422   2.97246  26.05630
c         0.12499   3.63280  28.08144
c        -0.23174   3.24874  29.39062
h        -0.73163   2.28969  29.54524
c        -0.01552   4.10434  30.47991
h        -0.33929   3.79887  31.47609
c         0.59168   5.35346  30.28467
h         0.73602   6.02806  31.13232
c         0.98700   5.73408  28.99290
h         1.48468   6.69210  28.82202
c         0.75220   4.88256  27.90125
h         1.08032   5.19158  26.90232
h         7.62481   6.47671  19.41499
c         7.26303   6.32107  20.45330
h         6.90634   5.28295  20.55727
h         8.12111   6.35944  21.13635
c         6.19945   7.26982  20.99770
o         5.71566   8.22684  20.34347
o         5.86381   6.92884  22.21270
h         6.75895   0.80511  22.48705
c         6.81581   1.63869  23.24002
h         7.35105   2.47865  22.76642
h         5.77213   1.96785  23.40954
c         7.42123   1.28567  24.62177
h         6.87578   0.41374  25.03165
c         8.91740   0.92855  24.57459
h         9.10753  -0.01722  24.03442
h         9.49849   1.72970  24.08725
h         9.32018   0.79945  25.59277
c         7.21211   2.46196  25.59563
h         6.14800   2.73175  25.68561
h         7.57568   2.20305  26.60557
h         7.75086   3.36416  25.25893
h        10.07291  15.98171  22.80251
c         9.39102  15.53780  23.58482
o         9.37520  16.02777  24.73126
n         8.66083  14.49470  23.13642
h         8.76940  14.22081  22.14846
c         7.80624  13.69804  24.02359
h         7.86900  14.17234  25.01484
c         6.33747  13.68854  23.58393
h         6.25503  13.24046  22.58246
h         5.79382  13.02446  24.26734
c         5.63027  15.05202  23.58725
h         6.28800  15.84034  23.17531
h         4.75972  14.98045  22.91750
c         5.11745  15.51828  24.96866
o         4.13918  16.35546  24.97040
o         5.69305  15.04514  26.00049
c         8.47113  12.30914  24.15623
o         9.62213  12.22125  24.64836
n         7.76067  11.23549  23.74224
h         6.82849  11.32447  23.31435
c         8.31330   9.89712  23.73990
h         8.96194   9.75432  24.61897
h         7.48147   9.18463  23.84896
c         9.11665   9.60542  22.47737
o         9.55309  10.49069  21.71066
n         9.33398   8.27590  22.27467
h         9.01850   7.60136  22.99310
c        10.30833   7.83065  21.30025
h         9.87242   7.11995  20.58428
h        10.64835   8.73196  20.76620
c        11.48256   7.18590  22.02135
o        12.16076   7.83855  22.84908
n        11.71006   5.89419  21.67226
h        10.96892   5.40487  21.13294
c        12.51715   5.03181  22.52405
h        13.01578   5.69273  23.24962
c        11.54317   4.09778  23.30894
h        10.98620   3.47564  22.58770
h        12.15262   3.42863  23.93978
c        10.58765   4.94584  24.13702
c        11.07311   5.63773  25.26934
h        12.11521   5.50081  25.57946
c        10.26262   6.50519  26.00303
h        10.65615   7.02216  26.88181
c         8.90562   6.75479  25.64309
o         8.20609   7.62053  26.38797
h         6.95271   7.68385  26.50638
c         8.41500   6.07476  24.48716
h         7.37712   6.22927  24.17772
c         9.24723   5.18680  23.76498
h         8.83777   4.67498  22.88422
c        13.67089   4.33298  21.78993
o        14.62690   3.88266  22.45500
n        13.63212   4.25588  20.42618
h        12.90315   4.75642  19.90435
c        14.80394   3.77714  19.66856
h        15.28832   2.98221  20.25191
h        14.47435   3.34528  18.70276
h        15.50915   4.62936  19.51691
zn        4.52866   7.89735  23.27625
f         5.08589  11.28436  25.27559
c         5.64294  10.38340  26.13833
f         5.12054  10.67452  27.41395
h         6.73221  10.54548  26.16686
c         5.25630   8.93744  25.73634
o         5.80422   8.56692  24.60683
n         5.88022   8.09409  26.92952
h         6.12196   8.73014  27.70622
n         5.02459   7.13267  27.50355
h         4.73888   7.33534  28.47257
c         5.06819   5.86277  26.97504
o         5.59209   5.62342  25.87816
c         4.39233   4.82698  27.78930
c         3.95053   3.68025  27.11646
c         3.35821   2.66720  27.84802
h         3.00778   1.76009  27.35321
h         4.09393   3.60501  26.04115
c         4.24626   4.88526  29.18405
h         4.66317   5.72446  29.75218
n         3.69276   3.90027  29.91727
c         3.25480   2.81847  29.24324
c         2.68563   1.66086  30.02072
h         1.59496   1.63100  29.86785
h         2.87260   1.76207  31.10003
n         3.27995   0.42834  29.46206
s         2.20668  -0.77394  28.99326
c         1.62508  -1.44726  30.53758
h         0.82681  -2.16867  30.33470
h         1.23241  -0.60589  31.12569
h         2.46849  -1.91579  31.05987
o         1.08639  -0.10360  28.29170
o         3.00190  -1.81430  28.26892
c         4.61277   0.07969  29.87757
c         5.62314   0.02755  28.90091
h         5.39246   0.23144  27.85412
c         4.89863  -0.16340  31.23326
h         4.10975  -0.12733  31.99003
c         6.21216  -0.46797  31.61016
h         6.44460  -0.66980  32.65740
c         7.23517  -0.55107  30.65294
h         8.24485  -0.83004  30.96995
c         6.91955  -0.30894  29.31122
cl        8.18792  -0.47414  28.09808
o         3.83380   8.81826  25.67521
h         2.89219  10.16881  25.35064
h         3.26908   8.47962  26.47917
o         2.56367   1.49188  25.00051
h         2.89744   0.72377  24.42447
h         1.69014   1.15382  25.30814
o         7.73644   3.34616  34.46488
h         6.85491   3.29745  34.89679
h         8.29570   2.73471  35.04300
o         4.12752  -3.81346  30.03804
h         3.60137  -3.29311  29.39045
h         3.82899  -3.50672  30.92686
o         2.56769   0.23443  34.99307
h         2.59586   0.91981  34.26557
h         2.57273   0.78580  35.83022
o         2.91016  -3.24456  32.60101
h         1.97768  -3.03308  32.88029
h         3.51127  -2.78836  33.24546
o         5.63908  -2.44040  27.06664
h         4.82313  -2.12615  27.51352
h         6.12467  -2.95410  27.77894
o        -0.55425   0.20813  32.70440
h        -0.22961   1.12989  32.80148
h        -0.90588   0.13829  31.75736
o         9.50822  -1.83242  32.42471
h         9.49798  -2.80983  32.21457
h        10.42339  -1.57283  32.07379
o         9.77368  -3.55254  28.87029
h         9.20220  -2.75338  28.89053
h         9.36556  -4.09571  28.13211
o         0.13250  -2.49085  32.99950
h         0.04174  -1.49763  33.02289
h        -0.35617  -2.80106  33.82319
o         8.76969  -0.95547  34.88980
h         8.97271  -1.24717  33.94534
h         8.44309  -1.79955  35.33600
o        -1.10405  -3.29812  30.58869
h        -1.99078  -2.92871  30.34983
h        -0.84116  -2.97950  31.50002
o         0.17852  -3.33607  28.12943
h        -0.11461  -3.40538  29.07616
h         0.97933  -3.92512  28.02634
o         4.45183  -1.62865  34.33129
h         3.67378  -1.09668  34.66374
h         5.20984  -1.03693  34.65071
