# Supplementary material for: Comprehensive Mechanistic View of the Hydrolysis of Oxadiazole-Based Inhibitors by Histone Deacetylase 6 (HDAC6)
Source: ACS Chem Biol. 2023 Jul 3;18(7):1594–610. doi: 10.1021/acschembio.3c00212 (PMC10367051; doi:10.1021/acschembio.3c00212)
Supplement: Supplementary file 4 — cb3c00212_si_004.zip [file cb3c00212_si_004.zip › SI_Structures_Energies/Alt_Structures_XYZ/TS2_S2_Alt3.xyz]

         320

h        16.97238  -0.11131  30.80938
c        15.91552   0.26285  30.59314
o        15.45463   0.11818  29.44197
n        15.20553   0.86732  31.57818
h        15.56788   0.97090  32.53599
c        13.86968   1.41258  31.30111
h        13.18481   0.57846  31.09783
c        13.37987   2.19404  32.53741
h        13.40460   1.51861  33.40810
h        14.08807   3.01699  32.73091
c        11.98496   2.71963  32.36422
n        11.64064   3.64848  31.38092
c        10.31818   3.82614  31.49496
h         9.70697   4.48755  30.88235
n         9.80064   3.06880  32.50778
h         8.84564   3.13002  32.90382
c        10.84629   2.35713  33.07195
h        10.68944   1.65487  33.88719
c        13.94892   2.33917  30.06869
o        14.83434   3.22079  29.99829
n        13.01968   2.16088  29.09655
c        11.78423   1.34532  29.16336
h        11.34095   1.38016  30.16672
h        11.99446   0.29389  28.90233
c        10.90358   2.01592  28.10264
h        10.43310   2.92008  28.52456
h        10.10321   1.35335  27.74811
c        11.90919   2.39130  27.00389
h        11.53534   3.17678  26.33286
h        12.17200   1.51334  26.39612
c        13.15988   2.84717  27.80106
h        14.09552   2.53486  27.31134
c        13.24085   4.36312  27.88848
o        13.77216   4.99426  26.93057
n        12.70363   4.99783  28.95756
h        12.40582   4.44910  29.79636
c        12.85918   6.44852  29.08376
h        12.75749   6.86286  28.07137
h        12.01478   6.87587  29.67824
h        13.91119   6.71346  29.43229
h         3.72029   3.66225  34.33161
c         3.41209   3.46050  33.27211
h         2.96856   4.35705  32.81295
h         4.29933   3.18628  32.68672
o         2.48069   2.34593  33.17538
h         1.56725   2.66839  33.40555
h         1.61573  14.91353  27.21083
c         1.57496  14.81994  26.10971
h         0.56189  15.12372  25.80545
h         2.29161  15.54211  25.67289
c         1.85770  13.44855  25.59829
n         1.43263  13.05734  24.32660
h         0.91264  13.65115  23.65301
c         1.83320  11.78962  24.08699
h         1.67487  11.20991  23.18624
n         2.49831  11.35957  25.16089
c         2.53714  12.35881  26.11255
h         3.04782  12.21661  27.06273
h         0.37421  11.79678  29.98070
c         0.81249  10.79083  30.14758
h         1.77234  10.91650  30.66229
h         0.14517  10.23917  30.83346
c         1.01148   9.97960  28.91655
n        -0.01958   9.61446  28.05920
h        -1.01650   9.81537  28.22152
c         0.49773   8.82156  27.07651
h        -0.11408   8.42214  26.27333
n         1.81075   8.65186  27.25244
c         2.14102   9.37489  28.39525
h         3.16245   9.38806  28.76819
h         1.64581   9.22141  34.01609
c         2.36700   9.05065  33.17274
o         2.81026  10.00935  32.50901
n         2.65768   7.75267  32.90548
h         2.22028   7.02892  33.49635
c         3.20074   7.40064  31.58920
h         3.31623   6.30619  31.54073
h         2.50467   7.71022  30.79362
c         4.54177   8.07058  31.26423
o         4.78553   8.48411  30.11481
n         5.41554   8.15460  32.30234
h         5.11155   7.75333  33.19152
c         6.77023   8.70699  32.22498
h         7.29908   8.32598  33.11330
c         7.56124   8.25746  30.96803
h         7.23736   8.84744  30.10001
h         8.60881   8.52032  31.16239
c         7.45210   6.77897  30.63265
c         7.26036   5.79635  31.62556
h         7.28407   6.07826  32.68181
c         7.06240   4.44699  31.28443
h         6.86316   3.71810  32.07740
c         7.13848   4.03928  29.94187
h         6.98485   2.98879  29.67298
c         7.41903   4.99444  28.94983
h         7.49113   4.70238  27.89912
c         7.54367   6.35360  29.28944
h         7.72000   7.07978  28.48612
c         6.80561  10.25252  32.37566
o         7.89154  10.86155  32.30393
n         5.60843  10.85638  32.62272
h         4.75459  10.28548  32.62905
c         5.40886  12.30013  32.63468
h         6.35191  12.76197  32.31089
c         4.25738  12.68263  31.67356
h         3.30652  12.29102  32.06101
h         4.18511  13.77890  31.62677
s         4.50418  12.12901  29.94862
h         4.44422  10.78935  30.17820
c         4.98004  12.80285  34.03395
o         4.03499  12.26980  34.66251
n         5.63547  13.90511  34.49661
h         6.38386  14.34186  33.93619
c         5.32362  14.49493  35.80169
h         4.77963  13.74398  36.39017
h         6.25356  14.78184  36.33677
h         4.69111  15.41380  35.73400
h         3.52208  10.91876  20.07627
c         3.53939  11.27717  21.13249
h         4.12325  12.20808  21.19349
h         2.50585  11.54081  21.40181
c         4.12259  10.25911  22.11459
o         3.35059   9.26921  22.45253
o         5.27717  10.43137  22.57349
h         0.49741   7.41032  22.93421
c         1.03664   7.34071  23.90716
h         1.58288   8.27869  24.07913
h         0.26145   7.23740  24.68087
c         1.97748   6.17631  23.98207
n         3.34527   6.26154  23.72842
c         3.84496   5.01779  23.84146
h         4.89552   4.75756  23.72705
n         2.85320   4.13820  24.14713
h         2.89478   3.11432  24.36951
c         1.67419   4.85377  24.25372
h         0.73827   4.36126  24.49500
h        -1.22279   2.69757  26.59795
c        -0.14563   2.70811  26.92012
h         0.11137   1.67723  27.21425
h         0.47359   2.96922  26.04702
c         0.13423   3.65669  28.06616
c        -0.17117   3.26121  29.38513
h        -0.60689   2.27371  29.55472
c         0.01285   4.13535  30.46479
h        -0.26332   3.81420  31.47065
c         0.52026   5.42481  30.24795
h         0.63510   6.11688  31.08523
c         0.85305   5.82451  28.94524
h         1.24741   6.82853  28.76389
c         0.66809   4.94602  27.86426
h         0.94064   5.27298  26.85401
h         7.60705   6.45913  19.44372
c         7.23702   6.29883  20.48117
h         6.81106   5.28412  20.55602
h         8.10083   6.25483  21.15726
c         6.23231   7.29653  21.05486
o         5.72246   8.22562  20.38372
o         5.96676   7.01960  22.30547
h         6.79762   0.78941  22.49213
c         6.87999   1.61059  23.25671
h         7.43122   2.44356  22.78968
h         5.84685   1.96356  23.44061
c         7.48892   1.22028  24.62834
h         6.88432   0.39721  25.05560
c         8.95157   0.74679  24.56171
h         9.07023  -0.19855  24.00033
h         9.58734   1.51475  24.08888
h         9.34941   0.56970  25.57487
c         7.40769   2.41537  25.59696
h         6.38834   2.82180  25.66877
h         7.71907   2.12013  26.61350
h         8.05966   3.24180  25.26771
h        10.06317  15.96337  22.81079
c         9.38167  15.51521  23.59197
o         9.37216  15.99578  24.74186
n         8.64748  14.47488  23.14050
h         8.75319  14.20865  22.15032
c         7.79194  13.67545  24.02689
h         7.87133  14.13626  25.02315
c         6.31592  13.68640  23.60630
h         6.21301  13.22956  22.61011
h         5.77156  13.04027  24.30716
c         5.63132  15.06108  23.59540
h         6.30024  15.83382  23.17240
h         4.75929  14.99485  22.92732
c         5.12622  15.55508  24.97051
o         4.17935  16.42694  24.95596
o         5.67977  15.07267  26.00954
c         8.44229  12.27610  24.13256
o         9.57595  12.15734  24.65751
n         7.73973  11.23477  23.63621
h         6.79104  11.34765  23.25383
c         8.22844   9.87463  23.64227
h         8.81662   9.68333  24.55532
h         7.35808   9.20054  23.67207
c         9.10615   9.56323  22.42885
o         9.59924  10.44143  21.69090
n         9.32286   8.23134  22.24013
h         8.96047   7.55669  22.93045
c        10.31096   7.75998  21.29262
h         9.88105   7.02927  20.59344
h        10.65565   8.64619  20.73675
c        11.48914   7.13857  22.03170
o        12.13838   7.80345  22.87150
n        11.76117   5.85602  21.67704
h        11.03501   5.34718  21.13570
c        12.62196   5.02475  22.50914
h        13.09393   5.70174  23.23707
c        11.72572   4.01522  23.29087
h        11.23435   3.33822  22.57214
h        12.37920   3.41055  23.94168
c        10.69352   4.80348  24.07607
c        11.09361   5.54431  25.20973
h        12.11880   5.44892  25.58350
c        10.22070   6.42340  25.85492
h        10.53993   6.99801  26.72931
c         8.90807   6.60808  25.36865
o         8.12964   7.53505  25.99473
h         7.20738   7.55809  25.57795
c         8.48083   5.86254  24.24373
h         7.45843   5.98160  23.86742
c         9.37385   4.97209  23.61131
h         9.03814   4.41565  22.72736
c        13.79034   4.38407  21.75343
o        14.80545   4.03636  22.39264
n        13.68408   4.21803  20.40273
h        12.92869   4.68472  19.88720
c        14.84799   3.75172  19.62699
h        15.34502   2.95434  20.19600
h        14.50574   3.32336  18.66623
h        15.54310   4.61044  19.48272
zn        4.56306   7.91375  23.36950
f         5.38836  11.18439  25.34057
c         5.72046  10.21884  26.26115
f         5.23605  10.66722  27.48632
h         6.81735  10.14794  26.32273
c         5.06519   8.87591  25.84635
o         5.79886   8.24506  24.92090
n         4.66087   8.21352  27.10506
h         5.34462   8.27467  27.87366
n         4.17076   6.90762  27.01237
h         3.23404   6.82727  27.42274
c         4.92812   5.76276  26.88079
o         5.99572   5.66820  26.26094
c         4.30670   4.63888  27.62676
c         4.09493   3.38756  27.04340
c         3.52391   2.39325  27.82151
h         3.28996   1.42187  27.38765
h         4.36071   3.20141  26.00427
c         3.99209   4.81732  28.98628
h         4.20126   5.78382  29.46040
n         3.51130   3.84175  29.77627
c         3.26548   2.65904  29.17854
c         2.71425   1.54246  30.02492
h         1.61806   1.51837  29.91209
h         2.93017   1.69959  31.09228
n         3.28068   0.27468  29.53199
s         2.19606  -0.88611  29.01107
c         1.56110  -1.55714  30.53220
h         0.73304  -2.23755  30.31333
h         1.20062  -0.70406  31.12398
h         2.37771  -2.06318  31.06208
o         1.11412  -0.17918  28.28581
o         2.98605  -1.93676  28.29257
c         4.61355  -0.07748  29.93916
c         5.63116  -0.09499  28.96814
h         5.40816   0.12136  27.92283
c         4.89577  -0.34169  31.29118
h         4.10241  -0.33213  32.04384
c         6.21194  -0.63145  31.67062
h         6.44019  -0.84732  32.71620
c         7.24280  -0.67550  30.71930
h         8.25636  -0.93865  31.03712
c         6.93014  -0.41279  29.38148
cl        8.21036  -0.52530  28.17164
o         3.70933   9.08390  25.36269
h         3.02731  10.41864  25.22439
h         3.34037   8.71309  26.26043
o         2.58377   1.48660  24.99850
h         2.87092   0.71668  24.39885
h         1.72670   1.16519  25.36249
o         7.75800   3.32544  34.49619
h         6.88430   3.27705  34.94522
h         8.32984   2.72100  35.06871
o         4.17319  -3.85087  30.09184
h         3.62842  -3.35630  29.43886
h         3.90242  -3.50575  30.97444
o         2.56701   0.25467  34.97211
h         2.59879   0.94286  34.24659
h         2.57446   0.80139  35.81230
o         2.89964  -3.26113  32.64484
h         1.96298  -3.06112  32.91868
h         3.49003  -2.81916  33.30768
o         5.62774  -2.46959  27.06404
h         4.79545  -2.20410  27.51327
h         6.12627  -2.98736  27.76506
o        -0.55472   0.18456  32.69762
h        -0.20650   1.09734  32.79628
h        -0.90565   0.12619  31.74959
o         9.55247  -1.86307  32.47872
h         9.53775  -2.83724  32.25256
h        10.45333  -1.59080  32.10289
o         9.79025  -3.57206  28.87320
h         9.23072  -2.76405  28.88961
h         9.37779  -4.10990  28.13356
o         0.10768  -2.52187  32.99443
h         0.02276  -1.52783  33.01401
h        -0.37891  -2.82339  33.82323
o         8.76779  -0.95574  34.91784
h         8.98029  -1.24992  33.97751
h         8.44076  -1.80178  35.36083
o        -1.15088  -3.32050  30.57782
h        -2.04199  -2.96157  30.33274
h        -0.89725  -3.00543  31.49244
o         0.15245  -3.37003  28.11416
h        -0.14657  -3.44654  29.05764
h         0.96166  -3.94776  28.01520
o         4.44271  -1.63407  34.37087
h         3.66468  -1.07896  34.66503
h         5.20073  -1.05671  34.71662
