# Supplementary material for: Comprehensive Mechanistic View of the Hydrolysis of Oxadiazole-Based Inhibitors by Histone Deacetylase 6 (HDAC6)
Source: ACS Chem Biol. 2023 Jul 3;18(7):1594–610. doi: 10.1021/acschembio.3c00212 (PMC10367051; doi:10.1021/acschembio.3c00212)
Supplement: Supplementary file 4 — cb3c00212_si_004.zip [file cb3c00212_si_004.zip › SI_Structures_Energies/MC_S1_Full_Protein.pdb]

REMARK
ATOM      1  N   PRO   442      14.708  35.196  10.728 -0.202000
ATOM      2  H2  PRO   442      14.884  35.070  11.721  0.312000
ATOM      3  H3  PRO   442      13.771  35.601  10.695  0.312000
ATOM      4  CD  PRO   442      15.645  36.131  10.086 -0.012000
ATOM      5  HD2 PRO   442      16.649  35.971  10.483  0.100000
ATOM      6  HD3 PRO   442      15.346  37.175  10.218  0.100000
ATOM      7  CG  PRO   442      15.603  35.704   8.642 -0.121000
ATOM      8  HG2 PRO   442      16.604  35.769   8.213  0.100000
ATOM      9  HG3 PRO   442      14.938  36.373   8.090  0.100000
ATOM     10  CB  PRO   442      15.073  34.297   8.568 -0.115000
ATOM     11  HB2 PRO   442      15.818  33.626   8.137  0.100000
ATOM     12  HB3 PRO   442      14.197  34.282   7.917  0.100000
ATOM     13  CA  PRO   442      14.631  33.920  10.003  0.100000
ATOM     14  HA  PRO   442      13.615  33.521  10.001  0.100000
ATOM     15  C   PRO   442      15.561  32.874  10.641  0.526000
ATOM     16  O   PRO   442      16.394  32.274   9.969 -0.500000
ATOM     17  N   ILE   443      15.388  32.659  11.943 -0.415700
ATOM     18  H   ILE   443      14.636  33.135  12.433  0.271900
ATOM     19  CA  ILE   443      16.337  31.929  12.760 -0.059700
ATOM     20  HA  ILE   443      17.122  31.491  12.147  0.086900
ATOM     21  CB  ILE   443      16.989  32.933  13.764  0.130300
ATOM     22  HB  ILE   443      16.183  33.534  14.186  0.018700
ATOM     23  CG2 ILE   443      17.669  32.253  14.936 -0.320400
ATOM     24 1HG2 ILE   443      18.497  31.640  14.587  0.088200
ATOM     25 2HG2 ILE   443      18.048  33.003  15.630  0.088200
ATOM     26 3HG2 ILE   443      16.972  31.621  15.479  0.088200
ATOM     27  CG1 ILE   443      17.951  33.877  13.034 -0.043000
ATOM     28 2HG1 ILE   443      18.923  33.393  12.930  0.023600
ATOM     29 3HG1 ILE   443      17.590  34.089  12.029  0.023600
ATOM     30  CD1 ILE   443      18.131  35.218  13.721 -0.066000
ATOM     31 1HD1 ILE   443      18.446  35.071  14.751  0.018600
ATOM     32 2HD1 ILE   443      18.907  35.782  13.208  0.018600
ATOM     33 3HD1 ILE   443      17.195  35.778  13.702  0.018600
ATOM     34  C   ILE   443      15.569  30.780  13.467  0.597300
ATOM     35  O   ILE   443      14.379  30.917  13.779 -0.567900
ATOM     36  N   THR   444      16.239  29.639  13.656 -0.415700
ATOM     37  H   THR   444      17.218  29.609  13.391  0.271900
ATOM     38  CA  THR   444      15.701  28.519  14.431 -0.038900
ATOM     39  HA  THR   444      14.634  28.658  14.592  0.100700
ATOM     40  CB  THR   444      15.885  27.185  13.677  0.365400
ATOM     41  HB  THR   444      16.942  27.053  13.450  0.004300
ATOM     42  CG2 THR   444      15.413  25.967  14.518 -0.243800
ATOM     43 1HG2 THR   444      14.414  26.143  14.916  0.064200
ATOM     44 2HG2 THR   444      15.398  25.081  13.884  0.064200
ATOM     45 3HG2 THR   444      16.106  25.788  15.339  0.064200
ATOM     46  OG1 THR   444      15.147  27.214  12.429 -0.676100
ATOM     47  HG1 THR   444      14.208  27.278  12.694  0.410200
ATOM     48  C   THR   444      16.384  28.441  15.784  0.597300
ATOM     49  O   THR   444      17.612  28.396  15.837 -0.567900
ATOM     50  N   GLY   445      15.603  28.411  16.859 -0.415700
ATOM     51  H   GLY   445      14.598  28.457  16.725  0.271900
ATOM     52  CA  GLY   445      16.114  28.241  18.219 -0.025200
ATOM     53  HA2 GLY   445      17.055  28.768  18.312  0.069800
ATOM     54  HA3 GLY   445      15.404  28.668  18.920  0.069800
ATOM     55  C   GLY   445      16.278  26.752  18.548  0.597300
ATOM     56  O   GLY   445      15.543  25.904  18.037 -0.567900
ATOM     57  N   LEU   446      17.227  26.443  19.425 -0.415700
ATOM     58  H   LEU   446      17.849  27.171  19.766  0.271900
ATOM     59  CA  LEU   446      17.374  25.059  19.935 -0.051800
ATOM     60  HA  LEU   446      16.432  24.528  19.820  0.092200
ATOM     61  CB  LEU   446      18.462  24.280  19.158 -0.110200
ATOM     62  HB2 LEU   446      18.135  24.277  18.117  0.045700
ATOM     63  HB3 LEU   446      19.395  24.845  19.192  0.045700
ATOM     64  CG  LEU   446      18.741  22.831  19.595  0.353100
ATOM     65  HG  LEU   446      17.819  22.382  19.960 -0.036100
ATOM     66  CD1 LEU   446      19.187  22.049  18.366 -0.412100
ATOM     67 1HD1 LEU   446      20.091  22.499  17.954  0.100000
ATOM     68 2HD1 LEU   446      19.395  21.018  18.648  0.100000
ATOM     69 3HD1 LEU   446      18.402  22.060  17.611  0.100000
ATOM     70  CD2 LEU   446      19.804  22.731  20.714 -0.412100
ATOM     71 1HD2 LEU   446      19.460  23.211  21.626  0.100000
ATOM     72 2HD2 LEU   446      20.000  21.684  20.939  0.100000
ATOM     73 3HD2 LEU   446      20.729  23.208  20.392  0.100000
ATOM     74  C   LEU   446      17.699  25.141  21.433  0.597300
ATOM     75  O   LEU   446      18.598  25.898  21.845 -0.567900
ATOM     76  N   VAL   447      16.999  24.340  22.234 -0.415700
ATOM     77  H   VAL   447      16.246  23.780  21.845  0.271900
ATOM     78  CA  VAL   447      17.302  24.226  23.677 -0.087500
ATOM     79  HA  VAL   447      18.196  24.806  23.887  0.096900
ATOM     80  CB  VAL   447      16.181  24.847  24.574  0.298500
ATOM     81  HB  VAL   447      16.061  25.892  24.292 -0.029700
ATOM     82  CG1 VAL   447      14.853  24.144  24.359 -0.319200
ATOM     83 1HG1 VAL   447      14.921  23.098  24.653  0.079100
ATOM     84 2HG1 VAL   447      14.091  24.627  24.967  0.079100
ATOM     85 3HG1 VAL   447      14.550  24.237  23.317  0.079100
ATOM     86  CG2 VAL   447      16.566  24.801  26.064 -0.319200
ATOM     87 1HG2 VAL   447      17.568  25.189  26.216  0.079100
ATOM     88 2HG2 VAL   447      15.874  25.420  26.634  0.079100
ATOM     89 3HG2 VAL   447      16.527  23.779  26.441  0.079100
ATOM     90  C   VAL   447      17.637  22.762  23.997  0.597300
ATOM     91  O   VAL   447      16.948  21.839  23.536 -0.567900
ATOM     92  N   TYR   448      18.727  22.569  24.742 -0.415700
ATOM     93  H   TYR   448      19.248  23.384  25.055  0.271900
ATOM     94  CA  TYR   448      19.173  21.263  25.235 -0.001400
ATOM     95  HA  TYR   448      18.317  20.647  25.518  0.087600
ATOM     96  CB  TYR   448      20.041  20.515  24.196 -0.015200
ATOM     97  HB2 TYR   448      19.412  20.195  23.366  0.029500
ATOM     98  HB3 TYR   448      20.798  21.195  23.802  0.029500
ATOM     99  CG  TYR   448      20.706  19.326  24.803 -0.001100
ATOM    100  CD1 TYR   448      19.973  18.167  25.083 -0.190600
ATOM    101  HD1 TYR   448      18.918  18.124  24.852  0.169900
ATOM    102  CE1 TYR   448      20.583  17.084  25.685 -0.234100
ATOM    103  HE1 TYR   448      20.053  16.184  25.904  0.165600
ATOM    104  CZ  TYR   448      21.935  17.137  25.995  0.322600
ATOM    105  OH  TYR   448      22.504  16.042  26.600 -0.557900
ATOM    106  HH  TYR   448      23.477  16.042  26.528  0.399200
ATOM    107  CE2 TYR   448      22.678  18.279  25.742 -0.234100
ATOM    108  HE2 TYR   448      23.725  18.316  26.001  0.165600
ATOM    109  CD2 TYR   448      22.059  19.363  25.140 -0.190600
ATOM    110  HD2 TYR   448      22.642  20.250  24.932  0.169900
ATOM    111  C   TYR   448      20.025  21.558  26.455  0.597300
ATOM    112  O   TYR   448      20.900  22.421  26.412 -0.567900
ATOM    113  N   ASP   449      19.821  20.788  27.518 -0.516300
ATOM    114  H   ASP   449      19.153  20.033  27.476  0.293600
ATOM    115  CA  ASP   449      20.660  20.901  28.709  0.038100
ATOM    116  HA  ASP   449      21.621  21.335  28.433  0.088000
ATOM    117  CB  ASP   449      20.012  21.825  29.754 -0.030300
ATOM    118  HB2 ASP   449      19.637  22.705  29.235 -0.012200
ATOM    119  HB3 ASP   449      19.173  21.324  30.237 -0.012200
ATOM    120  CG  ASP   449      21.011  22.287  30.818  0.799400
ATOM    121  OD1 ASP   449      21.633  21.427  31.488 -0.801400
ATOM    122  OD2 ASP   449      21.181  23.519  31.000 -0.801400
ATOM    123  C   ASP   449      20.913  19.511  29.265  0.536600
ATOM    124  O   ASP   449      19.974  18.774  29.589 -0.581900
ATOM    125  N   GLN   450      22.190  19.151  29.367 -0.415700
ATOM    126  H   GLN   450      22.913  19.806  29.081  0.271900
ATOM    127  CA  GLN   450      22.603  17.817  29.829 -0.003100
ATOM    128  HA  GLN   450      22.162  17.083  29.153  0.085000
ATOM    129  CB  GLN   450      24.136  17.663  29.756 -0.003600
ATOM    130  HB2 GLN   450      24.422  17.852  28.720  0.017100
ATOM    131  HB3 GLN   450      24.622  18.429  30.362  0.017100
ATOM    132  CG  GLN   450      24.635  16.273  30.109 -0.064500
ATOM    133  HG2 GLN   450      23.945  15.561  29.693  0.035200
ATOM    134  HG3 GLN   450      25.608  16.119  29.649  0.035200
ATOM    135  CD  GLN   450      24.783  16.072  31.608  0.695100
ATOM    136  OE1 GLN   450      24.999  17.031  32.339 -0.608600
ATOM    137  NE2 GLN   450      24.674  14.822  32.072 -0.940700
ATOM    138 1HE2 GLN   450      24.851  14.691  33.062  0.425100
ATOM    139 2HE2 GLN   450      24.468  14.060  31.450  0.425100
ATOM    140  C   GLN   450      22.085  17.489  31.228  0.597300
ATOM    141  O   GLN   450      21.946  16.317  31.590 -0.567900
ATOM    142  N   ARG   451      21.759  18.515  32.010 -0.347900
ATOM    143  H   ARG   451      21.854  19.469  31.666  0.274700
ATOM    144  CA  ARG   451      21.227  18.275  33.370 -0.263700
ATOM    145  HA  ARG   451      21.949  17.675  33.930  0.156000
ATOM    146  CB  ARG   451      21.002  19.578  34.118 -0.000700
ATOM    147  HB2 ARG   451      20.443  20.252  33.469  0.032700
ATOM    148  HB3 ARG   451      20.376  19.375  34.987  0.032700
ATOM    149  CG  ARG   451      22.269  20.249  34.626  0.039000
ATOM    150  HG2 ARG   451      22.727  19.619  35.388  0.028500
ATOM    151  HG3 ARG   451      22.978  20.394  33.811  0.028500
ATOM    152  CD  ARG   451      21.902  21.596  35.239  0.048600
ATOM    153  HD2 ARG   451      21.137  21.427  35.998  0.068700
ATOM    154  HD3 ARG   451      22.790  22.000  35.730  0.068700
ATOM    155  NE  ARG   451      21.430  22.563  34.256 -0.529500
ATOM    156  HE  ARG   451      21.578  22.351  33.272  0.345600
ATOM    157  CZ  ARG   451      20.807  23.707  34.564  0.807600
ATOM    158  NH1 ARG   451      20.561  24.026  35.828 -0.862700
ATOM    159 1HH1 ARG   451      20.814  23.398  36.582  0.447800
ATOM    160 2HH1 ARG   451      20.043  24.870  36.041  0.447800
ATOM    161  NH2 ARG   451      20.447  24.540  33.602 -0.862700
ATOM    162 1HH2 ARG   451      20.690  24.307  32.642  0.447800
ATOM    163 2HH2 ARG   451      19.991  25.418  33.814  0.447800
ATOM    164  C   ARG   451      19.921  17.452  33.359  0.734100
ATOM    165  O   ARG   451      19.628  16.764  34.306 -0.589400
ATOM    166  N   MET   452      19.192  17.464  32.234 -0.415700
ATOM    167  H   MET   452      19.506  18.020  31.445  0.271900
ATOM    168  CA  MET   452      17.951  16.679  32.124 -0.023700
ATOM    169  HA  MET   452      17.394  16.795  33.052  0.088000
ATOM    170  CB  MET   452      17.034  17.189  30.997  0.034200
ATOM    171  HB2 MET   452      17.649  17.423  30.131  0.024100
ATOM    172  HB3 MET   452      16.340  16.400  30.709  0.024100
ATOM    173  CG  MET   452      16.201  18.418  31.391  0.001800
ATOM    174  HG2 MET   452      15.470  18.124  32.145  0.044000
ATOM    175  HG3 MET   452      16.853  19.185  31.810  0.044000
ATOM    176  SD  MET   452      15.328  19.103  29.959 -0.273700
ATOM    177  CE  MET   452      16.659  19.886  29.024 -0.053600
ATOM    178  HE1 MET   452      17.402  19.143  28.736  0.068400
ATOM    179  HE2 MET   452      16.270  20.357  28.124  0.068400
ATOM    180  HE3 MET   452      17.129  20.649  29.642  0.068400
ATOM    181  C   MET   452      18.227  15.174  31.996  0.597300
ATOM    182  O   MET   452      17.301  14.363  32.095 -0.567900
ATOM    183  N   MET   453      19.495  14.795  31.797 -0.415700
ATOM    184  H   MET   453      20.233  15.488  31.708  0.271900
ATOM    185  CA  MET   453      19.867  13.389  31.879 -0.023700
ATOM    186  HA  MET   453      19.181  12.798  31.273  0.088000
ATOM    187  CB  MET   453      21.281  13.204  31.292  0.034200
ATOM    188  HB2 MET   453      21.981  13.849  31.819  0.024100
ATOM    189  HB3 MET   453      21.598  12.184  31.486  0.024100
ATOM    190  CG  MET   453      21.381  13.446  29.776  0.001800
ATOM    191  HG2 MET   453      20.725  12.766  29.241  0.044000
ATOM    192  HG3 MET   453      21.081  14.471  29.561  0.044000
ATOM    193  SD  MET   453      23.065  13.236  29.218 -0.273700
ATOM    194  CE  MET   453      23.179  11.442  29.269 -0.053600
ATOM    195  HE1 MET   453      24.136  11.133  28.852  0.068400
ATOM    196  HE2 MET   453      23.107  11.086  30.296  0.068400
ATOM    197  HE3 MET   453      22.378  11.007  28.673  0.068400
ATOM    198  C   MET   453      19.827  12.809  33.310  0.597300
ATOM    199  O   MET   453      19.836  11.586  33.448 -0.567900
ATOM    200  N   LEU   454      19.764  13.646  34.358 -0.415700
ATOM    201  H   LEU   454      19.767  14.648  34.202  0.271900
ATOM    202  CA  LEU   454      19.946  13.135  35.738 -0.051800
ATOM    203  HA  LEU   454      20.797  12.453  35.725  0.092200
ATOM    204  CB  LEU   454      20.287  14.281  36.699 -0.110200
ATOM    205  HB2 LEU   454      19.493  15.028  36.672  0.045700
ATOM    206  HB3 LEU   454      20.335  13.845  37.687  0.045700
ATOM    207  CG  LEU   454      21.653  14.950  36.433  0.353100
ATOM    208  HG  LEU   454      21.658  15.347  35.418 -0.036100
ATOM    209  CD1 LEU   454      21.811  16.141  37.381 -0.412100
ATOM    210 1HD1 LEU   454      22.772  16.622  37.200  0.100000
ATOM    211 2HD1 LEU   454      21.032  16.868  37.196  0.100000
ATOM    212 3HD1 LEU   454      21.768  15.805  38.417  0.100000
ATOM    213  CD2 LEU   454      22.843  14.000  36.557 -0.412100
ATOM    214 1HD2 LEU   454      22.779  13.448  37.493  0.100000
ATOM    215 2HD2 LEU   454      22.857  13.302  35.721  0.100000
ATOM    216 3HD2 LEU   454      23.770  14.570  36.546  0.100000
ATOM    217  C   LEU   454      18.782  12.301  36.253  0.597300
ATOM    218  O   LEU   454      18.986  11.408  37.097 -0.567900
ATOM    219  N   HIE   455      17.574  12.581  35.757 -0.415700
ATOM    220  H   HIE   455      17.496  13.353  35.110  0.271900
ATOM    221  CA  HIE   455      16.403  11.767  36.020 -0.058100
ATOM    222  HA  HIE   455      16.189  11.730  37.091  0.136000
ATOM    223  CB  HIE   455      15.217  12.406  35.285 -0.007400
ATOM    224  HB2 HIE   455      14.950  13.329  35.795  0.036700
ATOM    225  HB3 HIE   455      15.510  12.658  34.265  0.036700
ATOM    226  CG  HIE   455      13.996  11.541  35.215  0.186800
ATOM    227  ND1 HIE   455      13.337  11.076  36.340 -0.543200
ATOM    228  CE1 HIE   455      12.267  10.387  35.969  0.163500
ATOM    229  HE1 HIE   455      11.572   9.890  36.632  0.143500
ATOM    230  NE2 HIE   455      12.216  10.385  34.635 -0.279500
ATOM    231  HE2 HIE   455      11.516   9.908  34.069  0.333900
ATOM    232  CD2 HIE   455      13.275  11.111  34.151 -0.220700
ATOM    233  HD2 HIE   455      13.483  11.306  33.107  0.186200
ATOM    234  C   HIE   455      16.649  10.344  35.498  0.597300
ATOM    235  O   HIE   455      16.981  10.126  34.329 -0.567900
ATOM    236  N   HIP   456      16.529   9.361  36.376 -0.347900
ATOM    237  H   HIP   456      16.201   9.546  37.320  0.274700
ATOM    238  CA  HIP   456      16.867   7.995  35.988 -0.135400
ATOM    239  HA  HIP   456      16.602   7.826  34.942  0.121200
ATOM    240  CB  HIP   456      18.380   7.747  36.138 -0.041400
ATOM    241  HB2 HIP   456      18.643   6.800  35.665  0.081000
ATOM    242  HB3 HIP   456      18.937   8.525  35.611  0.081000
ATOM    243  CG  HIP   456      18.832   7.698  37.570 -0.001200
ATOM    244  ND1 HIP   456      18.966   8.835  38.339 -0.151300
ATOM    245  HD1 HIP   456      18.860   9.796  38.004  0.386600
ATOM    246  CE1 HIP   456      19.376   8.496  39.558 -0.017000
ATOM    247  HE1 HIP   456      19.611   9.196  40.358  0.268100
ATOM    248  NE2 HIP   456      19.510   7.181  39.601 -0.171800
ATOM    249  HE2 HIP   456      19.888   6.653  40.390  0.391100
ATOM    250  CD2 HIP   456      19.164   6.656  38.372 -0.114100
ATOM    251  HD2 HIP   456      19.201   5.615  38.084  0.231700
ATOM    252  C   HIP   456      16.076   6.981  36.805  0.734100
ATOM    253  O   HIP   456      15.504   7.329  37.846 -0.589400
ATOM    254  N   ASN   457      16.059   5.734  36.338 -0.415700
ATOM    255  H   ASN   457      16.540   5.537  35.466  0.271900
ATOM    256  CA  ASN   457      15.378   4.631  37.006  0.014300
ATOM    257  HA  ASN   457      14.633   5.008  37.708  0.104800
ATOM    258  CB  ASN   457      14.664   3.769  35.965 -0.204100
ATOM    259  HB2 ASN   457      14.055   4.416  35.335  0.079700
ATOM    260  HB3 ASN   457      15.386   3.282  35.314  0.079700
ATOM    261  CG  ASN   457      13.760   2.727  36.590  0.713000
ATOM    262  OD1 ASN   457      14.104   2.150  37.620 -0.593100
ATOM    263  ND2 ASN   457      12.602   2.477  35.986 -0.919100
ATOM    264 1HD2 ASN   457      11.950   1.815  36.368  0.419600
ATOM    265 2HD2 ASN   457      12.348   3.012  35.171  0.419600
ATOM    266  C   ASN   457      16.423   3.814  37.775  0.597300
ATOM    267  O   ASN   457      17.162   3.021  37.184 -0.567900
ATOM    268  N   MET   458      16.461   3.991  39.102 -0.415700
ATOM    269  H   MET   458      15.814   4.636  39.553  0.271900
ATOM    270  CA  MET   458      17.502   3.337  39.894 -0.023700
ATOM    271  HA  MET   458      18.456   3.486  39.391  0.088000
ATOM    272  CB  MET   458      17.624   3.995  41.264  0.034200
ATOM    273  HB2 MET   458      18.526   3.622  41.751  0.024100
ATOM    274  HB3 MET   458      17.744   5.069  41.123  0.024100
ATOM    275  CG  MET   458      16.448   3.734  42.178  0.001800
ATOM    276  HG2 MET   458      15.531   4.117  41.731  0.044000
ATOM    277  HG3 MET   458      16.337   2.658  42.312  0.044000
ATOM    278  SD  MET   458      16.651   4.454  43.809 -0.273700
ATOM    279  CE  MET   458      16.362   6.179  43.404 -0.053600
ATOM    280  HE1 MET   458      17.108   6.531  42.693  0.068400
ATOM    281  HE2 MET   458      15.365   6.293  42.976  0.068400
ATOM    282  HE3 MET   458      16.441   6.776  44.312  0.068400
ATOM    283  C   MET   458      17.319   1.824  40.041  0.597300
ATOM    284  O   MET   458      18.266   1.131  40.439 -0.567900
ATOM    285  N   TRP   459      16.133   1.322  39.695 -0.415700
ATOM    286  H   TRP   459      15.416   1.942  39.341  0.271900
ATOM    287  CA  TRP   459      15.814  -0.099  39.859 -0.027500
ATOM    288  HA  TRP   459      16.517  -0.555  40.558  0.112300
ATOM    289  CB  TRP   459      14.416  -0.283  40.438 -0.005000
ATOM    290  HB2 TRP   459      13.693   0.046  39.700  0.033900
ATOM    291  HB3 TRP   459      14.236  -1.338  40.638  0.033900
ATOM    292  CG  TRP   459      14.184   0.489  41.684 -0.141500
ATOM    293  CD1 TRP   459      14.550   0.128  42.952 -0.163800
ATOM    294  HD1 TRP   459      15.066  -0.789  43.214  0.206200
ATOM    295  NE1 TRP   459      14.158   1.103  43.842 -0.341800
ATOM    296  HE1 TRP   459      14.338   1.065  44.845  0.341200
ATOM    297  CE2 TRP   459      13.563   2.133  43.162  0.138000
ATOM    298  CZ2 TRP   459      13.020   3.342  43.635 -0.260100
ATOM    299  HZ2 TRP   459      13.058   3.592  44.681  0.157200
ATOM    300  CH2 TRP   459      12.477   4.205  42.709 -0.113400
ATOM    301  HH2 TRP   459      12.065   5.152  43.027  0.141700
ATOM    302  CZ3 TRP   459      12.469   3.878  41.313 -0.197200
ATOM    303  HZ3 TRP   459      12.046   4.586  40.613  0.144700
ATOM    304  CE3 TRP   459      13.003   2.671  40.847 -0.238700
ATOM    305  HE3 TRP   459      12.989   2.431  39.796  0.170000
ATOM    306  CD2 TRP   459      13.567   1.778  41.785  0.124300
ATOM    307  C   TRP   459      15.924  -0.872  38.560  0.597300
ATOM    308  O   TRP   459      16.011  -2.093  38.581 -0.567900
ATOM    309  N   ASP   460      15.920  -0.177  37.424 -0.516300
ATOM    310  H   ASP   460      15.813   0.828  37.490  0.293600
ATOM    311  CA  ASP   460      15.917  -0.748  36.082  0.038100
ATOM    312  HA  ASP   460      16.473  -1.685  36.085  0.088000
ATOM    313  CB  ASP   460      14.471  -1.035  35.676 -0.030300
ATOM    314  HB2 ASP   460      14.042  -1.742  36.388 -0.012200
ATOM    315  HB3 ASP   460      13.906  -0.107  35.742 -0.012200
ATOM    316  CG  ASP   460      14.310  -1.610  34.268  0.799400
ATOM    317  OD1 ASP   460      15.280  -2.128  33.666 -0.801400
ATOM    318  OD2 ASP   460      13.140  -1.650  33.818 -0.801400
ATOM    319  C   ASP   460      16.598   0.210  35.104  0.536600
ATOM    320  O   ASP   460      15.952   0.968  34.378 -0.581900
ATOM    321  N   SER   461      17.928   0.165  35.086 -0.415700
ATOM    322  H   SER   461      18.380  -0.491  35.714  0.271900
ATOM    323  CA  SER   461      18.778   1.027  34.255 -0.024900
ATOM    324  HA  SER   461      18.581   2.063  34.532  0.084300
ATOM    325  CB  SER   461      20.251   0.727  34.560  0.211700
ATOM    326  HB2 SER   461      20.884   1.320  33.897  0.035200
ATOM    327  HB3 SER   461      20.469   1.014  35.587  0.035200
ATOM    328  OG  SER   461      20.547  -0.649  34.389 -0.654600
ATOM    329  HG  SER   461      20.160  -1.138  35.139  0.427500
ATOM    330  C   SER   461      18.516   0.921  32.743  0.597300
ATOM    331  O   SER   461      19.000   1.767  31.995 -0.567900
ATOM    332  N   HIE   462      17.743  -0.069  32.281 -0.415700
ATOM    333  H   HIE   462      17.352  -0.704  32.962  0.271900
ATOM    334  CA  HIE   462      17.334  -0.254  30.893 -0.256210
ATOM    335  HA  HIE   462      18.009   0.323  30.258  0.136000
ATOM    336  CB  HIE   462      17.525  -1.732  30.523 -0.007400
ATOM    337  HB2 HIE   462      16.866  -2.346  31.140  0.036700
ATOM    338  HB3 HIE   462      17.252  -1.882  29.482  0.036700
ATOM    339  CG  HIE   462      18.948  -2.199  30.699  0.186800
ATOM    340  ND1 HIE   462      20.034  -1.785  29.922 -0.543200
ATOM    341  CE1 HIE   462      21.109  -2.396  30.450  0.163500
ATOM    342  HE1 HIE   462      22.121  -2.286  30.083  0.143500
ATOM    343  NE2 HIE   462      20.753  -3.160  31.498 -0.279500
ATOM    344  HE2 HIE   462      21.385  -3.722  32.062  0.333900
ATOM    345  CD2 HIE   462      19.393  -3.043  31.674 -0.220700
ATOM    346  HD2 HIE   462      18.790  -3.505  32.444  0.186200
ATOM    347  C   HIE   462      15.904   0.240  30.607  0.673810
ATOM    348  O   HIE   462      15.448   0.106  29.453 -0.640330
ATOM    349  N   HIE   463      15.186   0.826  31.598 -0.193540
ATOM    350  H   HIE   463      15.550   0.934  32.554  0.109980
ATOM    351  CA  HIE   463      13.855   1.382  31.315  0.256550
ATOM    352  HA  HIE   463      13.165   0.556  31.099 -0.063600
ATOM    353  CB  HIE   463      13.357   2.164  32.547  0.282660
ATOM    354  HB2 HIE   463      13.372   1.488  33.418 -0.083764
ATOM    355  HB3 HIE   463      14.065   2.986  32.746 -0.120000
ATOM    356  CG  HIE   463      11.964   2.692  32.359 -0.039910
ATOM    357  ND1 HIE   463      11.632   3.629  31.379 -0.296060
ATOM    358  CE1 HIE   463      10.309   3.806  31.478  0.205150
ATOM    359  HE1 HIE   463       9.704   4.471  30.862 -0.007930
ATOM    360  NE2 HIE   463       9.779   3.041  32.479 -0.120940
ATOM    361  HE2 HIE   463       8.814   3.085  32.843  0.218760
ATOM    362  CD2 HIE   463      10.817   2.324  33.050  0.047460
ATOM    363  HD2 HIE   463      10.652   1.619  33.862  0.040510
ATOM    364  C   HIE   463      13.960   2.313  30.090  0.557740
ATOM    365  O   HIE   463      14.855   3.187  30.035 -0.661140
ATOM    366  N   PRO   464      13.051   2.145  29.098 -0.260780
ATOM    367  CD  PRO   464      11.801   1.350  29.129  0.212880
ATOM    368  HD2 PRO   464      11.317   1.411  30.113 -0.034700
ATOM    369  HD3 PRO   464      12.003   0.290  28.898 -0.019435
ATOM    370  CG  PRO   464      10.981   2.015  28.016  0.028880
ATOM    371  HG2 PRO   464      10.511   2.938  28.398 -0.070570
ATOM    372  HG3 PRO   464      10.187   1.364  27.632  0.027140
ATOM    373  CB  PRO   464      12.045   2.341  26.961  0.025060
ATOM    374  HB2 PRO   464      11.715   3.095  26.237 -0.042320
ATOM    375  HB3 PRO   464      12.331   1.435  26.410 -0.002650
ATOM    376  CA  PRO   464      13.248   2.821  27.807  0.333070
ATOM    377  HA  PRO   464      14.211   2.518  27.367 -0.051910
ATOM    378  C   PRO   464      13.308   4.338  27.891  0.440730
ATOM    379  O   PRO   464      13.859   4.971  26.946 -0.628740
ATOM    380  N   GLU   465      12.740   4.970  28.947 -0.219620
ATOM    381  H   GLU   465      12.431   4.420  29.780  0.062510
ATOM    382  CA  GLU   465      12.882   6.422  29.081  0.477020
ATOM    383  HA  GLU   465      12.783   6.842  28.071 -0.065620
ATOM    384  CB  GLU   465      11.721   6.994  29.890  0.165320
ATOM    385  HB2 GLU   465      10.844   6.369  29.716 -0.017300
ATOM    386  HB3 GLU   465      11.938   6.967  30.956 -0.017300
ATOM    387  CG  GLU   465      11.331   8.418  29.453  0.013600
ATOM    388  HG2 GLU   465      11.263   8.455  28.363 -0.042500
ATOM    389  HG3 GLU   465      10.328   8.619  29.826 -0.042500
ATOM    390  CD  GLU   465      12.258   9.529  29.961  0.805400
ATOM    391  OE1 GLU   465      12.103   9.940  31.139 -0.818800
ATOM    392  OE2 GLU   465      13.048  10.063  29.142 -0.818800
ATOM    393  C   GLU   465      14.319   6.798  29.568  0.029670
ATOM    394  O   GLU   465      14.522   7.315  30.662 -0.581900
ATOM    395  N   LEU   466      15.327   6.446  28.762 -0.415700
ATOM    396  H   LEU   466      15.082   5.981  27.895  0.271900
ATOM    397  CA  LEU   466      16.745   6.578  29.091 -0.051800
ATOM    398  HA  LEU   466      16.879   6.144  30.076  0.092200
ATOM    399  CB  LEU   466      17.606   5.785  28.086 -0.110200
ATOM    400  HB2 LEU   466      17.351   6.114  27.080  0.045700
ATOM    401  HB3 LEU   466      18.649   6.039  28.257  0.045700
ATOM    402  CG  LEU   466      17.481   4.253  28.143  0.353100
ATOM    403  HG  LEU   466      16.440   3.956  28.043 -0.036100
ATOM    404  CD1 LEU   466      18.270   3.642  26.982 -0.412100
ATOM    405 1HD1 LEU   466      19.326   3.880  27.071  0.100000
ATOM    406 2HD1 LEU   466      18.151   2.562  26.987  0.100000
ATOM    407 3HD1 LEU   466      17.890   4.024  26.035  0.100000
ATOM    408  CD2 LEU   466      18.067   3.686  29.438 -0.412100
ATOM    409 1HD2 LEU   466      18.019   2.600  29.412  0.100000
ATOM    410 2HD2 LEU   466      19.102   4.009  29.555  0.100000
ATOM    411 3HD2 LEU   466      17.482   4.027  30.291  0.100000
ATOM    412  C   LEU   466      17.234   8.040  29.126  0.597300
ATOM    413  O   LEU   466      16.907   8.834  28.236 -0.567900
ATOM    414  N   PRO   467      18.184   8.380  30.024 -0.254800
ATOM    415  CD  PRO   467      18.553   7.587  31.213  0.019200
ATOM    416  HD2 PRO   467      19.177   6.741  30.924  0.039100
ATOM    417  HD3 PRO   467      17.678   7.261  31.777  0.039100
ATOM    418  CG  PRO   467      19.347   8.587  32.016  0.018900
ATOM    419  HG2 PRO   467      20.063   8.088  32.670  0.021300
ATOM    420  HG3 PRO   467      18.671   9.204  32.606  0.021300
ATOM    421  CB  PRO   467      20.038   9.433  30.991 -0.007000
ATOM    422  HB2 PRO   467      20.861   8.867  30.549  0.025300
ATOM    423  HB3 PRO   467      20.406  10.363  31.401  0.025300
ATOM    424  CA  PRO   467      18.915   9.662  29.973 -0.026600
ATOM    425  HA  PRO   467      18.280  10.484  30.282  0.064100
ATOM    426  C   PRO   467      19.496   9.952  28.586  0.589600
ATOM    427  O   PRO   467      19.407  11.105  28.116 -0.574800
ATOM    428  N   GLN   468      20.011   8.913  27.910 -0.415700
ATOM    429  H   GLN   468      20.140   8.028  28.390  0.271900
ATOM    430  CA  GLN   468      20.719   9.135  26.670 -0.003100
ATOM    431  HA  GLN   468      21.290  10.037  26.826  0.085000
ATOM    432  CB  GLN   468      21.716   8.023  26.333 -0.003600
ATOM    433  HB2 GLN   468      22.140   8.221  25.348  0.017100
ATOM    434  HB3 GLN   468      22.549   8.079  27.035  0.017100
ATOM    435  CG  GLN   468      21.150   6.629  26.337 -0.064500
ATOM    436  HG2 GLN   468      20.086   6.632  26.103  0.035200
ATOM    437  HG3 GLN   468      21.655   6.071  25.550  0.035200
ATOM    438  CD  GLN   468      21.385   5.924  27.666  0.695100
ATOM    439  OE1 GLN   468      21.236   6.519  28.769 -0.608600
ATOM    440  NE2 GLN   468      21.789   4.645  27.576 -0.940700
ATOM    441 1HE2 GLN   468      22.150   4.231  28.427  0.425100
ATOM    442 2HE2 GLN   468      22.027   4.250  26.675  0.425100
ATOM    443  C   GLN   468      19.783   9.417  25.507  0.597300
ATOM    444  O   GLN   468      20.250   9.664  24.405 -0.567900
ATOM    445  N   ARG   469      18.452   9.379  25.696 -0.347900
ATOM    446  H   ARG   469      18.092   9.143  26.617  0.274700
ATOM    447  CA  ARG   469      17.498   9.799  24.658 -0.263700
ATOM    448  HA  ARG   469      17.588   9.146  23.789  0.156000
ATOM    449  CB  ARG   469      16.055   9.748  25.191 -0.000700
ATOM    450  HB2 ARG   469      15.998  10.309  26.126  0.032700
ATOM    451  HB3 ARG   469      15.390  10.224  24.468  0.032700
ATOM    452  CG  ARG   469      15.566   8.312  25.425  0.039000
ATOM    453  HG2 ARG   469      15.436   7.803  24.468  0.028500
ATOM    454  HG3 ARG   469      16.308   7.762  25.996  0.028500
ATOM    455  CD  ARG   469      14.249   8.288  26.207  0.048600
ATOM    456  HD2 ARG   469      14.078   7.264  26.515  0.068700
ATOM    457  HD3 ARG   469      14.337   8.897  27.109  0.068700
ATOM    458  NE  ARG   469      13.116   8.701  25.369 -0.529500
ATOM    459  HE  ARG   469      12.922   8.126  24.556  0.345600
ATOM    460  CZ  ARG   469      12.346   9.762  25.489  0.807600
ATOM    461  NH1 ARG   469      12.368  10.566  26.513 -0.862700
ATOM    462 1HH1 ARG   469      12.823  10.281  27.385  0.447800
ATOM    463 2HH1 ARG   469      11.825  11.423  26.513  0.447800
ATOM    464  NH2 ARG   469      11.533  10.015  24.510 -0.862700
ATOM    465 1HH2 ARG   469      11.529   9.367  23.729  0.447800
ATOM    466 2HH2 ARG   469      10.873  10.786  24.572  0.447800
ATOM    467  C   ARG   469      17.837  11.206  24.190  0.734100
ATOM    468  O   ARG   469      17.911  11.459  22.989 -0.589400
ATOM    469  N   ILE   470      18.118  12.116  25.130 -0.415700
ATOM    470  H   ILE   470      18.102  11.842  26.103  0.271900
ATOM    471  CA  ILE   470      18.313  13.517  24.753 -0.059700
ATOM    472  HA  ILE   470      17.690  13.729  23.882  0.086900
ATOM    473  CB  ILE   470      17.878  14.530  25.854  0.130300
ATOM    474  HB  ILE   470      18.114  15.531  25.508  0.018700
ATOM    475  CG2 ILE   470      16.361  14.463  26.036 -0.320400
ATOM    476 1HG2 ILE   470      16.062  13.502  26.453  0.088200
ATOM    477 2HG2 ILE   470      16.021  15.266  26.688  0.088200
ATOM    478 3HG2 ILE   470      15.869  14.594  25.073  0.088200
ATOM    479  CG1 ILE   470      18.583  14.289  27.214 -0.043000
ATOM    480 2HG1 ILE   470      18.190  13.381  27.669  0.023600
ATOM    481 3HG1 ILE   470      19.652  14.150  27.065  0.023600
ATOM    482  CD1 ILE   470      18.417  15.447  28.210 -0.066000
ATOM    483 1HD1 ILE   470      18.918  15.192  29.141  0.018600
ATOM    484 2HD1 ILE   470      18.863  16.358  27.815  0.018600
ATOM    485 3HD1 ILE   470      17.369  15.640  28.418  0.018600
ATOM    486  C   ILE   470      19.749  13.781  24.302  0.597300
ATOM    487  O   ILE   470      19.957  14.536  23.360 -0.567900
ATOM    488  N   SER   471      20.728  13.123  24.922 -0.415700
ATOM    489  H   SER   471      20.534  12.497  25.692  0.271900
ATOM    490  CA  SER   471      22.127  13.306  24.496 -0.024900
ATOM    491  HA  SER   471      22.333  14.376  24.439  0.084300
ATOM    492  CB  SER   471      23.116  12.712  25.522  0.211700
ATOM    493  HB2 SER   471      24.138  12.793  25.150  0.035200
ATOM    494  HB3 SER   471      23.035  13.275  26.450  0.035200
ATOM    495  OG  SER   471      22.794  11.348  25.772 -0.654600
ATOM    496  HG  SER   471      23.443  10.773  25.311  0.427500
ATOM    497  C   SER   471      22.362  12.727  23.093  0.597300
ATOM    498  O   SER   471      23.075  13.325  22.293 -0.567900
ATOM    499  N   ARG   472      21.751  11.579  22.786 -0.347900
ATOM    500  H   ARG   472      21.234  11.071  23.500  0.274700
ATOM    501  CA  ARG   472      21.861  11.027  21.423 -0.263700
ATOM    502  HA  ARG   472      22.916  10.950  21.162  0.156000
ATOM    503  CB  ARG   472      21.227   9.628  21.356 -0.000700
ATOM    504  HB2 ARG   472      20.260   9.647  21.860  0.032700
ATOM    505  HB3 ARG   472      21.026   9.375  20.317  0.032700
ATOM    506  CG  ARG   472      22.101   8.528  21.967  0.039000
ATOM    507  HG2 ARG   472      22.468   8.850  22.942  0.028500
ATOM    508  HG3 ARG   472      21.489   7.640  22.118  0.028500
ATOM    509  CD  ARG   472      23.304   8.157  21.074  0.048600
ATOM    510  HD2 ARG   472      23.931   9.037  20.939  0.068700
ATOM    511  HD3 ARG   472      23.918   7.412  21.579  0.068700
ATOM    512  NE  ARG   472      22.882   7.667  19.733 -0.529500
ATOM    513  HE  ARG   472      22.854   8.328  18.961  0.345600
ATOM    514  CZ  ARG   472      22.502   6.411  19.486  0.807600
ATOM    515  NH1 ARG   472      22.545   5.481  20.443 -0.862700
ATOM    516 1HH1 ARG   472      22.906   5.693  21.366  0.447800
ATOM    517 2HH1 ARG   472      22.292   4.528  20.203  0.447800
ATOM    518  NH2 ARG   472      22.095   6.087  18.275 -0.862700
ATOM    519 1HH2 ARG   472      22.145   6.776  17.525  0.447800
ATOM    520 2HH2 ARG   472      21.785   5.155  18.045  0.447800
ATOM    521  C   ARG   472      21.248  11.957  20.385  0.734100
ATOM    522  O   ARG   472      21.821  12.179  19.298 -0.589400
ATOM    523  N   ILE   473      20.070  12.491  20.685 -0.415700
ATOM    524  H   ILE   473      19.588  12.218  21.533  0.271900
ATOM    525  CA  ILE   473      19.473  13.452  19.750 -0.059700
ATOM    526  HA  ILE   473      19.394  12.969  18.775  0.086900
ATOM    527  CB  ILE   473      18.049  13.886  20.179  0.130300
ATOM    528  HB  ILE   473      18.082  14.242  21.210  0.018700
ATOM    529  CG2 ILE   473      17.564  15.030  19.260 -0.320400
ATOM    530 1HG2 ILE   473      17.639  14.720  18.217  0.088200
ATOM    531 2HG2 ILE   473      16.526  15.264  19.484  0.088200
ATOM    532 3HG2 ILE   473      18.132  15.941  19.434  0.088200
ATOM    533  CG1 ILE   473      17.071  12.684  20.086 -0.043000
ATOM    534 2HG1 ILE   473      16.829  12.498  19.043  0.023600
ATOM    535 3HG1 ILE   473      17.544  11.788  20.483  0.023600
ATOM    536  CD1 ILE   473      15.748  12.901  20.845 -0.066000
ATOM    537 1HD1 ILE   473      15.949  13.024  21.909  0.018600
ATOM    538 2HD1 ILE   473      15.226  13.780  20.473  0.018600
ATOM    539 3HD1 ILE   473      15.098  12.043  20.701  0.018600
ATOM    540  C   ILE   473      20.349  14.719  19.557  0.597300
ATOM    541  O   ILE   473      20.614  15.141  18.399 -0.567900
ATOM    542  N   PHE   474      20.837  15.282  20.653 -0.415700
ATOM    543  H   PHE   474      20.598  14.907  21.569  0.271900
ATOM    544  CA  PHE   474      21.748  16.414  20.571 -0.002400
ATOM    545  HA  PHE   474      21.236  17.240  20.078  0.097800
ATOM    546  CB  PHE   474      22.102  16.863  21.992 -0.034300
ATOM    547  HB2 PHE   474      21.178  17.030  22.547  0.029500
ATOM    548  HB3 PHE   474      22.645  16.066  22.502  0.029500
ATOM    549  CG  PHE   474      22.909  18.138  22.047  0.011800
ATOM    550  CD1 PHE   474      22.322  19.371  21.751 -0.125600
ATOM    551  HD1 PHE   474      21.276  19.413  21.490  0.133000
ATOM    552  CE1 PHE   474      23.056  20.551  21.819 -0.170400
ATOM    553  HE1 PHE   474      22.587  21.501  21.608  0.143000
ATOM    554  CZ  PHE   474      24.398  20.502  22.174 -0.107200
ATOM    555  HZ  PHE   474      24.978  21.413  22.228  0.129700
ATOM    556  CE2 PHE   474      25.000  19.287  22.477 -0.170400
ATOM    557  HE2 PHE   474      26.041  19.257  22.766  0.143000
ATOM    558  CD2 PHE   474      24.260  18.107  22.409 -0.125600
ATOM    559  HD2 PHE   474      24.735  17.170  22.653  0.133000
ATOM    560  C   PHE   474      23.013  16.109  19.752  0.597300
ATOM    561  O   PHE   474      23.383  16.895  18.880 -0.567900
ATOM    562  N   SER   475      23.656  14.963  20.002 -0.415700
ATOM    563  H   SER   475      23.357  14.370  20.771  0.271900
ATOM    564  CA  SER   475      24.850  14.569  19.221 -0.024900
ATOM    565  HA  SER   475      25.623  15.329  19.346  0.084300
ATOM    566  CB  SER   475      25.424  13.211  19.689  0.211700
ATOM    567  HB2 SER   475      24.653  12.443  19.606  0.035200
ATOM    568  HB3 SER   475      26.269  12.931  19.057  0.035200
ATOM    569  OG  SER   475      25.853  13.295  21.031 -0.654600
ATOM    570  HG  SER   475      26.743  13.705  20.997  0.427500
ATOM    571  C   SER   475      24.549  14.456  17.737  0.597300
ATOM    572  O   SER   475      25.366  14.894  16.918 -0.567900
ATOM    573  N   ARG   476      23.381  13.882  17.380 -0.347900
ATOM    574  H   ARG   476      22.764  13.505  18.095  0.274700
ATOM    575  CA  ARG   476      23.040  13.734  15.961 -0.263700
ATOM    576  HA  ARG   476      23.881  13.237  15.476  0.156000
ATOM    577  CB  ARG   476      21.766  12.885  15.804 -0.000700
ATOM    578  HB2 ARG   476      21.889  11.992  16.413  0.032700
ATOM    579  HB3 ARG   476      20.898  13.443  16.159  0.032700
ATOM    580  CG  ARG   476      21.547  12.455  14.352  0.039000
ATOM    581  HG2 ARG   476      20.573  11.972  14.277  0.028500
ATOM    582  HG3 ARG   476      21.536  13.328  13.702  0.028500
ATOM    583  CD  ARG   476      22.607  11.460  13.862  0.048600
ATOM    584  HD2 ARG   476      23.574  11.927  13.985  0.068700
ATOM    585  HD3 ARG   476      22.572  10.548  14.461  0.068700
ATOM    586  NE  ARG   476      22.393  11.133  12.443 -0.529500
ATOM    587  HE  ARG   476      21.456  10.890  12.127  0.345600
ATOM    588  CZ  ARG   476      23.334  11.097  11.516  0.807600
ATOM    589  NH1 ARG   476      24.612  11.336  11.828 -0.862700
ATOM    590 1HH1 ARG   476      24.891  11.436  12.804  0.447800
ATOM    591 2HH1 ARG   476      25.315  11.081  11.145  0.447800
ATOM    592  NH2 ARG   476      22.993  10.815  10.274 -0.862700
ATOM    593 1HH2 ARG   476      22.013  10.638  10.074  0.447800
ATOM    594 2HH2 ARG   476      23.685  10.841   9.539  0.447800
ATOM    595  C   ARG   476      22.900  15.111  15.286  0.734100
ATOM    596  O   ARG   476      23.295  15.287  14.111 -0.589400
ATOM    597  N   HIP   477      22.379  16.098  16.013 -0.347900
ATOM    598  H   HIP   477      22.122  15.895  16.970  0.274700
ATOM    599  CA  HIP   477      22.300  17.466  15.497 -0.135400
ATOM    600  HA  HIP   477      21.776  17.452  14.540  0.121200
ATOM    601  CB  HIP   477      21.548  18.386  16.465 -0.041400
ATOM    602  HB2 HIP   477      21.864  18.209  17.491  0.081000
ATOM    603  HB3 HIP   477      21.811  19.421  16.234  0.081000
ATOM    604  CG  HIP   477      20.044  18.290  16.380 -0.001200
ATOM    605  ND1 HIP   477      19.325  17.243  16.924 -0.151300
ATOM    606  HD1 HIP   477      19.744  16.415  17.357  0.386600
ATOM    607  CE1 HIP   477      18.028  17.439  16.705 -0.017000
ATOM    608  HE1 HIP   477      17.228  16.757  16.975  0.268100
ATOM    609  NE2 HIP   477      17.880  18.594  16.070 -0.171800
ATOM    610  HE2 HIP   477      16.991  18.998  15.756  0.391100
ATOM    611  CD2 HIP   477      19.127  19.146  15.862 -0.114100
ATOM    612  HD2 HIP   477      19.346  20.088  15.374  0.231700
ATOM    613  C   HIP   477      23.677  18.058  15.224  0.734100
ATOM    614  O   HIP   477      23.847  18.795  14.237 -0.589400
ATOM    615  N   GLU   478      24.653  17.743  16.080 -0.516300
ATOM    616  H   GLU   478      24.451  17.173  16.892  0.293600
ATOM    617  CA  GLU   478      26.032  18.175  15.841  0.039700
ATOM    618  HA  GLU   478      26.050  19.245  15.626  0.110500
ATOM    619  CB  GLU   478      26.900  17.923  17.087  0.056000
ATOM    620  HB2 GLU   478      26.489  18.497  17.919 -0.017300
ATOM    621  HB3 GLU   478      26.863  16.869  17.354 -0.017300
ATOM    622  CG  GLU   478      28.365  18.315  16.892  0.013600
ATOM    623  HG2 GLU   478      28.785  17.755  16.054 -0.042500
ATOM    624  HG3 GLU   478      28.416  19.379  16.647 -0.042500
ATOM    625  CD  GLU   478      29.193  18.031  18.114  0.805400
ATOM    626  OE1 GLU   478      29.832  16.945  18.199 -0.818800
ATOM    627  OE2 GLU   478      29.209  18.907  18.977 -0.818800
ATOM    628  C   GLU   478      26.613  17.456  14.614  0.536600
ATOM    629  O   GLU   478      27.224  18.099  13.752 -0.581900
ATOM    630  N   GLU   479      26.443  16.142  14.546 -0.516300
ATOM    631  H   GLU   479      25.962  15.667  15.305  0.293600
ATOM    632  CA  GLU   479      26.967  15.340  13.423  0.039700
ATOM    633  HA  GLU   479      28.053  15.441  13.388  0.110500
ATOM    634  CB  GLU   479      26.633  13.866  13.614  0.056000
ATOM    635  HB2 GLU   479      25.549  13.790  13.713 -0.017300
ATOM    636  HB3 GLU   479      26.934  13.314  12.724 -0.017300
ATOM    637  CG  GLU   479      27.302  13.234  14.817  0.013600
ATOM    638  HG2 GLU   479      28.374  13.166  14.620 -0.042500
ATOM    639  HG3 GLU   479      27.169  13.854  15.697 -0.042500
ATOM    640  CD  GLU   479      26.758  11.861  15.099  0.805400
ATOM    641  OE1 GLU   479      25.782  11.438  14.449 -0.818800
ATOM    642  OE2 GLU   479      27.291  11.220  16.014 -0.818800
ATOM    643  C   GLU   479      26.444  15.789  12.067  0.536600
ATOM    644  O   GLU   479      27.181  15.792  11.065 -0.581900
ATOM    645  N   LEU   480      25.179  16.171  12.045 -0.415700
ATOM    646  H   LEU   480      24.618  16.048  12.882  0.271900
ATOM    647  CA  LEU   480      24.541  16.657  10.831 -0.051800
ATOM    648  HA  LEU   480      24.991  16.155   9.975  0.092200
ATOM    649  CB  LEU   480      23.027  16.326  10.854 -0.110200
ATOM    650  HB2 LEU   480      22.612  16.672  11.801  0.045700
ATOM    651  HB3 LEU   480      22.519  16.868  10.055  0.045700
ATOM    652  CG  LEU   480      22.722  14.839  10.681  0.353100
ATOM    653  HG  LEU   480      23.293  14.262  11.408 -0.036100
ATOM    654  CD1 LEU   480      21.241  14.576  10.943 -0.412100
ATOM    655 1HD1 LEU   480      20.630  15.163  10.261  0.100000
ATOM    656 2HD1 LEU   480      21.020  13.517  10.800  0.100000
ATOM    657 3HD1 LEU   480      21.012  14.850  11.970  0.100000
ATOM    658  CD2 LEU   480      23.099  14.358   9.278 -0.412100
ATOM    659 1HD2 LEU   480      22.643  14.998   8.523  0.100000
ATOM    660 2HD2 LEU   480      24.179  14.351   9.155  0.100000
ATOM    661 3HD2 LEU   480      22.737  13.342   9.131  0.100000
ATOM    662  C   LEU   480      24.771  18.158  10.574  0.597300
ATOM    663  O   LEU   480      24.271  18.701   9.582 -0.567900
ATOM    664  N   ARG   481      25.536  18.818  11.446 -0.347900
ATOM    665  H   ARG   481      25.957  18.296  12.209  0.274700
ATOM    666  CA  ARG   481      25.881  20.246  11.314 -0.263700
ATOM    667  HA  ARG   481      26.500  20.515  12.169  0.156000
ATOM    668  CB  ARG   481      26.705  20.511  10.031 -0.000700
ATOM    669  HB2 ARG   481      26.117  20.361   9.125  0.032700
ATOM    670  HB3 ARG   481      27.033  21.548  10.062  0.032700
ATOM    671  CG  ARG   481      27.945  19.635  10.005  0.039000
ATOM    672  HG2 ARG   481      28.327  19.546  11.021  0.028500
ATOM    673  HG3 ARG   481      27.681  18.641   9.643  0.028500
ATOM    674  CD  ARG   481      29.066  20.221   9.166  0.048600
ATOM    675  HD2 ARG   481      29.224  21.260   9.463  0.068700
ATOM    676  HD3 ARG   481      29.987  19.685   9.402  0.068700
ATOM    677  NE  ARG   481      28.832  20.170   7.721 -0.529500
ATOM    678  HE  ARG   481      28.500  21.016   7.275  0.345600
ATOM    679  CZ  ARG   481      29.109  19.133   6.933  0.807600
ATOM    680  NH1 ARG   481      29.584  17.998   7.433 -0.862700
ATOM    681 1HH1 ARG   481      29.627  17.837   8.432  0.447800
ATOM    682 2HH1 ARG   481      29.737  17.228   6.794  0.447800
ATOM    683  NH2 ARG   481      28.914  19.245   5.622 -0.862700
ATOM    684 1HH2 ARG   481      28.388  20.024   5.236  0.447800
ATOM    685 2HH2 ARG   481      29.116  18.434   5.057  0.447800
ATOM    686  C   ARG   481      24.660  21.143  11.387  0.734100
ATOM    687  O   ARG   481      24.623  22.204  10.776 -0.589400
ATOM    688  N   LEU   482      23.660  20.698  12.149 -0.415700
ATOM    689  H   LEU   482      23.795  19.826  12.649  0.271900
ATOM    690  CA  LEU   482      22.462  21.493  12.384 -0.051800
ATOM    691  HA  LEU   482      22.257  22.128  11.522  0.092200
ATOM    692  CB  LEU   482      21.256  20.564  12.620 -0.110200
ATOM    693  HB2 LEU   482      21.470  19.946  13.493  0.045700
ATOM    694  HB3 LEU   482      20.381  21.173  12.853  0.045700
ATOM    695  CG  LEU   482      20.903  19.633  11.440  0.353100
ATOM    696  HG  LEU   482      21.815  19.156  11.086 -0.036100
ATOM    697  CD1 LEU   482      19.967  18.514  11.878 -0.412100
ATOM    698 1HD1 LEU   482      19.030  18.931  12.243  0.100000
ATOM    699 2HD1 LEU   482      19.756  17.863  11.029  0.100000
ATOM    700 3HD1 LEU   482      20.437  17.917  12.658  0.100000
ATOM    701  CD2 LEU   482      20.290  20.396  10.266 -0.412100
ATOM    702 1HD2 LEU   482      20.961  21.187   9.938  0.100000
ATOM    703 2HD2 LEU   482      20.131  19.710   9.434  0.100000
ATOM    704 3HD2 LEU   482      19.335  20.825  10.561  0.100000
ATOM    705  C   LEU   482      22.633  22.406  13.590  0.597300
ATOM    706  O   LEU   482      22.068  23.506  13.625 -0.567900
ATOM    707  N   LEU   483      23.373  21.934  14.596 -0.415700
ATOM    708  H   LEU   483      23.866  21.056  14.482  0.271900
ATOM    709  CA  LEU   483      23.498  22.668  15.848 -0.051800
ATOM    710  HA  LEU   483      22.500  22.791  16.269  0.092200
ATOM    711  CB  LEU   483      24.352  21.857  16.824 -0.110200
ATOM    712  HB2 LEU   483      23.898  20.872  16.943  0.045700
ATOM    713  HB3 LEU   483      25.336  21.713  16.395  0.045700
ATOM    714  CG  LEU   483      24.537  22.471  18.201  0.353100
ATOM    715  HG  LEU   483      25.035  23.433  18.097 -0.036100
ATOM    716  CD1 LEU   483      23.205  22.708  18.923 -0.412100
ATOM    717 1HD1 LEU   483      22.644  21.777  18.991  0.100000
ATOM    718 2HD1 LEU   483      23.415  23.078  19.926  0.100000
ATOM    719 3HD1 LEU   483      22.623  23.467  18.402  0.100000
ATOM    720  CD2 LEU   483      25.476  21.543  18.960 -0.412100
ATOM    721 1HD2 LEU   483      26.410  21.424  18.414  0.100000
ATOM    722 2HD2 LEU   483      25.693  21.982  19.931  0.100000
ATOM    723 3HD2 LEU   483      25.013  20.567  19.110  0.100000
ATOM    724  C   LEU   483      24.069  24.076  15.619  0.597300
ATOM    725  O   LEU   483      23.515  25.065  16.108 -0.567900
ATOM    726  N   SER   484      25.144  24.168  14.829 -0.415700
ATOM    727  H   SER   484      25.586  23.322  14.486  0.271900
ATOM    728  CA  SER   484      25.775  25.456  14.563 -0.024900
ATOM    729  HA  SER   484      25.938  25.955  15.519  0.084300
ATOM    730  CB  SER   484      27.150  25.248  13.932  0.211700
ATOM    731  HB2 SER   484      27.644  26.213  13.812  0.035200
ATOM    732  HB3 SER   484      27.757  24.634  14.597  0.035200
ATOM    733  OG  SER   484      27.052  24.604  12.651 -0.654600
ATOM    734  HG  SER   484      27.658  23.836  12.661  0.427500
ATOM    735  C   SER   484      24.922  26.408  13.715  0.597300
ATOM    736  O   SER   484      25.215  27.590  13.639 -0.567900
ATOM    737  N   ARG   485      23.859  25.883  13.107 -0.347900
ATOM    738  H   ARG   485      23.674  24.896  13.229  0.274700
ATOM    739  CA  ARG   485      22.912  26.691  12.334 -0.263700
ATOM    740  HA  ARG   485      23.440  27.543  11.900  0.156000
ATOM    741  CB  ARG   485      22.294  25.879  11.184 -0.000700
ATOM    742  HB2 ARG   485      21.753  25.029  11.597  0.032700
ATOM    743  HB3 ARG   485      21.575  26.506  10.657  0.032700
ATOM    744  CG  ARG   485      23.322  25.370  10.165  0.039000
ATOM    745  HG2 ARG   485      23.763  26.221   9.643  0.028500
ATOM    746  HG3 ARG   485      24.122  24.855  10.695  0.028500
ATOM    747  CD  ARG   485      22.744  24.392   9.144  0.048600
ATOM    748  HD2 ARG   485      23.553  24.033   8.505  0.068700
ATOM    749  HD3 ARG   485      22.323  23.540   9.680  0.068700
ATOM    750  NE  ARG   485      21.729  25.033   8.320 -0.529500
ATOM    751  HE  ARG   485      21.720  26.047   8.275  0.345600
ATOM    752  CZ  ARG   485      20.831  24.382   7.590  0.807600
ATOM    753  NH1 ARG   485      20.840  23.049   7.534 -0.862700
ATOM    754 1HH1 ARG   485      21.598  22.524   7.946  0.447800
ATOM    755 2HH1 ARG   485      20.088  22.572   7.042  0.447800
ATOM    756  NH2 ARG   485      19.957  25.076   6.878 -0.862700
ATOM    757 1HH2 ARG   485      20.011  26.085   6.827  0.447800
ATOM    758 2HH2 ARG   485      19.341  24.574   6.238  0.447800
ATOM    759  C   ARG   485      21.785  27.266  13.190  0.734100
ATOM    760  O   ARG   485      21.042  28.111  12.716 -0.589400
ATOM    761  N   CYS   486      21.660  26.807  14.436 -0.415700
ATOM    762  H   CYS   486      22.345  26.153  14.792  0.271900
ATOM    763  CA  CYS   486      20.598  27.254  15.323  0.021300
ATOM    764  HA  CYS   486      19.776  27.685  14.750  0.112400
ATOM    765  CB  CYS   486      20.051  26.065  16.124 -0.123100
ATOM    766  HB2 CYS   486      20.869  25.589  16.670  0.111200
ATOM    767  HB3 CYS   486      19.325  26.433  16.853  0.111200
ATOM    768  SG  CYS   486      19.217  24.836  15.081 -0.311900
ATOM    769  HG  CYS   486      20.317  24.450  14.410  0.193300
ATOM    770  C   CYS   486      21.089  28.291  16.301  0.597300
ATOM    771  O   CYS   486      22.289  28.385  16.577 -0.567900
ATOM    772  N   HIE   487      20.148  29.071  16.826 -0.415700
ATOM    773  H   HIE   487      19.184  28.925  16.542  0.271900
ATOM    774  CA  HIE   487      20.409  29.981  17.926 -0.058100
ATOM    775  HA  HIE   487      21.447  30.319  17.918  0.136000
ATOM    776  CB  HIE   487      19.485  31.195  17.823 -0.007400
ATOM    777  HB2 HIE   487      19.820  31.820  16.998  0.036700
ATOM    778  HB3 HIE   487      18.473  30.856  17.598  0.036700
ATOM    779  CG  HIE   487      19.419  32.026  19.073  0.186800
ATOM    780  ND1 HIE   487      20.417  32.900  19.443 -0.543200
ATOM    781  CE1 HIE   487      20.085  33.493  20.577  0.163500
ATOM    782  HE1 HIE   487      20.669  34.239  21.092  0.143500
ATOM    783  NE2 HIE   487      18.905  33.033  20.953 -0.279500
ATOM    784  HE2 HIE   487      18.459  33.274  21.830  0.333900
ATOM    785  CD2 HIE   487      18.471  32.112  20.034 -0.220700
ATOM    786  HD2 HIE   487      17.548  31.552  20.064  0.186200
ATOM    787  C   HIE   487      20.152  29.188  19.197  0.597300
ATOM    788  O   HIE   487      19.049  28.702  19.410 -0.567900
ATOM    789  N   ARG   488      21.150  29.098  20.057 -0.347900
ATOM    790  H   ARG   488      22.036  29.548  19.843  0.274700
ATOM    791  CA  ARG   488      21.030  28.348  21.298 -0.263700
ATOM    792  HA  ARG   488      20.477  27.437  21.076  0.156000
ATOM    793  CB  ARG   488      22.421  27.954  21.814 -0.000700
ATOM    794  HB2 ARG   488      23.024  27.598  20.978  0.032700
ATOM    795  HB3 ARG   488      22.919  28.835  22.224  0.032700
ATOM    796  CG  ARG   488      22.387  26.869  22.873  0.039000
ATOM    797  HG2 ARG   488      23.390  26.790  23.295  0.028500
ATOM    798  HG3 ARG   488      21.713  27.161  23.680  0.028500
ATOM    799  CD  ARG   488      21.971  25.490  22.326  0.048600
ATOM    800  HD2 ARG   488      20.946  25.523  21.970  0.068700
ATOM    801  HD3 ARG   488      22.613  25.199  21.494  0.068700
ATOM    802  NE  ARG   488      22.064  24.541  23.436 -0.529500
ATOM    803  HE  ARG   488      21.285  24.503  24.085  0.345600
ATOM    804  CZ  ARG   488      23.172  23.897  23.794  0.807600
ATOM    805  NH1 ARG   488      23.145  23.106  24.859 -0.862700
ATOM    806 1HH1 ARG   488      22.298  23.014  25.413  0.447800
ATOM    807 2HH1 ARG   488      23.975  22.594  25.138  0.447800
ATOM    808  NH2 ARG   488      24.293  24.030  23.081 -0.862700
ATOM    809 1HH2 ARG   488      25.161  23.607  23.399  0.447800
ATOM    810 2HH2 ARG   488      24.337  24.683  22.306  0.447800
ATOM    811  C   ARG   488      20.267  29.114  22.354  0.734100
ATOM    812  O   ARG   488      20.667  30.206  22.764 -0.589400
ATOM    813  N   ILE   489      19.151  28.531  22.777 -0.415700
ATOM    814  H   ILE   489      18.911  27.613  22.420  0.271900
ATOM    815  CA  ILE   489      18.300  29.129  23.831 -0.059700
ATOM    816  HA  ILE   489      18.497  30.195  23.920  0.086900
ATOM    817  CB  ILE   489      16.794  28.942  23.459  0.130300
ATOM    818  HB  ILE   489      16.644  27.883  23.242  0.018700
ATOM    819  CG2 ILE   489      15.872  29.295  24.652 -0.320400
ATOM    820 1HG2 ILE   489      16.013  30.337  24.939  0.088200
ATOM    821 2HG2 ILE   489      14.830  29.142  24.376  0.088200
ATOM    822 3HG2 ILE   489      16.071  28.650  25.507  0.088200
ATOM    823  CG1 ILE   489      16.440  29.727  22.167 -0.043000
ATOM    824 2HG1 ILE   489      16.483  30.797  22.375  0.023600
ATOM    825 3HG1 ILE   489      17.180  29.506  21.399  0.023600
ATOM    826  CD1 ILE   489      15.091  29.394  21.580 -0.066000
ATOM    827 1HD1 ILE   489      14.320  29.749  22.252  0.018600
ATOM    828 2HD1 ILE   489      14.971  29.922  20.635  0.018600
ATOM    829 3HD1 ILE   489      14.994  28.319  21.422  0.018600
ATOM    830  C   ILE   489      18.626  28.414  25.154  0.597300
ATOM    831  O   ILE   489      18.635  27.176  25.191 -0.567900
ATOM    832  N   PRO   490      18.884  29.165  26.247 -0.254800
ATOM    833  CD  PRO   490      18.906  30.632  26.380  0.019200
ATOM    834  HD2 PRO   490      18.007  31.090  25.974  0.039100
ATOM    835  HD3 PRO   490      19.798  31.031  25.897  0.039100
ATOM    836  CG  PRO   490      18.998  30.837  27.866  0.018900
ATOM    837  HG2 PRO   490      17.990  30.885  28.282  0.021300
ATOM    838  HG3 PRO   490      19.530  31.753  28.110  0.021300
ATOM    839  CB  PRO   490      19.699  29.625  28.410 -0.007000
ATOM    840  HB2 PRO   490      19.477  29.459  29.465  0.025300
ATOM    841  HB3 PRO   490      20.769  29.754  28.262  0.025300
ATOM    842  CA  PRO   490      19.210  28.488  27.509 -0.026600
ATOM    843  HA  PRO   490      20.017  27.768  27.363  0.064100
ATOM    844  C   PRO   490      18.020  27.808  28.148  0.589600
ATOM    845  O   PRO   490      16.888  28.324  28.063 -0.574800
ATOM    846  N   ALA   491      18.274  26.663  28.771 -0.415700
ATOM    847  H   ALA   491      19.218  26.296  28.769  0.271900
ATOM    848  CA  ALA   491      17.302  26.066  29.695  0.033700
ATOM    849  HA  ALA   491      16.335  25.987  29.197  0.082300
ATOM    850  CB  ALA   491      17.765  24.668  30.097 -0.182500
ATOM    851  HB1 ALA   491      18.733  24.721  30.595  0.060300
ATOM    852  HB2 ALA   491      17.042  24.218  30.778  0.060300
ATOM    853  HB3 ALA   491      17.836  24.047  29.204  0.060300
ATOM    854  C   ALA   491      17.142  26.946  30.958  0.597300
ATOM    855  O   ALA   491      18.035  27.731  31.308 -0.567900
ATOM    856  N   ARG   492      16.000  26.830  31.625 -0.347900
ATOM    857  H   ARG   492      15.298  26.176  31.301  0.274700
ATOM    858  CA  ARG   492      15.842  27.392  32.974 -0.263700
ATOM    859  HA  ARG   492      16.789  27.353  33.517  0.156000
ATOM    860  CB  ARG   492      15.340  28.841  32.928 -0.000700
ATOM    861  HB2 ARG   492      15.413  29.246  33.936  0.032700
ATOM    862  HB3 ARG   492      15.989  29.428  32.282  0.032700
ATOM    863  CG  ARG   492      13.885  28.984  32.453  0.039000
ATOM    864  HG2 ARG   492      13.828  28.770  31.386  0.028500
ATOM    865  HG3 ARG   492      13.219  28.306  32.981  0.028500
ATOM    866  CD  ARG   492      13.385  30.414  32.728  0.048600
ATOM    867  HD2 ARG   492      13.374  30.591  33.805  0.068700
ATOM    868  HD3 ARG   492      14.113  31.108  32.305  0.068700
ATOM    869  NE  ARG   492      12.077  30.754  32.143 -0.529500
ATOM    870  HE  ARG   492      12.072  31.158  31.210  0.345600
ATOM    871  CZ  ARG   492      10.897  30.603  32.743  0.807600
ATOM    872  NH1 ARG   492      10.824  30.019  33.943 -0.862700
ATOM    873 1HH1 ARG   492      11.629  29.596  34.371  0.447800
ATOM    874 2HH1 ARG   492       9.891  29.867  34.343  0.447800
ATOM    875  NH2 ARG   492       9.781  31.001  32.136 -0.862700
ATOM    876 1HH2 ARG   492       9.861  31.494  31.250  0.447800
ATOM    877 2HH2 ARG   492       8.919  31.035  32.684  0.447800
ATOM    878  C   ARG   492      14.830  26.513  33.698  0.734100
ATOM    879  O   ARG   492      14.136  25.683  33.046 -0.589400
ATOM    880  N   LEU   493      14.757  26.674  35.026 -0.415700
ATOM    881  H   LEU   493      15.380  27.336  35.480  0.271900
ATOM    882  CA  LEU   493      13.690  26.029  35.806 -0.051800
ATOM    883  HA  LEU   493      13.581  24.991  35.489  0.092200
ATOM    884  CB  LEU   493      14.020  26.079  37.314 -0.110200
ATOM    885  HB2 LEU   493      14.105  27.130  37.596  0.045700
ATOM    886  HB3 LEU   493      13.180  25.663  37.872  0.045700
ATOM    887  CG  LEU   493      15.300  25.365  37.742  0.353100
ATOM    888  HG  LEU   493      16.143  25.672  37.126 -0.036100
ATOM    889  CD1 LEU   493      15.561  25.733  39.208 -0.412100
ATOM    890 1HD1 LEU   493      15.666  26.814  39.303  0.100000
ATOM    891 2HD1 LEU   493      14.737  25.402  39.838  0.100000
ATOM    892 3HD1 LEU   493      16.486  25.277  39.547  0.100000
ATOM    893  CD2 LEU   493      15.090  23.860  37.640 -0.412100
ATOM    894 1HD2 LEU   493      14.788  23.578  36.635  0.100000
ATOM    895 2HD2 LEU   493      16.031  23.364  37.862  0.100000
ATOM    896 3HD2 LEU   493      14.333  23.534  38.351  0.100000
ATOM    897  C   LEU   493      12.362  26.739  35.577  0.597300
ATOM    898  O   LEU   493      12.300  27.955  35.637 -0.567900
ATOM    899  N   ALA   494      11.295  25.990  35.315 -0.415700
ATOM    900  H   ALA   494      11.398  24.995  35.161  0.271900
ATOM    901  CA  ALA   494       9.960  26.527  35.552  0.033700
ATOM    902  HA  ALA   494       9.801  27.420  34.946  0.082300
ATOM    903  CB  ALA   494       8.908  25.494  35.206 -0.182500
ATOM    904  HB1 ALA   494       9.091  24.568  35.752  0.060300
ATOM    905  HB2 ALA   494       7.919  25.870  35.473  0.060300
ATOM    906  HB3 ALA   494       8.933  25.298  34.135  0.060300
ATOM    907  C   ALA   494       9.836  26.885  37.037  0.597300
ATOM    908  O   ALA   494      10.407  26.194  37.920 -0.567900
ATOM    909  N   THR   495       9.059  27.928  37.313 -0.415700
ATOM    910  H   THR   495       8.594  28.432  36.558  0.271900
ATOM    911  CA  THR   495       8.720  28.273  38.700 -0.038900
ATOM    912  HA  THR   495       9.533  28.004  39.369  0.100700
ATOM    913  CB  THR   495       8.466  29.776  38.864  0.365400
ATOM    914  HB  THR   495       8.314  29.987  39.922  0.004300
ATOM    915  CG2 THR   495       9.675  30.596  38.392 -0.243800
ATOM    916 1HG2 THR   495       9.829  30.459  37.322  0.064200
ATOM    917 2HG2 THR   495       9.485  31.651  38.579  0.064200
ATOM    918 3HG2 THR   495      10.568  30.287  38.933  0.064200
ATOM    919  OG1 THR   495       7.259  30.135  38.155 -0.676100
ATOM    920  HG1 THR   495       7.179  31.110  38.137  0.410200
ATOM    921  C   THR   495       7.473  27.513  39.134  0.597300
ATOM    922  O   THR   495       6.711  27.014  38.287 -0.567900
ATOM    923  N   GLU   496       7.253  27.406  40.447 -0.516300
ATOM    924  H   GLU   496       7.890  27.827  41.118  0.293600
ATOM    925  CA  GLU   496       6.047  26.739  40.908  0.039700
ATOM    926  HA  GLU   496       5.988  25.756  40.438  0.110500
ATOM    927  CB  GLU   496       6.102  26.527  42.431  0.056000
ATOM    928  HB2 GLU   496       6.246  27.489  42.927 -0.017300
ATOM    929  HB3 GLU   496       5.157  26.094  42.763 -0.017300
ATOM    930  CG  GLU   496       7.249  25.582  42.790  0.013600
ATOM    931  HG2 GLU   496       7.033  24.599  42.367 -0.042500
ATOM    932  HG3 GLU   496       8.184  25.934  42.350 -0.042500
ATOM    933  CD  GLU   496       7.441  25.445  44.265  0.805400
ATOM    934  OE1 GLU   496       6.438  25.387  44.957 -0.818800
ATOM    935  OE2 GLU   496       8.586  25.403  44.727 -0.818800
ATOM    936  C   GLU   496       4.780  27.491  40.483  0.536600
ATOM    937  O   GLU   496       3.745  26.864  40.172 -0.581900
ATOM    938  N   GLU   497       4.856  28.825  40.434 -0.516300
ATOM    939  H   GLU   497       5.720  29.295  40.679  0.293600
ATOM    940  CA  GLU   497       3.730  29.601  39.905  0.039700
ATOM    941  HA  GLU   497       2.837  29.366  40.482  0.110500
ATOM    942  CB  GLU   497       4.012  31.099  40.024  0.056000
ATOM    943  HB2 GLU   497       4.131  31.310  41.081 -0.017300
ATOM    944  HB3 GLU   497       4.945  31.336  39.513 -0.017300
ATOM    945  CG  GLU   497       2.903  31.983  39.470  0.013600
ATOM    946  HG2 GLU   497       2.851  31.859  38.387 -0.042500
ATOM    947  HG3 GLU   497       1.951  31.659  39.897 -0.042500
ATOM    948  CD  GLU   497       3.103  33.457  39.791  0.805400
ATOM    949  OE1 GLU   497       3.922  33.793  40.685 -0.818800
ATOM    950  OE2 GLU   497       2.419  34.282  39.151 -0.818800
ATOM    951  C   GLU   497       3.424  29.213  38.433  0.536600
ATOM    952  O   GLU   497       2.243  29.085  38.044 -0.581900
ATOM    953  N   GLU   498       4.467  29.011  37.617 -0.516300
ATOM    954  H   GLU   498       5.418  29.115  37.959  0.293600
ATOM    955  CA  GLU   498       4.241  28.592  36.213  0.039700
ATOM    956  HA  GLU   498       3.516  29.263  35.750  0.110500
ATOM    957  CB  GLU   498       5.540  28.663  35.407  0.056000
ATOM    958  HB2 GLU   498       6.325  28.161  35.970 -0.017300
ATOM    959  HB3 GLU   498       5.385  28.132  34.470 -0.017300
ATOM    960  CG  GLU   498       5.929  30.095  35.074  0.013600
ATOM    961  HG2 GLU   498       5.270  30.450  34.279 -0.042500
ATOM    962  HG3 GLU   498       5.762  30.732  35.944 -0.042500
ATOM    963  CD  GLU   498       7.378  30.260  34.643  0.805400
ATOM    964  OE1 GLU   498       8.213  29.380  34.937 -0.818800
ATOM    965  OE2 GLU   498       7.689  31.301  34.018 -0.818800
ATOM    966  C   GLU   498       3.638  27.192  36.158  0.536600
ATOM    967  O   GLU   498       2.744  26.937  35.363 -0.581900
ATOM    968  N   LEU   499       4.085  26.288  37.018 -0.415700
ATOM    969  H   LEU   499       4.837  26.538  37.654  0.271900
ATOM    970  CA  LEU   499       3.483  24.953  37.064 -0.051800
ATOM    971  HA  LEU   499       3.552  24.513  36.070  0.092200
ATOM    972  CB  LEU   499       4.202  24.018  38.051 -0.110200
ATOM    973  HB2 LEU   499       4.123  24.456  39.046  0.045700
ATOM    974  HB3 LEU   499       3.650  23.077  38.060  0.045700
ATOM    975  CG  LEU   499       5.675  23.704  37.781  0.353100
ATOM    976  HG  LEU   499       6.265  24.613  37.824 -0.036100
ATOM    977  CD1 LEU   499       6.104  22.805  38.933 -0.412100
ATOM    978 1HD1 LEU   499       5.396  21.987  39.064  0.100000
ATOM    979 2HD1 LEU   499       7.057  22.353  38.711  0.100000
ATOM    980 3HD1 LEU   499       6.180  23.382  39.854  0.100000
ATOM    981  CD2 LEU   499       5.908  23.060  36.411 -0.412100
ATOM    982 1HD2 LEU   499       5.667  23.774  35.625  0.100000
ATOM    983 2HD2 LEU   499       6.956  22.780  36.315  0.100000
ATOM    984 3HD2 LEU   499       5.288  22.170  36.309  0.100000
ATOM    985  C   LEU   499       2.010  25.027  37.395  0.597300
ATOM    986  O   LEU   499       1.235  24.218  36.899 -0.567900
ATOM    987  N   ALA   500       1.636  26.001  38.223 -0.415700
ATOM    988  H   ALA   500       2.344  26.603  38.631  0.271900
ATOM    989  CA  ALA   500       0.222  26.170  38.630  0.033700
ATOM    990  HA  ALA   500      -0.158  25.190  38.907  0.082300
ATOM    991  CB  ALA   500       0.110  27.071  39.862 -0.182500
ATOM    992  HB1 ALA   500       0.784  26.713  40.641  0.060300
ATOM    993  HB2 ALA   500       0.372  28.096  39.604  0.060300
ATOM    994  HB3 ALA   500      -0.909  27.037  40.242  0.060300
ATOM    995  C   ALA   500      -0.671  26.691  37.491  0.597300
ATOM    996  O   ALA   500      -1.908  26.729  37.640 -0.567900
ATOM    997  N   LEU   501      -0.078  27.066  36.349 -0.415700
ATOM    998  H   LEU   501       0.935  27.056  36.273  0.271900
ATOM    999  CA  LEU   501      -0.888  27.337  35.155 -0.051800
ATOM   1000  HA  LEU   501      -1.564  28.164  35.372  0.092200
ATOM   1001  CB  LEU   501      -0.021  27.707  33.955 -0.110200
ATOM   1002  HB2 LEU   501       0.726  26.926  33.822  0.045700
ATOM   1003  HB3 LEU   501      -0.645  27.701  33.064  0.045700
ATOM   1004  CG  LEU   501       0.687  29.082  34.029  0.353100
ATOM   1005  HG  LEU   501       1.130  29.191  35.018 -0.036100
ATOM   1006  CD1 LEU   501       1.823  29.137  33.019 -0.412100
ATOM   1007 1HD1 LEU   501       1.430  29.047  32.010  0.100000
ATOM   1008 2HD1 LEU   501       2.357  30.077  33.122  0.100000
ATOM   1009 3HD1 LEU   501       2.526  28.324  33.200  0.100000
ATOM   1010  CD2 LEU   501      -0.292  30.234  33.832 -0.412100
ATOM   1011 1HD2 LEU   501       0.239  31.180  33.937  0.100000
ATOM   1012 2HD2 LEU   501      -0.743  30.184  32.844  0.100000
ATOM   1013 3HD2 LEU   501      -1.071  30.191  34.586  0.100000
ATOM   1014  C   LEU   501      -1.755  26.148  34.772  0.597300
ATOM   1015  O   LEU   501      -2.871  26.347  34.293 -0.567900
ATOM   1016  N   CYS   502      -1.241  24.929  34.979 -0.415700
ATOM   1017  H   CYS   502      -0.303  24.860  35.354  0.271900
ATOM   1018  CA  CYS   502      -1.977  23.705  34.672  0.021300
ATOM   1019  HA  CYS   502      -2.992  23.967  34.373  0.112400
ATOM   1020  CB  CYS   502      -1.345  22.973  33.485 -0.123100
ATOM   1021  HB2 CYS   502      -0.337  22.654  33.756  0.111200
ATOM   1022  HB3 CYS   502      -1.927  22.070  33.292  0.111200
ATOM   1023  SG  CYS   502      -1.266  23.921  31.952 -0.311900
ATOM   1024  HG  CYS   502      -2.585  24.154  31.837  0.193300
ATOM   1025  C   CYS   502      -2.158  22.693  35.807  0.597300
ATOM   1026  O   CYS   502      -3.070  21.866  35.735 -0.567900
ATOM   1027  N   HID   503      -1.321  22.755  36.848 -0.415700
ATOM   1028  H   HID   503      -0.586  23.452  36.872  0.271900
ATOM   1029  CA  HID   503      -1.305  21.704  37.878  0.018800
ATOM   1030  HA  HID   503      -1.985  20.911  37.581  0.088100
ATOM   1031  CB  HID   503       0.098  21.061  37.982 -0.046200
ATOM   1032  HB2 HID   503       0.829  21.827  38.240  0.040200
ATOM   1033  HB3 HID   503       0.087  20.320  38.781  0.040200
ATOM   1034  CG  HID   503       0.514  20.399  36.702 -0.026600
ATOM   1035  ND1 HID   503      -0.021  19.195  36.290 -0.381100
ATOM   1036  HD1 HID   503      -0.693  18.613  36.785  0.364900
ATOM   1037  CE1 HID   503       0.466  18.897  35.095  0.205700
ATOM   1038  HE1 HID   503       0.224  18.009  34.522  0.139200
ATOM   1039  NE2 HID   503       1.317  19.845  34.740 -0.572700
ATOM   1040  CD2 HID   503       1.346  20.810  35.715  0.129200
ATOM   1041  HD2 HID   503       1.915  21.729  35.706  0.114700
ATOM   1042  C   HID   503      -1.789  22.207  39.215  0.597300
ATOM   1043  O   HID   503      -1.637  23.386  39.510 -0.567900
ATOM   1044  N   SER   504      -2.394  21.308  39.990 -0.415700
ATOM   1045  H   SER   504      -2.415  20.337  39.695  0.271900
ATOM   1046  CA  SER   504      -2.819  21.637  41.357 -0.024900
ATOM   1047  HA  SER   504      -3.415  22.548  41.330  0.084300
ATOM   1048  CB  SER   504      -3.678  20.516  41.954  0.211700
ATOM   1049  HB2 SER   504      -4.107  20.842  42.896  0.035200
ATOM   1050  HB3 SER   504      -4.494  20.291  41.267  0.035200
ATOM   1051  OG  SER   504      -2.904  19.346  42.158 -0.654600
ATOM   1052  HG  SER   504      -3.501  18.586  42.330  0.427500
ATOM   1053  C   SER   504      -1.593  21.875  42.227  0.597300
ATOM   1054  O   SER   504      -0.501  21.327  41.969 -0.567900
ATOM   1055  N   SER   505      -1.778  22.702  43.253 -0.415700
ATOM   1056  H   SER   505      -2.692  23.109  43.421  0.271900
ATOM   1057  CA  SER   505      -0.717  22.942  44.227 -0.024900
ATOM   1058  HA  SER   505       0.175  23.261  43.689  0.084300
ATOM   1059  CB  SER   505      -1.087  24.076  45.187  0.211700
ATOM   1060  HB2 SER   505      -0.262  24.262  45.874  0.035200
ATOM   1061  HB3 SER   505      -1.256  24.981  44.603  0.035200
ATOM   1062  OG  SER   505      -2.267  23.770  45.913 -0.654600
ATOM   1063  HG  SER   505      -2.011  23.309  46.745  0.427500
ATOM   1064  C   SER   505      -0.351  21.637  44.958  0.597300
ATOM   1065  O   SER   505       0.815  21.395  45.241 -0.567900
ATOM   1066  N   LYS   506      -1.340  20.767  45.191 -0.347900
ATOM   1067  H   LYS   506      -2.296  21.030  44.964  0.274700
ATOM   1068  CA  LYS   506      -1.085  19.451  45.802 -0.240000
ATOM   1069  HA  LYS   506      -0.616  19.600  46.776  0.142600
ATOM   1070  CB  LYS   506      -2.366  18.672  45.983 -0.009400
ATOM   1071  HB2 LYS   506      -3.089  19.314  46.484  0.036200
ATOM   1072  HB3 LYS   506      -2.776  18.397  45.009  0.036200
ATOM   1073  CG  LYS   506      -2.181  17.421  46.843  0.018700
ATOM   1074  HG2 LYS   506      -1.339  16.849  46.466  0.010300
ATOM   1075  HG3 LYS   506      -1.957  17.712  47.870  0.010300
ATOM   1076  CD  LYS   506      -3.398  16.493  46.824 -0.047900
ATOM   1077  HD2 LYS   506      -3.578  16.209  45.795  0.062100
ATOM   1078  HD3 LYS   506      -3.181  15.586  47.391  0.062100
ATOM   1079  CE  LYS   506      -4.687  17.132  47.322 -0.014300
ATOM   1080  HE2 LYS   506      -4.784  18.152  46.941  0.113500
ATOM   1081  HE3 LYS   506      -5.513  16.549  46.903  0.113500
ATOM   1082  NZ  LYS   506      -4.809  17.101  48.802 -0.385400
ATOM   1083  HZ1 LYS   506      -4.365  17.924  49.200  0.340000
ATOM   1084  HZ2 LYS   506      -5.781  17.052  49.088  0.340000
ATOM   1085  HZ3 LYS   506      -4.330  16.296  49.198  0.340000
ATOM   1086  C   LYS   506      -0.125  18.601  44.958  0.734100
ATOM   1087  O   LYS   506       0.857  18.048  45.473 -0.589400
ATOM   1088  N   HIE   507      -0.403  18.516  43.657 -0.415700
ATOM   1089  H   HIE   507      -1.208  19.006  43.280  0.271900
ATOM   1090  CA  HIE   507       0.402  17.691  42.781 -0.058100
ATOM   1091  HA  HIE   507       0.475  16.682  43.185  0.136000
ATOM   1092  CB  HIE   507      -0.226  17.617  41.379 -0.007400
ATOM   1093  HB2 HIE   507      -1.165  17.071  41.447  0.036700
ATOM   1094  HB3 HIE   507      -0.439  18.625  41.020  0.036700
ATOM   1095  CG  HIE   507       0.657  16.942  40.377  0.186800
ATOM   1096  ND1 HIE   507       1.021  15.618  40.496 -0.543200
ATOM   1097  CE1 HIE   507       1.800  15.283  39.480  0.163500
ATOM   1098  HE1 HIE   507       2.242  14.312  39.315  0.143500
ATOM   1099  NE2 HIE   507       1.971  16.349  38.716 -0.279500
ATOM   1100  HE2 HIE   507       2.505  16.358  37.845  0.333900
ATOM   1101  CD2 HIE   507       1.254  17.399  39.241 -0.220700
ATOM   1102  HD2 HIE   507       1.178  18.395  38.835  0.186200
ATOM   1103  C   HIE   507       1.825  18.253  42.721  0.597300
ATOM   1104  O   HIE   507       2.812  17.504  42.825 -0.567900
ATOM   1105  N   ILE   508       1.947  19.581  42.598 -0.415700
ATOM   1106  H   ILE   508       1.114  20.155  42.496  0.271900
ATOM   1107  CA  ILE   508       3.281  20.212  42.545 -0.059700
ATOM   1108  HA  ILE   508       3.839  19.793  41.708  0.086900
ATOM   1109  CB  ILE   508       3.155  21.737  42.331  0.130300
ATOM   1110  HB  ILE   508       2.500  22.142  43.104  0.018700
ATOM   1111  CG2 ILE   508       4.517  22.431  42.433 -0.320400
ATOM   1112 1HG2 ILE   508       5.222  21.985  41.731  0.088200
ATOM   1113 2HG2 ILE   508       4.419  23.494  42.214  0.088200
ATOM   1114 3HG2 ILE   508       4.921  22.339  43.439  0.088200
ATOM   1115  CG1 ILE   508       2.528  22.009  40.948 -0.043000
ATOM   1116 2HG1 ILE   508       3.290  21.908  40.176  0.023600
ATOM   1117 3HG1 ILE   508       1.756  21.276  40.723  0.023600
ATOM   1118  CD1 ILE   508       1.871  23.391  40.838 -0.066000
ATOM   1119 1HD1 ILE   508       2.613  24.179  40.962  0.018600
ATOM   1120 2HD1 ILE   508       1.412  23.493  39.856  0.018600
ATOM   1121 3HD1 ILE   508       1.098  23.502  41.596  0.018600
ATOM   1122  C   ILE   508       4.066  19.882  43.817  0.597300
ATOM   1123  O   ILE   508       5.240  19.483  43.734 -0.567900
ATOM   1124  N   SER   509       3.394  20.047  44.965 -0.415700
ATOM   1125  H   SER   509       2.447  20.412  44.921  0.271900
ATOM   1126  CA  SER   509       3.984  19.811  46.287 -0.024900
ATOM   1127  HA  SER   509       4.847  20.454  46.419  0.084300
ATOM   1128  CB  SER   509       2.960  20.133  47.385  0.211700
ATOM   1129  HB2 SER   509       2.800  21.211  47.397  0.035200
ATOM   1130  HB3 SER   509       2.012  19.645  47.157  0.035200
ATOM   1131  OG  SER   509       3.403  19.694  48.657 -0.654600
ATOM   1132  HG  SER   509       3.211  20.455  49.252  0.427500
ATOM   1133  C   SER   509       4.483  18.384  46.418  0.597300
ATOM   1134  O   SER   509       5.609  18.175  46.906 -0.567900
ATOM   1135  N   ILE   510       3.669  17.423  45.952 -0.415700
ATOM   1136  H   ILE   510       2.765  17.699  45.579  0.271900
ATOM   1137  CA  ILE   510       3.969  15.967  46.076 -0.059700
ATOM   1138  HA  ILE   510       4.213  15.754  47.118  0.086900
ATOM   1139  CB  ILE   510       2.754  15.092  45.684  0.130300
ATOM   1140  HB  ILE   510       2.402  15.414  44.702  0.018700
ATOM   1141  CG2 ILE   510       3.158  13.627  45.585 -0.320400
ATOM   1142 1HG2 ILE   510       3.562  13.278  46.537  0.088200
ATOM   1143 2HG2 ILE   510       2.305  13.012  45.315  0.088200
ATOM   1144 3HG2 ILE   510       3.899  13.477  44.801  0.088200
ATOM   1145  CG1 ILE   510       1.601  15.256  46.696 -0.043000
ATOM   1146 2HG1 ILE   510       1.905  14.791  47.635  0.023600
ATOM   1147 3HG1 ILE   510       1.427  16.299  46.931  0.023600
ATOM   1148  CD1 ILE   510       0.286  14.609  46.262 -0.066000
ATOM   1149 1HD1 ILE   510       0.387  13.535  46.137  0.018600
ATOM   1150 2HD1 ILE   510      -0.465  14.786  47.031  0.018600
ATOM   1151 3HD1 ILE   510      -0.052  15.052  45.325  0.018600
ATOM   1152  C   ILE   510       5.219  15.611  45.236  0.597300
ATOM   1153  O   ILE   510       6.169  14.993  45.731 -0.567900
ATOM   1154  N   ILE   511       5.246  16.045  43.970 -0.415700
ATOM   1155  H   ILE   511       4.463  16.572  43.589  0.271900
ATOM   1156  CA  ILE   511       6.416  15.765  43.157 -0.059700
ATOM   1157  HA  ILE   511       6.626  14.697  43.229  0.086900
ATOM   1158  CB  ILE   511       6.206  16.095  41.644  0.130300
ATOM   1159  HB  ILE   511       6.025  17.164  41.551  0.018700
ATOM   1160  CG2 ILE   511       7.481  15.745  40.880 -0.320400
ATOM   1161 1HG2 ILE   511       7.687  14.677  40.946  0.088200
ATOM   1162 2HG2 ILE   511       7.361  16.014  39.830  0.088200
ATOM   1163 3HG2 ILE   511       8.347  16.269  41.267  0.088200
ATOM   1164  CG1 ILE   511       4.989  15.346  41.070 -0.043000
ATOM   1165 2HG1 ILE   511       4.079  15.796  41.461  0.023600
ATOM   1166 3HG1 ILE   511       4.972  15.492  39.989  0.023600
ATOM   1167  CD1 ILE   511       4.926  13.844  41.358 -0.066000
ATOM   1168 1HD1 ILE   511       4.760  13.664  42.420  0.018600
ATOM   1169 2HD1 ILE   511       4.090  13.411  40.808  0.018600
ATOM   1170 3HD1 ILE   511       5.843  13.347  41.045  0.018600
ATOM   1171  C   ILE   511       7.658  16.467  43.742  0.597300
ATOM   1172  O   ILE   511       8.749  15.886  43.762 -0.567900
ATOM   1173  N   LYS   512       7.503  17.707  44.238 -0.347900
ATOM   1174  H   LYS   512       6.610  18.189  44.150  0.274700
ATOM   1175  CA  LYS   512       8.644  18.398  44.819 -0.240000
ATOM   1176  HA  LYS   512       9.455  18.418  44.089  0.142600
ATOM   1177  CB  LYS   512       8.292  19.843  45.166 -0.009400
ATOM   1178  HB2 LYS   512       7.969  20.345  44.254  0.036200
ATOM   1179  HB3 LYS   512       7.449  19.854  45.859  0.036200
ATOM   1180  CG  LYS   512       9.437  20.623  45.786  0.018700
ATOM   1181  HG2 LYS   512       9.649  20.208  46.768  0.010300
ATOM   1182  HG3 LYS   512      10.317  20.546  45.145  0.010300
ATOM   1183  CD  LYS   512       9.055  22.086  45.974 -0.047900
ATOM   1184  HD2 LYS   512       8.597  22.460  45.057  0.062100
ATOM   1185  HD3 LYS   512       8.331  22.189  46.784  0.062100
ATOM   1186  CE  LYS   512      10.294  22.928  46.251 -0.014300
ATOM   1187  HE2 LYS   512      11.048  22.727  45.483  0.113500
ATOM   1188  HE3 LYS   512      10.002  23.978  46.156  0.113500
ATOM   1189  NZ  LYS   512      10.868  22.720  47.604 -0.385400
ATOM   1190  HZ1 LYS   512      11.274  21.796  47.717  0.340000
ATOM   1191  HZ2 LYS   512      11.569  23.429  47.817  0.340000
ATOM   1192  HZ3 LYS   512      10.155  22.813  48.322  0.340000
ATOM   1193  C   LYS   512       9.178  17.639  46.046  0.734100
ATOM   1194  O   LYS   512      10.393  17.571  46.247 -0.589400
ATOM   1195  N   SER   513       8.287  17.035  46.838 -0.415700
ATOM   1196  H   SER   513       7.300  17.168  46.645  0.271900
ATOM   1197  CA  SER   513       8.716  16.280  48.047 -0.024900
ATOM   1198  HA  SER   513       9.284  16.961  48.682  0.084300
ATOM   1199  CB  SER   513       7.482  15.830  48.839  0.211700
ATOM   1200  HB2 SER   513       7.786  15.559  49.851  0.035200
ATOM   1201  HB3 SER   513       6.762  16.645  48.895  0.035200
ATOM   1202  OG  SER   513       6.886  14.698  48.222 -0.654600
ATOM   1203  HG  SER   513       6.636  14.915  47.298  0.427500
ATOM   1204  C   SER   513       9.641  15.072  47.738  0.597300
ATOM   1205  O   SER   513      10.354  14.593  48.606 -0.567900
ATOM   1206  N   SER   514       9.654  14.607  46.482 -0.415700
ATOM   1207  H   SER   514       9.059  15.044  45.791  0.271900
ATOM   1208  CA  SER   514      10.484  13.444  46.082 -0.024900
ATOM   1209  HA  SER   514      10.350  12.659  46.822  0.084300
ATOM   1210  CB  SER   514      10.027  12.866  44.704  0.211700
ATOM   1211  HB2 SER   514      10.602  11.964  44.500  0.035200
ATOM   1212  HB3 SER   514       8.974  12.599  44.768  0.035200
ATOM   1213  OG  SER   514      10.202  13.777  43.617 -0.654600
ATOM   1214  HG  SER   514       9.597  14.546  43.711  0.427500
ATOM   1215  C   SER   514      11.980  13.778  46.056  0.597300
ATOM   1216  O   SER   514      12.808  12.885  46.121 -0.567900
ATOM   1217  N   GLU   515      12.319  15.068  46.001 -0.516300
ATOM   1218  H   GLU   515      11.582  15.763  45.963  0.293600
ATOM   1219  CA  GLU   515      13.705  15.543  45.957  0.039700
ATOM   1220  HA  GLU   515      14.144  15.263  44.999  0.110500
ATOM   1221  CB  GLU   515      13.655  17.069  46.064  0.056000
ATOM   1222  HB2 GLU   515      12.785  17.377  45.484 -0.017300
ATOM   1223  HB3 GLU   515      13.477  17.356  47.097 -0.017300
ATOM   1224  CG  GLU   515      14.807  17.864  45.531  0.013600
ATOM   1225  HG2 GLU   515      15.479  18.132  46.348 -0.042500
ATOM   1226  HG3 GLU   515      15.367  17.251  44.821 -0.042500
ATOM   1227  CD  GLU   515      14.310  19.119  44.825  0.805400
ATOM   1228  OE1 GLU   515      14.634  19.280  43.653 -0.818800
ATOM   1229  OE2 GLU   515      13.570  19.938  45.411 -0.818800
ATOM   1230  C   GLU   515      14.596  14.989  47.080  0.536600
ATOM   1231  O   GLU   515      15.790  14.773  46.887 -0.581900
ATOM   1232  N   HIE   516      14.019  14.806  48.264 -0.415700
ATOM   1233  H   HIE   516      13.049  15.064  48.388  0.271900
ATOM   1234  CA  HIE   516      14.812  14.330  49.397 -0.058100
ATOM   1235  HA  HIE   516      15.845  14.156  49.094  0.136000
ATOM   1236  CB  HIE   516      14.870  15.398  50.477 -0.007400
ATOM   1237  HB2 HIE   516      13.861  15.652  50.797  0.036700
ATOM   1238  HB3 HIE   516      15.401  15.017  51.344  0.036700
ATOM   1239  CG  HIE   516      15.575  16.642  50.038  0.186800
ATOM   1240  ND1 HIE   516      14.898  17.775  49.609 -0.543200
ATOM   1241  CE1 HIE   516      15.779  18.699  49.257  0.163500
ATOM   1242  HE1 HIE   516      15.548  19.693  48.896  0.143500
ATOM   1243  NE2 HIE   516      16.999  18.207  49.444 -0.279500
ATOM   1244  HE2 HIE   516      17.854  18.720  49.253  0.333900
ATOM   1245  CD2 HIE   516      16.899  16.916  49.920 -0.220700
ATOM   1246  HD2 HIE   516      17.709  16.244  50.160  0.186200
ATOM   1247  C   HIE   516      14.367  12.973  49.952  0.597300
ATOM   1248  O   HIE   516      14.608  12.658  51.103 -0.567900
ATOM   1249  N   MET   517      13.745  12.160  49.111 -0.415700
ATOM   1250  H   MET   517      13.596  12.454  48.153  0.271900
ATOM   1251  CA  MET   517      13.293  10.836  49.537 -0.023700
ATOM   1252  HA  MET   517      12.998  10.876  50.586  0.088000
ATOM   1253  CB  MET   517      12.075  10.411  48.733  0.034200
ATOM   1254  HB2 MET   517      12.231  10.663  47.684  0.024100
ATOM   1255  HB3 MET   517      11.965   9.329  48.806  0.024100
ATOM   1256  CG  MET   517      10.777  11.024  49.203  0.001800
ATOM   1257  HG2 MET   517      10.590  10.742  50.240  0.044000
ATOM   1258  HG3 MET   517      10.832  12.109  49.125  0.044000
ATOM   1259  SD  MET   517       9.447  10.404  48.160 -0.273700
ATOM   1260  CE  MET   517       8.042  11.262  48.857 -0.053600
ATOM   1261  HE1 MET   517       8.022  11.105  49.935  0.068400
ATOM   1262  HE2 MET   517       8.129  12.329  48.653  0.068400
ATOM   1263  HE3 MET   517       7.121  10.881  48.417  0.068400
ATOM   1264  C   MET   517      14.376   9.786  49.403  0.597300
ATOM   1265  O   MET   517      15.210   9.837  48.500 -0.567900
ATOM   1266  N   LYS   518      14.362   8.846  50.343 -0.347900
ATOM   1267  H   LYS   518      13.674   8.917  51.087  0.274700
ATOM   1268  CA  LYS   518      15.189   7.647  50.269 -0.240000
ATOM   1269  HA  LYS   518      16.198   7.933  49.971  0.142600
ATOM   1270  CB  LYS   518      15.245   6.962  51.657 -0.009400
ATOM   1271  HB2 LYS   518      14.253   6.584  51.913  0.036200
ATOM   1272  HB3 LYS   518      15.907   6.103  51.575  0.036200
ATOM   1273  CG  LYS   518      15.730   7.880  52.789  0.018700
ATOM   1274  HG2 LYS   518      16.140   8.805  52.387  0.010300
ATOM   1275  HG3 LYS   518      14.861   8.135  53.389  0.010300
ATOM   1276  CD  LYS   518      16.759   7.218  53.696 -0.047900
ATOM   1277  HD2 LYS   518      16.662   7.658  54.690  0.062100
ATOM   1278  HD3 LYS   518      16.572   6.146  53.781  0.062100
ATOM   1279  CE  LYS   518      18.179   7.493  53.195 -0.014300
ATOM   1280  HE2 LYS   518      18.283   7.045  52.203  0.113500
ATOM   1281  HE3 LYS   518      18.313   8.571  53.086  0.113500
ATOM   1282  NZ  LYS   518      19.240   6.956  54.096 -0.385400
ATOM   1283  HZ1 LYS   518      19.063   5.988  54.352  0.340000
ATOM   1284  HZ2 LYS   518      20.153   6.975  53.647  0.340000
ATOM   1285  HZ3 LYS   518      19.309   7.532  54.929  0.340000
ATOM   1286  C   LYS   518      14.595   6.708  49.191  0.734100
ATOM   1287  O   LYS   518      13.416   6.825  48.877 -0.589400
ATOM   1288  N   PRO   519      15.410   5.794  48.618 -0.254800
ATOM   1289  CD  PRO   519      16.865   5.615  48.821  0.019200
ATOM   1290  HD2 PRO   519      17.045   5.149  49.786  0.039100
ATOM   1291  HD3 PRO   519      17.419   6.548  48.737  0.039100
ATOM   1292  CG  PRO   519      17.251   4.658  47.709  0.018900
ATOM   1293  HG2 PRO   519      18.098   4.039  47.999  0.021300
ATOM   1294  HG3 PRO   519      17.496   5.227  46.810  0.021300
ATOM   1295  CB  PRO   519      16.015   3.839  47.466 -0.007000
ATOM   1296  HB2 PRO   519      15.915   3.089  48.253  0.025300
ATOM   1297  HB3 PRO   519      16.031   3.359  46.488  0.025300
ATOM   1298  CA  PRO   519      14.910   4.881  47.564 -0.026600
ATOM   1299  HA  PRO   519      14.852   5.425  46.621  0.064100
ATOM   1300  C   PRO   519      13.547   4.236  47.845  0.589600
ATOM   1301  O   PRO   519      12.692   4.245  46.973 -0.574800
ATOM   1302  N   ARG   520      13.338   3.714  49.064 -0.347900
ATOM   1303  H   ARG   520      14.104   3.699  49.735  0.274700
ATOM   1304  CA  ARG   520      12.103   3.014  49.390 -0.263700
ATOM   1305  HA  ARG   520      11.977   2.166  48.714  0.156000
ATOM   1306  CB  ARG   520      12.177   2.479  50.849 -0.000700
ATOM   1307  HB2 ARG   520      12.839   1.611  50.847  0.032700
ATOM   1308  HB3 ARG   520      12.625   3.242  51.488  0.032700
ATOM   1309  CG  ARG   520      10.844   2.111  51.450  0.039000
ATOM   1310  HG2 ARG   520      10.295   3.006  51.748  0.028500
ATOM   1311  HG3 ARG   520      10.262   1.577  50.697  0.028500
ATOM   1312  CD  ARG   520      11.012   1.184  52.616  0.048600
ATOM   1313  HD2 ARG   520      10.056   0.674  52.717  0.068700
ATOM   1314  HD3 ARG   520      11.775   0.435  52.403  0.068700
ATOM   1315  NE  ARG   520      11.298   1.859  53.862 -0.529500
ATOM   1316  HE  ARG   520      11.730   2.777  53.842  0.345600
ATOM   1317  CZ  ARG   520      11.160   1.260  55.048  0.807600
ATOM   1318  NH1 ARG   520      10.727   0.001  55.110 -0.862700
ATOM   1319 1HH1 ARG   520      10.480  -0.521  54.272  0.447800
ATOM   1320 2HH1 ARG   520      10.497  -0.371  56.019  0.447800
ATOM   1321  NH2 ARG   520      11.440   1.917  56.167 -0.862700
ATOM   1322 1HH2 ARG   520      11.656   2.898  56.107  0.447800
ATOM   1323 2HH2 ARG   520      11.163   1.488  57.038  0.447800
ATOM   1324  C   ARG   520      10.871   3.905  49.190  0.734100
ATOM   1325  O   ARG   520       9.824   3.457  48.712 -0.589400
ATOM   1326  N   ASP   521      11.012   5.175  49.545 -0.516300
ATOM   1327  H   ASP   521      11.916   5.507  49.849  0.293600
ATOM   1328  CA  ASP   521       9.898   6.099  49.461  0.038100
ATOM   1329  HA  ASP   521       8.979   5.573  49.720  0.088000
ATOM   1330  CB  ASP   521      10.085   7.212  50.483 -0.030300
ATOM   1331  HB2 ASP   521      11.033   7.721  50.302 -0.012200
ATOM   1332  HB3 ASP   521       9.278   7.939  50.375 -0.012200
ATOM   1333  CG  ASP   521      10.051   6.663  51.879  0.799400
ATOM   1334  OD1 ASP   521       9.108   5.914  52.179 -0.801400
ATOM   1335  OD2 ASP   521      10.996   6.902  52.638 -0.801400
ATOM   1336  C   ASP   521       9.695   6.628  48.050  0.536600
ATOM   1337  O   ASP   521       8.575   6.932  47.665 -0.581900
ATOM   1338  N   LEU   522      10.784   6.735  47.299 -0.415700
ATOM   1339  H   LEU   522      11.686   6.522  47.712  0.271900
ATOM   1340  CA  LEU   522      10.706   7.013  45.850 -0.051800
ATOM   1341  HA  LEU   522      10.152   7.938  45.691  0.092200
ATOM   1342  CB  LEU   522      12.113   7.151  45.281 -0.110200
ATOM   1343  HB2 LEU   522      12.722   6.314  45.614  0.045700
ATOM   1344  HB3 LEU   522      12.047   7.087  44.195  0.045700
ATOM   1345  CG  LEU   522      12.845   8.462  45.605  0.353100
ATOM   1346  HG  LEU   522      12.795   8.617  46.680 -0.036100
ATOM   1347  CD1 LEU   522      14.312   8.354  45.257 -0.412100
ATOM   1348 1HD1 LEU   522      14.773   7.570  45.854  0.100000
ATOM   1349 2HD1 LEU   522      14.414   8.118  44.202  0.100000
ATOM   1350 3HD1 LEU   522      14.815   9.294  45.466  0.100000
ATOM   1351  CD2 LEU   522      12.207   9.686  44.919 -0.412100
ATOM   1352 1HD2 LEU   522      11.199   9.844  45.297  0.100000
ATOM   1353 2HD2 LEU   522      12.806  10.570  45.126  0.100000
ATOM   1354 3HD2 LEU   522      12.181   9.523  43.844  0.100000
ATOM   1355  C   LEU   522       9.941   5.909  45.126  0.597300
ATOM   1356  O   LEU   522       9.102   6.176  44.231 -0.567900
ATOM   1357  N   ASN   523      10.224   4.664  45.497 -0.415700
ATOM   1358  H   ASN   523      10.967   4.510  46.172  0.271900
ATOM   1359  CA  ASN   523       9.535   3.500  44.900  0.014300
ATOM   1360  HA  ASN   523       9.629   3.537  43.813  0.104800
ATOM   1361  CB  ASN   523      10.172   2.192  45.427 -0.204100
ATOM   1362  HB2 ASN   523      11.179   2.090  45.035  0.079700
ATOM   1363  HB3 ASN   523      10.236   2.219  46.513  0.079700
ATOM   1364  CG  ASN   523       9.392   0.953  45.034  0.713000
ATOM   1365  OD1 ASN   523       8.997   0.165  45.908 -0.593100
ATOM   1366  ND2 ASN   523       9.167   0.766  43.730 -0.919100
ATOM   1367 1HD2 ASN   523       8.653  -0.062  43.447  0.419600
ATOM   1368 2HD2 ASN   523       9.443   1.463  43.069  0.419600
ATOM   1369  C   ASN   523       8.038   3.546  45.247  0.597300
ATOM   1370  O   ASN   523       7.187   3.419  44.380 -0.567900
ATOM   1371  N   ARG   524       7.732   3.761  46.530 -0.347900
ATOM   1372  H   ARG   524       8.483   3.808  47.214  0.274700
ATOM   1373  CA  ARG   524       6.354   3.874  46.972 -0.263700
ATOM   1374  HA  ARG   524       5.820   2.954  46.730  0.156000
ATOM   1375  CB  ARG   524       6.309   4.091  48.490 -0.000700
ATOM   1376  HB2 ARG   524       7.013   4.881  48.754  0.032700
ATOM   1377  HB3 ARG   524       5.310   4.415  48.786  0.032700
ATOM   1378  CG  ARG   524       6.638   2.820  49.234  0.039000
ATOM   1379  HG2 ARG   524       5.760   2.172  49.239  0.028500
ATOM   1380  HG3 ARG   524       7.467   2.290  48.766  0.028500
ATOM   1381  CD  ARG   524       7.027   3.196  50.653  0.048600
ATOM   1382  HD2 ARG   524       8.009   3.672  50.642  0.068700
ATOM   1383  HD3 ARG   524       6.291   3.897  51.051  0.068700
ATOM   1384  NE  ARG   524       7.049   2.009  51.490 -0.529500
ATOM   1385  HE  ARG   524       6.938   1.103  51.042  0.345600
ATOM   1386  CZ  ARG   524       7.437   2.021  52.772  0.807600
ATOM   1387  NH1 ARG   524       7.913   3.132  53.315 -0.862700
ATOM   1388 1HH1 ARG   524       7.989   3.981  52.775  0.447800
ATOM   1389 2HH1 ARG   524       8.144   3.142  54.294  0.447800
ATOM   1390  NH2 ARG   524       7.398   0.906  53.489 -0.862700
ATOM   1391 1HH2 ARG   524       7.104   0.026  53.076  0.447800
ATOM   1392 2HH2 ARG   524       7.655   0.955  54.461  0.447800
ATOM   1393  C   ARG   524       5.602   4.991  46.258  0.734100
ATOM   1394  O   ARG   524       4.473   4.778  45.795 -0.589400
ATOM   1395  N   LEU   525       6.222   6.174  46.161 -0.415700
ATOM   1396  H   LEU   525       7.127   6.299  46.600  0.271900
ATOM   1397  CA  LEU   525       5.578   7.304  45.509 -0.051800
ATOM   1398  HA  LEU   525       4.590   7.416  45.959  0.092200
ATOM   1399  CB  LEU   525       6.328   8.644  45.697 -0.110200
ATOM   1400  HB2 LEU   525       6.400   8.844  46.765  0.045700
ATOM   1401  HB3 LEU   525       7.345   8.520  45.321  0.045700
ATOM   1402  CG  LEU   525       5.709   9.887  45.024  0.353100
ATOM   1403  HG  LEU   525       5.703   9.700  43.952 -0.036100
ATOM   1404  CD1 LEU   525       4.252  10.140  45.433 -0.412100
ATOM   1405 1HD1 LEU   525       4.200  10.321  46.502  0.100000
ATOM   1406 2HD1 LEU   525       3.879  11.011  44.900  0.100000
ATOM   1407 3HD1 LEU   525       3.627   9.287  45.174  0.100000
ATOM   1408  CD2 LEU   525       6.583  11.112  45.231 -0.412100
ATOM   1409 1HD2 LEU   525       7.605  10.881  44.936  0.100000
ATOM   1410 2HD2 LEU   525       6.209  11.936  44.622  0.100000
ATOM   1411 3HD2 LEU   525       6.563  11.410  46.278  0.100000
ATOM   1412  C   LEU   525       5.355   7.010  44.029  0.597300
ATOM   1413  O   LEU   525       4.223   7.164  43.562 -0.567900
ATOM   1414  N   GLY   526       6.395   6.547  43.320 -0.415700
ATOM   1415  H   GLY   526       7.295   6.417  43.769  0.271900
ATOM   1416  CA  GLY   526       6.246   6.266  41.865 -0.025200
ATOM   1417  HA2 GLY   526       6.011   7.185  41.331  0.069800
ATOM   1418  HA3 GLY   526       7.154   5.838  41.461  0.069800
ATOM   1419  C   GLY   526       5.125   5.276  41.646  0.597300
ATOM   1420  O   GLY   526       4.367   5.395  40.679 -0.567900
ATOM   1421  N   ASP   527       5.008   4.294  42.549 -0.516300
ATOM   1422  H   ASP   527       5.695   4.212  43.292  0.293600
ATOM   1423  CA  ASP   527       3.965   3.270  42.428  0.038100
ATOM   1424  HA  ASP   527       4.002   2.870  41.414  0.088000
ATOM   1425  CB  ASP   527       4.256   2.120  43.395 -0.030300
ATOM   1426  HB2 ASP   527       4.506   2.517  44.379 -0.012200
ATOM   1427  HB3 ASP   527       3.359   1.508  43.505 -0.012200
ATOM   1428  CG  ASP   527       5.384   1.185  42.914  0.799400
ATOM   1429  OD1 ASP   527       5.934   1.347  41.780 -0.801400
ATOM   1430  OD2 ASP   527       5.713   0.257  43.692 -0.801400
ATOM   1431  C   ASP   527       2.517   3.742  42.619  0.536600
ATOM   1432  O   ASP   527       1.583   3.021  42.276 -0.581900
ATOM   1433  N   GLU   528       2.320   4.941  43.171 -0.516300
ATOM   1434  H   GLU   528       3.117   5.516  43.433  0.293600
ATOM   1435  CA  GLU   528       0.969   5.511  43.252  0.039700
ATOM   1436  HA  GLU   528       0.293   4.751  43.645  0.110500
ATOM   1437  CB  GLU   528       0.939   6.700  44.207  0.056000
ATOM   1438  HB2 GLU   528       1.639   7.468  43.878 -0.017300
ATOM   1439  HB3 GLU   528      -0.065   7.119  44.193 -0.017300
ATOM   1440  CG  GLU   528       1.269   6.258  45.631  0.013600
ATOM   1441  HG2 GLU   528       0.579   5.463  45.921 -0.042500
ATOM   1442  HG3 GLU   528       2.273   5.847  45.650 -0.042500
ATOM   1443  CD  GLU   528       1.188   7.353  46.657  0.805400
ATOM   1444  OE1 GLU   528       0.456   8.342  46.444 -0.818800
ATOM   1445  OE2 GLU   528       1.844   7.207  47.708 -0.818800
ATOM   1446  C   GLU   528       0.411   5.921  41.897  0.536600
ATOM   1447  O   GLU   528      -0.786   6.150  41.753 -0.581900
ATOM   1448  N   TYR   529       1.298   6.022  40.912 -0.415700
ATOM   1449  H   TYR   529       2.274   5.823  41.095  0.271900
ATOM   1450  CA  TYR   529       0.905   6.452  39.573 -0.001400
ATOM   1451  HA  TYR   529      -0.108   6.856  39.591  0.087600
ATOM   1452  CB  TYR   529       1.823   7.575  39.085 -0.015200
ATOM   1453  HB2 TYR   529       2.804   7.146  38.917  0.029500
ATOM   1454  HB3 TYR   529       1.461   7.959  38.132  0.029500
ATOM   1455  CG  TYR   529       1.941   8.704  40.059 -0.001100
ATOM   1456  CD1 TYR   529       0.882   9.603  40.234 -0.190600
ATOM   1457  HD1 TYR   529      -0.014   9.465  39.649  0.169900
ATOM   1458  CE1 TYR   529       0.965  10.650  41.154 -0.234100
ATOM   1459  HE1 TYR   529       0.139  11.325  41.306  0.165600
ATOM   1460  CZ  TYR   529       2.147  10.799  41.886  0.322600
ATOM   1461  OH  TYR   529       2.257  11.815  42.815 -0.557900
ATOM   1462  HH  TYR   529       1.584  12.507  42.667  0.399200
ATOM   1463  CE2 TYR   529       3.215   9.922  41.724 -0.234100
ATOM   1464  HE2 TYR   529       4.107  10.049  42.315  0.165600
ATOM   1465  CD2 TYR   529       3.108   8.874  40.816 -0.190600
ATOM   1466  HD2 TYR   529       3.925   8.174  40.709  0.169900
ATOM   1467  C   TYR   529       0.912   5.290  38.584  0.597300
ATOM   1468  O   TYR   529       1.476   4.227  38.835 -0.567900
ATOM   1469  N   ASN   530       0.289   5.484  37.421 -0.415700
ATOM   1470  H   ASN   530      -0.184   6.370  37.275  0.271900
ATOM   1471  CA  ASN   530       0.414   4.592  36.272  0.014300
ATOM   1472  HA  ASN   530       0.386   3.559  36.619  0.104800
ATOM   1473  CB  ASN   530      -0.779   4.810  35.327 -0.204100
ATOM   1474  HB2 ASN   530      -1.698   4.778  35.910  0.079700
ATOM   1475  HB3 ASN   530      -0.717   5.796  34.869  0.079700
ATOM   1476  CG  ASN   530      -0.886   3.768  34.219  0.713000
ATOM   1477  OD1 ASN   530       0.023   2.994  33.920 -0.593100
ATOM   1478  ND2 ASN   530      -2.029   3.732  33.581 -0.919100
ATOM   1479 1HD2 ASN   530      -2.218   3.020  32.878  0.419600
ATOM   1480 2HD2 ASN   530      -2.736   4.424  33.793  0.419600
ATOM   1481  C   ASN   530       1.744   4.847  35.549  0.597300
ATOM   1482  O   ASN   530       1.925   5.895  34.927 -0.567900
ATOM   1483  N   SER   531       2.636   3.856  35.568 -0.415700
ATOM   1484  H   SER   531       2.394   3.013  36.077  0.271900
ATOM   1485  CA  SER   531       3.832   3.796  34.728 -0.049650
ATOM   1486  HA  SER   531       4.380   2.903  35.022  0.084300
ATOM   1487  CB  SER   531       3.406   3.578  33.265  0.402880
ATOM   1488  HB2 SER   531       2.926   4.481  32.858 -0.045506
ATOM   1489  HB3 SER   531       4.310   3.380  32.672 -0.032080
ATOM   1490  OG  SER   531       2.525   2.431  33.107 -0.436860
ATOM   1491  HG  SER   531       1.600   2.705  33.352  0.326490
ATOM   1492  C   SER   531       4.801   4.975  34.948  0.597300
ATOM   1493  O   SER   531       5.201   5.651  34.005 -0.567900
ATOM   1494  N   ILE   532       5.180   5.231  36.208 -0.415700
ATOM   1495  H   ILE   532       4.809   4.641  36.941  0.271900
ATOM   1496  CA  ILE   532       6.145   6.268  36.630 -0.059700
ATOM   1497  HA  ILE   532       6.604   6.719  35.749  0.086900
ATOM   1498  CB  ILE   532       5.413   7.376  37.431  0.130300
ATOM   1499  HB  ILE   532       4.795   6.861  38.164  0.018700
ATOM   1500  CG2 ILE   532       6.346   8.299  38.241 -0.320400
ATOM   1501 1HG2 ILE   532       7.116   8.728  37.596  0.088200
ATOM   1502 2HG2 ILE   532       5.769   9.110  38.689  0.088200
ATOM   1503 3HG2 ILE   532       6.824   7.741  39.045  0.088200
ATOM   1504  CG1 ILE   532       4.474   8.227  36.547 -0.043000
ATOM   1505 2HG1 ILE   532       3.852   7.572  35.939  0.023600
ATOM   1506 3HG1 ILE   532       3.807   8.800  37.191  0.023600
ATOM   1507  CD1 ILE   532       5.196   9.215  35.623 -0.066000
ATOM   1508 1HD1 ILE   532       5.966   8.705  35.051  0.018600
ATOM   1509 2HD1 ILE   532       4.476   9.655  34.938  0.018600
ATOM   1510 3HD1 ILE   532       5.654  10.018  36.201  0.018600
ATOM   1511  C   ILE   532       7.282   5.660  37.466  0.597300
ATOM   1512  O   ILE   532       7.036   4.835  38.348 -0.567900
ATOM   1513  N   PHE   533       8.506   6.141  37.244 -0.415700
ATOM   1514  H   PHE   533       8.599   6.782  36.462  0.271900
ATOM   1515  CA  PHE   533       9.667   5.970  38.116 -0.002400
ATOM   1516  HA  PHE   533       9.348   5.458  39.022  0.097800
ATOM   1517  CB  PHE   533      10.809   5.127  37.496 -0.034300
ATOM   1518  HB2 PHE   533      11.581   4.972  38.250  0.029500
ATOM   1519  HB3 PHE   533      10.413   4.147  37.241  0.029500
ATOM   1520  CG  PHE   533      11.452   5.744  36.266  0.011800
ATOM   1521  CD1 PHE   533      12.528   6.632  36.378 -0.125600
ATOM   1522  HD1 PHE   533      12.901   6.897  37.357  0.133000
ATOM   1523  CE1 PHE   533      13.120   7.200  35.248 -0.170400
ATOM   1524  HE1 PHE   533      13.923   7.913  35.351  0.143000
ATOM   1525  CZ  PHE   533      12.620   6.894  33.978 -0.107200
ATOM   1526  HZ  PHE   533      13.044   7.350  33.093  0.129700
ATOM   1527  CE2 PHE   533      11.544   6.006  33.867 -0.170400
ATOM   1528  HE2 PHE   533      11.137   5.801  32.893  0.143000
ATOM   1529  CD2 PHE   533      10.965   5.436  34.999 -0.125600
ATOM   1530  HD2 PHE   533      10.122   4.767  34.891  0.133000
ATOM   1531  C   PHE   533      10.206   7.347  38.518  0.597300
ATOM   1532  O   PHE   533      10.154   8.307  37.749 -0.567900
ATOM   1533  N   ILE   534      10.769   7.416  39.726 -0.415700
ATOM   1534  H   ILE   534      10.702   6.608  40.340  0.271900
ATOM   1535  CA  ILE   534      11.235   8.689  40.314 -0.059700
ATOM   1536  HA  ILE   534      11.324   9.430  39.519  0.086900
ATOM   1537  CB  ILE   534      10.238   9.261  41.372  0.130300
ATOM   1538  HB  ILE   534      10.366   8.695  42.297  0.018700
ATOM   1539  CG2 ILE   534      10.571  10.736  41.675 -0.320400
ATOM   1540 1HG2 ILE   534      10.404  11.343  40.786  0.088200
ATOM   1541 2HG2 ILE   534       9.941  11.107  42.479  0.088200
ATOM   1542 3HG2 ILE   534      11.600  10.843  41.999  0.088200
ATOM   1543  CG1 ILE   534       8.768   9.065  40.930 -0.043000
ATOM   1544 2HG1 ILE   534       8.631   9.488  39.937  0.023600
ATOM   1545 3HG1 ILE   534       8.552   7.999  40.884  0.023600
ATOM   1546  CD1 ILE   534       7.746   9.678  41.876 -0.066000
ATOM   1547 1HD1 ILE   534       7.804  10.766  41.857  0.018600
ATOM   1548 2HD1 ILE   534       6.744   9.388  41.561  0.018600
ATOM   1549 3HD1 ILE   534       7.921   9.315  42.889  0.018600
ATOM   1550  C   ILE   534      12.606   8.522  40.936  0.597300
ATOM   1551  O   ILE   534      12.830   7.549  41.660 -0.567900
ATOM   1552  N   SER   535      13.507   9.459  40.655 -0.415700
ATOM   1553  H   SER   535      13.238  10.240  40.070  0.271900
ATOM   1554  CA  SER   535      14.758   9.593  41.391 -0.024900
ATOM   1555  HA  SER   535      14.808   8.850  42.183  0.084300
ATOM   1556  CB  SER   535      15.989   9.377  40.506  0.211700
ATOM   1557  HB2 SER   535      16.886   9.355  41.122  0.035200
ATOM   1558  HB3 SER   535      15.907   8.415  40.007  0.035200
ATOM   1559  OG  SER   535      16.126  10.426  39.525 -0.654600
ATOM   1560  HG  SER   535      16.953  10.896  39.768  0.427500
ATOM   1561  C   SER   535      14.801  10.975  42.065  0.597300
ATOM   1562  O   SER   535      13.871  11.778  41.890 -0.567900
ATOM   1563  N   ASN   536      15.863  11.253  42.834 -0.415700
ATOM   1564  H   ASN   536      16.595  10.561  42.964  0.271900
ATOM   1565  CA  ASN   536      15.933  12.546  43.561  0.014300
ATOM   1566  HA  ASN   536      14.992  12.698  44.090  0.104800
ATOM   1567  CB  ASN   536      17.091  12.589  44.555 -0.204100
ATOM   1568  HB2 ASN   536      18.006  12.258  44.064  0.079700
ATOM   1569  HB3 ASN   536      17.232  13.617  44.887  0.079700
ATOM   1570  CG  ASN   536      16.853  11.758  45.799  0.713000
ATOM   1571  OD1 ASN   536      17.814  11.246  46.364 -0.593100
ATOM   1572  ND2 ASN   536      15.611  11.665  46.267 -0.919100
ATOM   1573 1HD2 ASN   536      15.497  11.126  47.119  0.419600
ATOM   1574 2HD2 ASN   536      14.841  12.181  45.869  0.419600
ATOM   1575  C   ASN   536      16.028  13.746  42.602  0.597300
ATOM   1576  O   ASN   536      15.716  14.871  42.985 -0.567900
ATOM   1577  N   GLU   537      16.452  13.471  41.368 -0.516300
ATOM   1578  H   GLU   537      16.795  12.534  41.187  0.293600
ATOM   1579  CA  GLU   537      16.666  14.476  40.335  0.039700
ATOM   1580  HA  GLU   537      16.904  15.428  40.810  0.110500
ATOM   1581  CB  GLU   537      17.859  14.081  39.446  0.056000
ATOM   1582  HB2 GLU   537      17.596  13.211  38.844 -0.017300
ATOM   1583  HB3 GLU   537      18.037  14.901  38.750 -0.017300
ATOM   1584  CG  GLU   537      19.194  13.823  40.202  0.013600
ATOM   1585  HG2 GLU   537      20.028  14.264  39.664 -0.042500
ATOM   1586  HG3 GLU   537      19.159  14.357  41.154 -0.042500
ATOM   1587  CD  GLU   537      19.479  12.337  40.488  0.805400
ATOM   1588  OE1 GLU   537      20.662  11.968  40.716 -0.818800
ATOM   1589  OE2 GLU   537      18.529  11.514  40.523 -0.818800
ATOM   1590  C   GLU   537      15.459  14.717  39.445  0.536600
ATOM   1591  O   GLU   537      15.486  15.666  38.632 -0.581900
ATOM   1592  N   SER   538      14.421  13.880  39.573 -0.415700
ATOM   1593  H   SER   538      14.467  13.138  40.262  0.271900
ATOM   1594  CA  SER   538      13.242  13.919  38.684 -0.024900
ATOM   1595  HA  SER   538      13.583  13.713  37.671  0.084300
ATOM   1596  CB  SER   538      12.257  12.818  39.058  0.211700
ATOM   1597  HB2 SER   538      11.908  12.967  40.080  0.035200
ATOM   1598  HB3 SER   538      11.402  12.845  38.381  0.035200
ATOM   1599  OG  SER   538      12.901  11.561  38.954 -0.654600
ATOM   1600  HG  SER   538      13.111  11.406  38.009  0.427500
ATOM   1601  C   SER   538      12.544  15.273  38.630  0.597300
ATOM   1602  O   SER   538      12.289  15.805  37.548 -0.567900
ATOM   1603  N   TYR   539      12.260  15.835  39.792 -0.415700
ATOM   1604  H   TYR   539      12.519  15.360  40.654  0.271900
ATOM   1605  CA  TYR   539      11.563  17.117  39.877 -0.001400
ATOM   1606  HA  TYR   539      10.593  17.030  39.386  0.087600
ATOM   1607  CB  TYR   539      11.334  17.460  41.360 -0.015200
ATOM   1608  HB2 TYR   539      10.693  16.696  41.801  0.029500
ATOM   1609  HB3 TYR   539      12.286  17.420  41.890  0.029500
ATOM   1610  CG  TYR   539      10.701  18.805  41.597 -0.001100
ATOM   1611  CD1 TYR   539       9.341  19.044  41.300 -0.190600
ATOM   1612  HD1 TYR   539       8.746  18.275  40.842  0.169900
ATOM   1613  CE1 TYR   539       8.761  20.285  41.542 -0.234100
ATOM   1614  HE1 TYR   539       7.724  20.473  41.308  0.165600
ATOM   1615  CZ  TYR   539       9.519  21.297  42.095  0.322600
ATOM   1616  OH  TYR   539       8.940  22.522  42.318 -0.557900
ATOM   1617  HH  TYR   539       9.610  23.169  42.591  0.399200
ATOM   1618  CE2 TYR   539      10.873  21.098  42.391 -0.234100
ATOM   1619  HE2 TYR   539      11.456  21.894  42.823  0.165600
ATOM   1620  CD2 TYR   539      11.449  19.855  42.162 -0.190600
ATOM   1621  HD2 TYR   539      12.488  19.698  42.418  0.169900
ATOM   1622  C   TYR   539      12.337  18.232  39.177  0.597300
ATOM   1623  O   TYR   539      11.772  18.935  38.349 -0.567900
ATOM   1624  N   THR   540      13.637  18.371  39.464 -0.415700
ATOM   1625  H   THR   540      14.055  17.760  40.161  0.271900
ATOM   1626  CA  THR   540      14.449  19.376  38.805 -0.038900
ATOM   1627  HA  THR   540      14.038  20.365  39.004  0.100700
ATOM   1628  CB  THR   540      15.885  19.318  39.332  0.365400
ATOM   1629  HB  THR   540      16.264  18.299  39.257  0.004300
ATOM   1630  CG2 THR   540      16.781  20.244  38.547 -0.243800
ATOM   1631 1HG2 THR   540      16.327  21.230  38.485  0.064200
ATOM   1632 2HG2 THR   540      17.738  20.330  39.058  0.064200
ATOM   1633 3HG2 THR   540      16.957  19.859  37.543  0.064200
ATOM   1634  OG1 THR   540      15.877  19.723  40.693 -0.676100
ATOM   1635  HG1 THR   540      15.502  18.981  41.200  0.410200
ATOM   1636  C   THR   540      14.444  19.161  37.275  0.597300
ATOM   1637  O   THR   540      14.292  20.133  36.496 -0.567900
ATOM   1638  N   CYS   541      14.581  17.909  36.835 -0.415700
ATOM   1639  H   CYS   541      14.685  17.141  37.491  0.271900
ATOM   1640  CA  CYS   541      14.551  17.644  35.381  0.021300
ATOM   1641  HA  CYS   541      15.313  18.260  34.901  0.112400
ATOM   1642  CB  CYS   541      14.884  16.183  35.089 -0.123100
ATOM   1643  HB2 CYS   541      14.221  15.531  35.660  0.111200
ATOM   1644  HB3 CYS   541      14.735  15.996  34.023  0.111200
ATOM   1645  SG  CYS   541      16.619  15.843  35.499 -0.311900
ATOM   1646  HG  CYS   541      16.442  15.865  36.833  0.193300
ATOM   1647  C   CYS   541      13.220  18.061  34.763  0.597300
ATOM   1648  O   CYS   541      13.198  18.655  33.680 -0.567900
ATOM   1649  N   ALA   542      12.110  17.726  35.419 -0.415700
ATOM   1650  H   ALA   542      12.173  17.206  36.289  0.271900
ATOM   1651  CA  ALA   542      10.792  18.150  34.942  0.033700
ATOM   1652  HA  ALA   542      10.682  17.777  33.922  0.082300
ATOM   1653  CB  ALA   542       9.668  17.514  35.765 -0.182500
ATOM   1654  HB1 ALA   542       9.657  17.927  36.774  0.060300
ATOM   1655  HB2 ALA   542       8.710  17.698  35.280  0.060300
ATOM   1656  HB3 ALA   542       9.820  16.436  35.823  0.060300
ATOM   1657  C   ALA   542      10.637  19.659  34.860  0.597300
ATOM   1658  O   ALA   542      10.064  20.189  33.903 -0.567900
ATOM   1659  N   LEU   543      11.174  20.361  35.848 -0.415700
ATOM   1660  H   LEU   543      11.579  19.872  36.642  0.271900
ATOM   1661  CA  LEU   543      11.150  21.821  35.836 -0.051800
ATOM   1662  HA  LEU   543      10.127  22.170  35.692  0.092200
ATOM   1663  CB  LEU   543      11.709  22.396  37.138 -0.110200
ATOM   1664  HB2 LEU   543      12.723  22.020  37.263  0.045700
ATOM   1665  HB3 LEU   543      11.795  23.474  36.989  0.045700
ATOM   1666  CG  LEU   543      10.994  22.196  38.476  0.353100
ATOM   1667  HG  LEU   543      10.982  21.151  38.754 -0.036100
ATOM   1668  CD1 LEU   543      11.722  22.977  39.563 -0.412100
ATOM   1669 1HD1 LEU   543      11.838  24.018  39.264  0.100000
ATOM   1670 2HD1 LEU   543      11.147  22.949  40.484  0.100000
ATOM   1671 3HD1 LEU   543      12.698  22.530  39.744  0.100000
ATOM   1672  CD2 LEU   543       9.570  22.668  38.392 -0.412100
ATOM   1673 1HD2 LEU   543       9.022  22.042  37.690  0.100000
ATOM   1674 2HD2 LEU   543       9.117  22.580  39.379  0.100000
ATOM   1675 3HD2 LEU   543       9.527  23.710  38.076  0.100000
ATOM   1676  C   LEU   543      11.983  22.354  34.695  0.597300
ATOM   1677  O   LEU   543      11.620  23.375  34.117 -0.567900
ATOM   1678  N   LEU   544      13.144  21.745  34.439 -0.415700
ATOM   1679  H   LEU   544      13.440  20.963  35.014  0.271900
ATOM   1680  CA  LEU   544      13.999  22.220  33.325 -0.051800
ATOM   1681  HA  LEU   544      14.130  23.295  33.407  0.092200
ATOM   1682  CB  LEU   544      15.370  21.533  33.350 -0.110200
ATOM   1683  HB2 LEU   544      15.204  20.457  33.411  0.045700
ATOM   1684  HB3 LEU   544      15.870  21.726  32.399  0.045700
ATOM   1685  CG  LEU   544      16.337  21.941  34.481  0.353100
ATOM   1686  HG  LEU   544      15.851  21.823  35.445 -0.036100
ATOM   1687  CD1 LEU   544      17.549  21.030  34.447 -0.412100
ATOM   1688 1HD1 LEU   544      18.057  21.117  33.487  0.100000
ATOM   1689 2HD1 LEU   544      18.237  21.311  35.245  0.100000
ATOM   1690 3HD1 LEU   544      17.240  19.997  34.607  0.100000
ATOM   1691  CD2 LEU   544      16.735  23.413  34.316 -0.412100
ATOM   1692 1HD2 LEU   544      15.868  24.050  34.456  0.100000
ATOM   1693 2HD2 LEU   544      17.472  23.676  35.075  0.100000
ATOM   1694 3HD2 LEU   544      17.164  23.583  33.329  0.100000
ATOM   1695  C   LEU   544      13.357  21.957  31.976  0.597300
ATOM   1696  O   LEU   544      13.438  22.803  31.085 -0.567900
ATOM   1697  N   ALA   545      12.706  20.806  31.816 -0.415700
ATOM   1698  H   ALA   545      12.721  20.098  32.544  0.271900
ATOM   1699  CA  ALA   545      12.021  20.539  30.545  0.033700
ATOM   1700  HA  ALA   545      12.749  20.573  29.735  0.082300
ATOM   1701  CB  ALA   545      11.382  19.152  30.573 -0.182500
ATOM   1702  HB1 ALA   545      10.659  19.079  31.386  0.060300
ATOM   1703  HB2 ALA   545      10.870  18.972  29.630  0.060300
ATOM   1704  HB3 ALA   545      12.151  18.393  30.716  0.060300
ATOM   1705  C   ALA   545      10.975  21.623  30.279  0.597300
ATOM   1706  O   ALA   545      10.891  22.180  29.156 -0.567900
ATOM   1707  N   ALA   546      10.190  21.955  31.302 -0.415700
ATOM   1708  H   ALA   546      10.273  21.465  32.185  0.271900
ATOM   1709  CA  ALA   546       9.154  22.978  31.127  0.033700
ATOM   1710  HA  ALA   546       8.577  22.746  30.237  0.082300
ATOM   1711  CB  ALA   546       8.197  22.978  32.311 -0.182500
ATOM   1712  HB1 ALA   546       8.746  23.128  33.241  0.060300
ATOM   1713  HB2 ALA   546       7.459  23.772  32.190  0.060300
ATOM   1714  HB3 ALA   546       7.678  22.020  32.361  0.060300
ATOM   1715  C   ALA   546       9.749  24.389  30.909  0.597300
ATOM   1716  O   ALA   546       9.356  25.105  29.982 -0.567900
ATOM   1717  N   GLY   547      10.677  24.790  31.786 -0.415700
ATOM   1718  H   GLY   547      10.949  24.172  32.544  0.271900
ATOM   1719  CA  GLY   547      11.356  26.099  31.658 -0.025200
ATOM   1720  HA2 GLY   547      10.604  26.881  31.759  0.069800
ATOM   1721  HA3 GLY   547      12.055  26.235  32.467  0.069800
ATOM   1722  C   GLY   547      12.040  26.296  30.286  0.597300
ATOM   1723  O   GLY   547      12.013  27.391  29.707 -0.567900
ATOM   1724  N   SER   548      12.675  25.238  29.775 -0.415700
ATOM   1725  H   SER   548      12.715  24.385  30.324  0.271900
ATOM   1726  CA  SER   548      13.284  25.250  28.423 -0.024900
ATOM   1727  HA  SER   548      14.094  25.978  28.383  0.084300
ATOM   1728  CB  SER   548      13.842  23.850  28.152  0.211700
ATOM   1729  HB2 SER   548      13.084  23.091  28.340  0.035200
ATOM   1730  HB3 SER   548      14.148  23.779  27.110  0.035200
ATOM   1731  OG  SER   548      15.006  23.612  29.000 -0.654600
ATOM   1732  HG  SER   548      14.648  23.295  29.849  0.427500
ATOM   1733  C   SER   548      12.264  25.611  27.361  0.597300
ATOM   1734  O   SER   548      12.539  26.411  26.434 -0.567900
ATOM   1735  N   CYS   549      11.084  24.990  27.467 -0.415700
ATOM   1736  H   CYS   549      10.909  24.355  28.238  0.271900
ATOM   1737  CA  CYS   549      10.003  25.259  26.509  0.021300
ATOM   1738  HA  CYS   549      10.426  25.221  25.504  0.112400
ATOM   1739  CB  CYS   549       8.945  24.167  26.571 -0.123100
ATOM   1740  HB2 CYS   549       8.571  24.056  27.592  0.111200
ATOM   1741  HB3 CYS   549       8.109  24.464  25.936  0.111200
ATOM   1742  SG  CYS   549       9.577  22.581  25.953 -0.311900
ATOM   1743  HG  CYS   549      10.178  22.213  27.098  0.193300
ATOM   1744  C   CYS   549       9.408  26.657  26.653  0.597300
ATOM   1745  O   CYS   549       9.098  27.268  25.666 -0.567900
ATOM   1746  N   PHE   550       9.271  27.161  27.882 -0.415700
ATOM   1747  H   PHE   550       9.446  26.570  28.691  0.271900
ATOM   1748  CA  PHE   550       8.864  28.558  28.089 -0.002400
ATOM   1749  HA  PHE   550       7.893  28.725  27.621  0.097800
ATOM   1750  CB  PHE   550       8.751  28.898  29.590 -0.034300
ATOM   1751  HB2 PHE   550       9.744  28.850  30.039  0.029500
ATOM   1752  HB3 PHE   550       8.390  29.922  29.687  0.029500
ATOM   1753  CG  PHE   550       7.835  28.000  30.373  0.011800
ATOM   1754  CD1 PHE   550       6.859  27.210  29.771 -0.125600
ATOM   1755  HD1 PHE   550       6.732  27.193  28.701  0.133000
ATOM   1756  CE1 PHE   550       6.046  26.385  30.535 -0.170400
ATOM   1757  HE1 PHE   550       5.334  25.740  30.048  0.143000
ATOM   1758  CZ  PHE   550       6.150  26.394  31.926 -0.107200
ATOM   1759  HZ  PHE   550       5.527  25.765  32.542  0.129700
ATOM   1760  CE2 PHE   550       7.091  27.196  32.534 -0.170400
ATOM   1761  HE2 PHE   550       7.197  27.197  33.608  0.143000
ATOM   1762  CD2 PHE   550       7.930  27.994  31.766 -0.125600
ATOM   1763  HD2 PHE   550       8.664  28.607  32.263  0.133000
ATOM   1764  C   PHE   550       9.859  29.525  27.418  0.597300
ATOM   1765  O   PHE   550       9.451  30.429  26.709 -0.567900
ATOM   1766  N   ASN   551      11.166  29.337  27.637 -0.415700
ATOM   1767  H   ASN   551      11.467  28.622  28.293  0.271900
ATOM   1768  CA  ASN   551      12.145  30.231  27.038  0.014300
ATOM   1769  HA  ASN   551      11.898  31.259  27.308  0.104800
ATOM   1770  CB  ASN   551      13.576  29.924  27.493 -0.204100
ATOM   1771  HB2 ASN   551      13.742  28.847  27.509  0.079700
ATOM   1772  HB3 ASN   551      14.281  30.364  26.788  0.079700
ATOM   1773  CG  ASN   551      13.922  30.507  28.858  0.713000
ATOM   1774  OD1 ASN   551      13.185  31.329  29.428 -0.593100
ATOM   1775  ND2 ASN   551      15.116  30.159  29.340 -0.919100
ATOM   1776 1HD2 ASN   551      15.479  30.659  30.142  0.419600
ATOM   1777 2HD2 ASN   551      15.717  29.540  28.803  0.419600
ATOM   1778  C   ASN   551      12.087  30.147  25.496  0.597300
ATOM   1779  O   ASN   551      12.283  31.158  24.832 -0.567900
ATOM   1780  N   SER   552      11.785  28.957  24.948 -0.415700
ATOM   1781  H   SER   552      11.674  28.157  25.559  0.271900
ATOM   1782  CA  SER   552      11.672  28.784  23.502 -0.024900
ATOM   1783  HA  SER   552      12.525  29.240  23.016  0.084300
ATOM   1784  CB  SER   552      11.646  27.290  23.142  0.211700
ATOM   1785  HB2 SER   552      10.801  26.796  23.624  0.035200
ATOM   1786  HB3 SER   552      11.550  27.195  22.061  0.035200
ATOM   1787  OG  SER   552      12.862  26.680  23.547 -0.654600
ATOM   1788  HG  SER   552      12.871  26.615  24.516  0.427500
ATOM   1789  C   SER   552      10.420  29.493  22.990  0.597300
ATOM   1790  O   SER   552      10.486  30.170  21.981 -0.567900
ATOM   1791  N   ALA   553       9.273  29.315  23.659 -0.415700
ATOM   1792  H   ALA   553       9.254  28.710  24.474  0.271900
ATOM   1793  CA  ALA   553       8.049  30.026  23.288  0.033700
ATOM   1794  HA  ALA   553       7.803  29.783  22.253  0.082300
ATOM   1795  CB  ALA   553       6.889  29.584  24.170 -0.182500
ATOM   1796  HB1 ALA   553       7.114  29.779  25.220  0.060300
ATOM   1797  HB2 ALA   553       5.984  30.124  23.889  0.060300
ATOM   1798  HB3 ALA   553       6.721  28.517  24.032  0.060300
ATOM   1799  C   ALA   553       8.260  31.545  23.363  0.597300
ATOM   1800  O   ALA   553       7.832  32.289  22.470 -0.567900
ATOM   1801  N   GLN   554       8.922  31.994  24.419 -0.415700
ATOM   1802  H   GLN   554       9.190  31.349  25.156  0.271900
ATOM   1803  CA  GLN   554       9.247  33.421  24.558 -0.003100
ATOM   1804  HA  GLN   554       8.315  33.989  24.543  0.085000
ATOM   1805  CB  GLN   554       9.923  33.674  25.906 -0.003600
ATOM   1806  HB2 GLN   554       9.237  33.395  26.702  0.017100
ATOM   1807  HB3 GLN   554      10.801  33.035  25.981  0.017100
ATOM   1808  CG  GLN   554      10.341  35.130  26.099 -0.064500
ATOM   1809  HG2 GLN   554      11.018  35.444  25.305  0.035200
ATOM   1810  HG3 GLN   554       9.449  35.748  26.043  0.035200
ATOM   1811  CD  GLN   554      11.056  35.351  27.391  0.695100
ATOM   1812  OE1 GLN   554      11.962  34.581  27.740 -0.608600
ATOM   1813  NE2 GLN   554      10.678  36.391  28.109 -0.940700
ATOM   1814 1HE2 GLN   554      11.123  36.573  29.002  0.425100
ATOM   1815 2HE2 GLN   554       9.887  36.943  27.787  0.425100
ATOM   1816  C   GLN   554      10.097  33.926  23.388  0.597300
ATOM   1817  O   GLN   554       9.797  35.001  22.798 -0.567900
ATOM   1818  N   ALA   555      11.144  33.165  23.034 -0.415700
ATOM   1819  H   ALA   555      11.360  32.324  23.557  0.271900
ATOM   1820  CA  ALA   555      12.019  33.553  21.929  0.033700
ATOM   1821  HA  ALA   555      12.441  34.533  22.154  0.082300
ATOM   1822  CB  ALA   555      13.187  32.564  21.750 -0.182500
ATOM   1823  HB1 ALA   555      12.806  31.580  21.476  0.060300
ATOM   1824  HB2 ALA   555      13.858  32.923  20.969  0.060300
ATOM   1825  HB3 ALA   555      13.747  32.485  22.683  0.060300
ATOM   1826  C   ALA   555      11.243  33.690  20.645  0.597300
ATOM   1827  O   ALA   555      11.466  34.629  19.904 -0.567900
ATOM   1828  N   ILE   556      10.300  32.785  20.392 -0.415700
ATOM   1829  H   ILE   556      10.181  32.000  21.025  0.271900
ATOM   1830  CA  ILE   556       9.440  32.910  19.218 -0.059700
ATOM   1831  HA  ILE   556      10.061  33.023  18.333  0.086900
ATOM   1832  CB  ILE   556       8.590  31.644  19.055  0.130300
ATOM   1833  HB  ILE   556       8.107  31.405  20.003  0.018700
ATOM   1834  CG2 ILE   556       7.514  31.839  17.995 -0.320400
ATOM   1835 1HG2 ILE   556       7.966  32.157  17.053  0.088200
ATOM   1836 2HG2 ILE   556       6.974  30.910  17.832  0.088200
ATOM   1837 3HG2 ILE   556       6.774  32.572  18.313  0.088200
ATOM   1838  CG1 ILE   556       9.493  30.487  18.641 -0.043000
ATOM   1839 2HG1 ILE   556       9.827  30.632  17.613  0.023600
ATOM   1840 3HG1 ILE   556      10.376  30.457  19.278  0.023600
ATOM   1841  CD1 ILE   556       8.819  29.109  18.756 -0.066000
ATOM   1842 1HD1 ILE   556       8.010  29.004  18.034  0.018600
ATOM   1843 2HD1 ILE   556       9.554  28.333  18.550  0.018600
ATOM   1844 3HD1 ILE   556       8.432  28.972  19.766  0.018600
ATOM   1845  C   ILE   556       8.520  34.141  19.290  0.597300
ATOM   1846  O   ILE   556       8.405  34.906  18.327 -0.567900
ATOM   1847  N   LEU   557       7.848  34.322  20.417 -0.415700
ATOM   1848  H   LEU   557       7.954  33.661  21.182  0.271900
ATOM   1849  CA  LEU   557       6.790  35.343  20.478 -0.051800
ATOM   1850  HA  LEU   557       6.226  35.332  19.545  0.092200
ATOM   1851  CB  LEU   557       5.836  35.043  21.630 -0.110200
ATOM   1852  HB2 LEU   557       6.435  34.929  22.536  0.045700
ATOM   1853  HB3 LEU   557       5.185  35.905  21.784  0.045700
ATOM   1854  CG  LEU   557       4.947  33.803  21.462  0.353100
ATOM   1855  HG  LEU   557       5.559  32.950  21.170 -0.036100
ATOM   1856  CD1 LEU   557       4.322  33.483  22.817 -0.412100
ATOM   1857 1HD1 LEU   557       5.101  33.206  23.525  0.100000
ATOM   1858 2HD1 LEU   557       3.760  34.339  23.190  0.100000
ATOM   1859 3HD1 LEU   557       3.651  32.640  22.691  0.100000
ATOM   1860  CD2 LEU   557       3.926  34.046  20.355 -0.412100
ATOM   1861 1HD2 LEU   557       3.342  34.942  20.571  0.100000
ATOM   1862 2HD2 LEU   557       4.418  34.156  19.391  0.100000
ATOM   1863 3HD2 LEU   557       3.248  33.195  20.295  0.100000
ATOM   1864  C   LEU   557       7.365  36.758  20.598  0.597300
ATOM   1865  O   LEU   557       6.679  37.737  20.315 -0.567900
ATOM   1866  N   THR   558       8.625  36.867  21.028 -0.415700
ATOM   1867  H   THR   558       9.112  36.040  21.354  0.271900
ATOM   1868  CA  THR   558       9.304  38.176  21.034 -0.038900
ATOM   1869  HA  THR   558       8.579  38.977  21.181  0.100700
ATOM   1870  CB  THR   558      10.359  38.298  22.153  0.365400
ATOM   1871  HB  THR   558      10.851  39.269  22.079  0.004300
ATOM   1872  CG2 THR   558       9.731  38.190  23.539 -0.243800
ATOM   1873 1HG2 THR   558       9.008  38.995  23.665  0.064200
ATOM   1874 2HG2 THR   558       9.214  37.244  23.674  0.064200
ATOM   1875 3HG2 THR   558      10.498  38.295  24.305  0.064200
ATOM   1876  OG1 THR   558      11.346  37.269  22.003 -0.676100
ATOM   1877  HG1 THR   558      10.916  36.439  22.266  0.410200
ATOM   1878  C   THR   558      10.024  38.450  19.703  0.597300
ATOM   1879  O   THR   558      10.651  39.503  19.524 -0.567900
ATOM   1880  N   GLY   559       9.964  37.500  18.783 -0.415700
ATOM   1881  H   GLY   559       9.437  36.656  18.965  0.271900
ATOM   1882  CA  GLY   559      10.599  37.668  17.459 -0.025200
ATOM   1883  HA2 GLY   559      10.153  36.966  16.763  0.069800
ATOM   1884  HA3 GLY   559      10.407  38.676  17.086  0.069800
ATOM   1885  C   GLY   559      12.112  37.437  17.449  0.597300
ATOM   1886  O   GLY   559      12.773  37.818  16.493 -0.567900
ATOM   1887  N   GLN   560      12.675  36.832  18.504 -0.415700
ATOM   1888  H   GLN   560      12.095  36.491  19.262  0.271900
ATOM   1889  CA  GLN   560      14.125  36.524  18.504 -0.003100
ATOM   1890  HA  GLN   560      14.663  37.405  18.150  0.085000
ATOM   1891  CB  GLN   560      14.624  36.221  19.928 -0.003600
ATOM   1892  HB2 GLN   560      14.405  37.081  20.563  0.017100
ATOM   1893  HB3 GLN   560      14.079  35.363  20.322  0.017100
ATOM   1894  CG  GLN   560      16.119  35.927  20.006 -0.064500
ATOM   1895  HG2 GLN   560      16.345  35.026  19.437  0.035200
ATOM   1896  HG3 GLN   560      16.657  36.750  19.537  0.035200
ATOM   1897  CD  GLN   560      16.654  35.706  21.415  0.695100
ATOM   1898  OE1 GLN   560      16.184  34.837  22.170 -0.608600
ATOM   1899  NE2 GLN   560      17.677  36.475  21.766 -0.940700
ATOM   1900 1HE2 GLN   560      18.141  36.332  22.659  0.425100
ATOM   1901 2HE2 GLN   560      17.983  37.208  21.145  0.425100
ATOM   1902  C   GLN   560      14.454  35.371  17.533  0.597300
ATOM   1903  O   GLN   560      15.526  35.354  16.901 -0.567900
ATOM   1904  N   VAL   561      13.540  34.405  17.424 -0.415700
ATOM   1905  H   VAL   561      12.685  34.496  17.961  0.271900
ATOM   1906  CA  VAL   561      13.625  33.297  16.465 -0.087500
ATOM   1907  HA  VAL   561      14.346  33.538  15.685  0.096900
ATOM   1908  CB  VAL   561      14.056  31.956  17.128  0.298500
ATOM   1909  HB  VAL   561      14.199  31.214  16.345 -0.029700
ATOM   1910  CG1 VAL   561      15.391  32.109  17.867 -0.319200
ATOM   1911 1HG1 VAL   561      15.245  32.666  18.792  0.079100
ATOM   1912 2HG1 VAL   561      15.797  31.128  18.104  0.079100
ATOM   1913 3HG1 VAL   561      16.102  32.657  17.252  0.079100
ATOM   1914  CG2 VAL   561      12.989  31.430  18.086 -0.319200
ATOM   1915 1HG2 VAL   561      12.096  31.149  17.533  0.079100
ATOM   1916 2HG2 VAL   561      13.361  30.540  18.593  0.079100
ATOM   1917 3HG2 VAL   561      12.739  32.185  18.827  0.079100
ATOM   1918  C   VAL   561      12.256  33.134  15.813  0.597300
ATOM   1919  O   VAL   561      11.259  33.612  16.351 -0.567900
ATOM   1920  N   ARG   562      12.222  32.492  14.645 -0.347900
ATOM   1921  H   ARG   562      13.091  32.145  14.249  0.274700
ATOM   1922  CA  ARG   562      10.953  32.195  13.958 -0.263700
ATOM   1923  HA  ARG   562      10.245  33.011  14.114  0.156000
ATOM   1924  CB  ARG   562      11.182  32.028  12.445 -0.000700
ATOM   1925  HB2 ARG   562      11.609  32.946  12.045  0.032700
ATOM   1926  HB3 ARG   562      11.879  31.207  12.265  0.032700
ATOM   1927  CG  ARG   562       9.852  31.734  11.759  0.039000
ATOM   1928  HG2 ARG   562       9.421  30.804  12.126  0.028500
ATOM   1929  HG3 ARG   562       9.155  32.555  11.936  0.028500
ATOM   1930  CD  ARG   562      10.079  31.568  10.260  0.048600
ATOM   1931  HD2 ARG   562      10.522  32.484   9.863  0.068700
ATOM   1932  HD3 ARG   562      10.767  30.737  10.101  0.068700
ATOM   1933  NE  ARG   562       8.807  31.281   9.560 -0.529500
ATOM   1934  HE  ARG   562       7.945  31.397  10.067  0.345600
ATOM   1935  CZ  ARG   562       8.730  31.094   8.245  0.807600
ATOM   1936  NH1 ARG   562       9.803  31.153   7.461 -0.862700
ATOM   1937 1HH1 ARG   562      10.704  31.421   7.835  0.447800
ATOM   1938 2HH1 ARG   562       9.690  31.012   6.464  0.447800
ATOM   1939  NH2 ARG   562       7.535  30.842   7.719 -0.862700
ATOM   1940 1HH2 ARG   562       6.709  31.261   8.133  0.447800
ATOM   1941 2HH2 ARG   562       7.457  30.601   6.739  0.447800
ATOM   1942  C   ARG   562      10.313  30.926  14.529  0.734100
ATOM   1943  O   ARG   562       9.096  30.842  14.683 -0.589400
ATOM   1944  N   ASN   563      11.153  29.940  14.829 -0.415700
ATOM   1945  H   ASN   563      12.148  30.079  14.707  0.271900
ATOM   1946  CA  ASN   563      10.679  28.614  15.243  0.014300
ATOM   1947  HA  ASN   563       9.770  28.713  15.839  0.104800
ATOM   1948  CB  ASN   563      10.358  27.734  14.002 -0.204100
ATOM   1949  HB2 ASN   563      10.058  26.736  14.311  0.079700
ATOM   1950  HB3 ASN   563       9.523  28.184  13.472  0.079700
ATOM   1951  CG  ASN   563      11.514  27.597  13.064  0.713000
ATOM   1952  OD1 ASN   563      12.656  27.471  13.483 -0.593100
ATOM   1953  ND2 ASN   563      11.218  27.562  11.772 -0.919100
ATOM   1954 1HD2 ASN   563      11.978  27.417  11.120  0.419600
ATOM   1955 2HD2 ASN   563      10.262  27.637  11.437  0.419600
ATOM   1956  C   ASN   563      11.754  28.022  16.157  0.597300
ATOM   1957  O   ASN   563      12.855  28.612  16.339 -0.567900
ATOM   1958  N   ALA   564      11.485  26.853  16.730 -0.415700
ATOM   1959  H   ALA   564      10.585  26.401  16.590  0.271900
ATOM   1960  CA  ALA   564      12.428  26.311  17.718  0.033700
ATOM   1961  HA  ALA   564      13.426  26.416  17.304  0.082300
ATOM   1962  CB  ALA   564      12.359  27.053  19.059 -0.182500
ATOM   1963  HB1 ALA   564      11.331  27.087  19.408  0.060300
ATOM   1964  HB2 ALA   564      12.986  26.563  19.805  0.060300
ATOM   1965  HB3 ALA   564      12.711  28.077  18.934  0.060300
ATOM   1966  C   ALA   564      12.191  24.836  17.964  0.597300
ATOM   1967  O   ALA   564      11.089  24.318  17.725 -0.567900
ATOM   1968  N   VAL   565      13.247  24.171  18.427 -0.415700
ATOM   1969  H   VAL   565      14.118  24.679  18.558  0.271900
ATOM   1970  CA  VAL   565      13.186  22.753  18.853 -0.087500
ATOM   1971  HA  VAL   565      12.144  22.436  18.832  0.096900
ATOM   1972  CB  VAL   565      13.954  21.851  17.858  0.298500
ATOM   1973  HB  VAL   565      13.580  22.054  16.854 -0.029700
ATOM   1974  CG1 VAL   565      15.462  22.115  17.869 -0.319200
ATOM   1975 1HG1 VAL   565      15.955  21.511  17.113  0.079100
ATOM   1976 2HG1 VAL   565      15.659  23.166  17.654  0.079100
ATOM   1977 3HG1 VAL   565      15.881  21.864  18.842  0.079100
ATOM   1978  CG2 VAL   565      13.705  20.393  18.149 -0.319200
ATOM   1979 1HG2 VAL   565      12.633  20.216  18.217  0.079100
ATOM   1980 2HG2 VAL   565      14.115  19.777  17.350  0.079100
ATOM   1981 3HG2 VAL   565      14.178  20.114  19.090  0.079100
ATOM   1982  C   VAL   565      13.661  22.608  20.310  0.597300
ATOM   1983  O   VAL   565      14.646  23.261  20.706 -0.567900
ATOM   1984  N   ALA   566      12.983  21.754  21.094 -0.415700
ATOM   1985  H   ALA   566      12.150  21.298  20.740  0.271900
ATOM   1986  CA  ALA   566      13.323  21.568  22.507  0.033700
ATOM   1987  HA  ALA   566      14.223  22.123  22.757  0.082300
ATOM   1988  CB  ALA   566      12.172  22.072  23.384 -0.182500
ATOM   1989  HB1 ALA   566      11.249  21.544  23.143  0.060300
ATOM   1990  HB2 ALA   566      12.408  21.914  24.436  0.060300
ATOM   1991  HB3 ALA   566      12.024  23.139  23.217  0.060300
ATOM   1992  C   ALA   566      13.605  20.096  22.744  0.597300
ATOM   1993  O   ALA   566      12.691  19.250  22.630 -0.567900
ATOM   1994  N   ILE   567      14.875  19.796  23.029 -0.415700
ATOM   1995  H   ILE   567      15.554  20.546  23.140  0.271900
ATOM   1996  CA  ILE   567      15.319  18.426  23.246 -0.059700
ATOM   1997  HA  ILE   567      14.615  17.733  22.783  0.086900
ATOM   1998  CB  ILE   567      16.715  18.161  22.615  0.130300
ATOM   1999  HB  ILE   567      17.436  18.786  23.143  0.018700
ATOM   2000  CG2 ILE   567      17.109  16.687  22.823 -0.320400
ATOM   2001 1HG2 ILE   567      16.445  16.036  22.253  0.088200
ATOM   2002 2HG2 ILE   567      18.139  16.524  22.506  0.088200
ATOM   2003 3HG2 ILE   567      17.038  16.428  23.873  0.088200
ATOM   2004  CG1 ILE   567      16.749  18.584  21.118 -0.043000
ATOM   2005 2HG1 ILE   567      16.209  17.846  20.524  0.023600
ATOM   2006 3HG1 ILE   567      16.263  19.548  20.975  0.023600
ATOM   2007  CD1 ILE   567      18.178  18.738  20.563 -0.066000
ATOM   2008 1HD1 ILE   567      18.739  17.812  20.681  0.018600
ATOM   2009 2HD1 ILE   567      18.129  18.993  19.504  0.018600
ATOM   2010 3HD1 ILE   567      18.693  19.537  21.096  0.018600
ATOM   2011  C   ILE   567      15.301  18.191  24.759  0.597300
ATOM   2012  O   ILE   567      16.305  18.423  25.472 -0.567900
ATOM   2013  N   VAL   568      14.144  17.738  25.250 -0.415700
ATOM   2014  H   VAL   568      13.364  17.570  24.630  0.271900
ATOM   2015  CA  VAL   568      13.892  17.732  26.738 -0.087500
ATOM   2016  HA  VAL   568      14.815  17.934  27.282  0.096900
ATOM   2017  CB  VAL   568      12.844  18.814  27.148  0.298500
ATOM   2018  HB  VAL   568      12.645  18.718  28.210 -0.029700
ATOM   2019  CG1 VAL   568      13.378  20.223  26.874 -0.319200
ATOM   2020 1HG1 VAL   568      13.623  20.346  25.821  0.079100
ATOM   2021 2HG1 VAL   568      12.620  20.957  27.150  0.079100
ATOM   2022 3HG1 VAL   568      14.263  20.406  27.473  0.079100
ATOM   2023  CG2 VAL   568      11.528  18.638  26.362 -0.319200
ATOM   2024 1HG2 VAL   568      11.093  17.656  26.544  0.079100
ATOM   2025 2HG2 VAL   568      10.805  19.381  26.701  0.079100
ATOM   2026 3HG2 VAL   568      11.684  18.772  25.292  0.079100
ATOM   2027  C   VAL   568      13.370  16.355  27.202  0.597300
ATOM   2028  O   VAL   568      12.753  15.611  26.428 -0.567900
ATOM   2029  N   ARG   569      13.597  16.037  28.481 -0.347900
ATOM   2030  H   ARG   569      14.069  16.710  29.078  0.274700
ATOM   2031  CA  ARG   569      12.987  14.861  29.156 -0.263700
ATOM   2032  HA  ARG   569      11.971  14.744  28.790  0.156000
ATOM   2033  CB  ARG   569      13.764  13.534  28.956 -0.000700
ATOM   2034  HB2 ARG   569      13.214  12.705  29.396  0.032700
ATOM   2035  HB3 ARG   569      13.850  13.339  27.886  0.032700
ATOM   2036  CG  ARG   569      15.159  13.588  29.564  0.039000
ATOM   2037  HG2 ARG   569      15.719  14.391  29.095  0.028500
ATOM   2038  HG3 ARG   569      15.105  13.779  30.635  0.028500
ATOM   2039  CD  ARG   569      15.909  12.277  29.353  0.048600
ATOM   2040  HD2 ARG   569      15.863  12.019  28.294  0.068700
ATOM   2041  HD3 ARG   569      16.964  12.439  29.581  0.068700
ATOM   2042  NE  ARG   569      15.395  11.128  30.119 -0.529500
ATOM   2043  HE  ARG   569      14.664  10.539  29.710  0.345600
ATOM   2044  CZ  ARG   569      15.836  10.794  31.328  0.807600
ATOM   2045  NH1 ARG   569      16.732  11.588  31.947 -0.862700
ATOM   2046 1HH1 ARG   569      16.890  12.539  31.641  0.447800
ATOM   2047 2HH1 ARG   569      17.095  11.263  32.837  0.447800
ATOM   2048  NH2 ARG   569      15.384   9.674  31.919 -0.862700
ATOM   2049 1HH2 ARG   569      14.689   9.096  31.447  0.447800
ATOM   2050 2HH2 ARG   569      15.740   9.430  32.829  0.447800
ATOM   2051  C   ARG   569      12.982  15.254  30.653  0.734100
ATOM   2052  O   ARG   569      13.720  16.151  31.046 -0.589400
ATOM   2053  N   PRO   570      12.168  14.610  31.489 -0.254800
ATOM   2054  CD  PRO   570      12.131  14.918  32.944  0.019200
ATOM   2055  HD2 PRO   570      12.226  15.987  33.134  0.039100
ATOM   2056  HD3 PRO   570      12.905  14.354  33.466  0.039100
ATOM   2057  CG  PRO   570      10.756  14.428  33.343  0.018900
ATOM   2058  HG2 PRO   570      10.015  15.195  33.114  0.021300
ATOM   2059  HG3 PRO   570      10.733  14.182  34.404  0.021300
ATOM   2060  CB  PRO   570      10.525  13.226  32.497 -0.007000
ATOM   2061  HB2 PRO   570       9.464  12.980  32.443  0.025300
ATOM   2062  HB3 PRO   570      11.090  12.382  32.890  0.025300
ATOM   2063  CA  PRO   570      11.105  13.649  31.114 -0.026600
ATOM   2064  HA  PRO   570      11.529  12.772  30.631  0.064100
ATOM   2065  C   PRO   570      10.024  14.284  30.235  0.589600
ATOM   2066  O   PRO   570       9.906  15.517  30.188 -0.574800
ATOM   2067  N   PRO   571       9.228  13.475  29.519 -0.254800
ATOM   2068  CD  PRO   571       9.338  12.024  29.449  0.019200
ATOM   2069  HD2 PRO   571       9.487  11.572  30.429  0.039100
ATOM   2070  HD3 PRO   571      10.161  11.754  28.785  0.039100
ATOM   2071  CG  PRO   571       8.021  11.549  28.855  0.018900
ATOM   2072  HG2 PRO   571       7.281  11.441  29.647  0.021300
ATOM   2073  HG3 PRO   571       8.145  10.613  28.311  0.021300
ATOM   2074  CB  PRO   571       7.647  12.717  27.941 -0.007000
ATOM   2075  HB2 PRO   571       6.582  12.737  27.712  0.025300
ATOM   2076  HB3 PRO   571       8.229  12.654  27.022  0.025300
ATOM   2077  CA  PRO   571       8.095  13.949  28.720 -0.026600
ATOM   2078  HA  PRO   571       8.434  14.706  28.015  0.064100
ATOM   2079  C   PRO   571       6.955  14.549  29.570  0.589600
ATOM   2080  O   PRO   571       7.032  14.568  30.801 -0.574800
ATOM   2081  N   GLY   572       5.895  15.055  28.925 -0.415700
ATOM   2082  H   GLY   572       5.896  15.049  27.909  0.271900
ATOM   2083  CA  GLY   572       4.798  15.750  29.610 -0.025200
ATOM   2084  HA2 GLY   572       4.912  15.659  30.689  0.069800
ATOM   2085  HA3 GLY   572       4.889  16.808  29.374  0.069800
ATOM   2086  C   GLY   572       3.363  15.324  29.267  0.597300
ATOM   2087  O   GLY   572       2.496  15.428  30.131 -0.567900
ATOM   2088  N   HID   573       3.041  14.834  28.064 -0.415700
ATOM   2089  H   HID   573       3.762  14.646  27.394  0.271900
ATOM   2090  CA  HID   573       1.636  14.870  27.596 -0.098242
ATOM   2091  HA  HID   573       1.257  15.867  27.823  0.088100
ATOM   2092  CB  HID   573       1.588  14.741  26.081  0.335310
ATOM   2093  HB2 HID   573       0.584  15.082  25.781 -0.168590
ATOM   2094  HB3 HID   573       2.316  15.457  25.655  0.004130
ATOM   2095  CG  HID   573       1.822  13.365  25.544  0.004000
ATOM   2096  ND1 HID   573       1.398  13.037  24.259  0.045590
ATOM   2097  HD1 HID   573       0.906  13.666  23.600  0.131450
ATOM   2098  CE1 HID   573       1.738  11.741  24.012  0.103700
ATOM   2099  HE1 HID   573       1.538  11.219  23.082  0.030360
ATOM   2100  NE2 HID   573       2.365  11.213  25.061 -0.199690
ATOM   2101  CD2 HID   573       2.422  12.209  26.026 -0.020640
ATOM   2102  HD2 HID   573       2.886  12.034  26.995  0.041500
ATOM   2103  C   HID   573       0.640  13.910  28.290  0.597300
ATOM   2104  O   HID   573      -0.570  14.105  28.166 -0.567900
ATOM   2105  N   HID   574       1.121  12.903  29.029 -0.415700
ATOM   2106  H   HID   574       2.118  12.791  29.104  0.271900
ATOM   2107  CA  HID   574       0.274  12.059  29.885 -0.084030
ATOM   2108  HA  HID   574      -0.683  11.909  29.387  0.088100
ATOM   2109  CB  HID   574       0.911  10.677  30.083  0.255110
ATOM   2110  HB2 HID   574       1.899  10.823  30.538 -0.013680
ATOM   2111  HB3 HID   574       0.294  10.127  30.816 -0.073760
ATOM   2112  CG  HID   574       1.043   9.847  28.846 -0.006890
ATOM   2113  ND1 HID   574      -0.043   9.496  28.050  0.032800
ATOM   2114  HD1 HID   574      -1.023   9.743  28.249  0.111450
ATOM   2115  CE1 HID   574       0.394   8.687  27.046  0.151210
ATOM   2116  HE1 HID   574      -0.261   8.318  26.263  0.020530
ATOM   2117  NE2 HID   574       1.711   8.479  27.151 -0.242800
ATOM   2118  CD2 HID   574       2.127   9.203  28.268  0.033380
ATOM   2119  HD2 HID   574       3.164   9.208  28.597  0.013390
ATOM   2120  C   HID   574      -0.038  12.692  31.253  0.597300
ATOM   2121  O   HID   574      -1.013  12.284  31.882 -0.567900
ATOM   2122  N   ALA   575       0.754  13.668  31.717 -0.415700
ATOM   2123  H   ALA   575       1.490  14.036  31.126  0.271900
ATOM   2124  CA  ALA   575       0.577  14.309  33.021  0.033700
ATOM   2125  HA  ALA   575       0.498  13.526  33.778  0.082300
ATOM   2126  CB  ALA   575       1.807  15.153  33.363 -0.182500
ATOM   2127  HB1 ALA   575       1.939  15.943  32.627  0.060300
ATOM   2128  HB2 ALA   575       1.678  15.604  34.349  0.060300
ATOM   2129  HB3 ALA   575       2.698  14.528  33.391  0.060300
ATOM   2130  C   ALA   575      -0.710  15.148  33.069  0.597300
ATOM   2131  O   ALA   575      -1.004  15.940  32.166 -0.567900
ATOM   2132  N   GLU   576      -1.485  14.957  34.131 -0.516300
ATOM   2133  H   GLU   576      -1.093  14.428  34.905  0.293600
ATOM   2134  CA  GLU   576      -2.810  15.545  34.321  0.039700
ATOM   2135  HA  GLU   576      -3.235  15.905  33.382  0.110500
ATOM   2136  CB  GLU   576      -3.732  14.486  34.942  0.056000
ATOM   2137  HB2 GLU   576      -3.245  14.204  35.864 -0.017300
ATOM   2138  HB3 GLU   576      -4.697  14.906  35.208 -0.017300
ATOM   2139  CG  GLU   576      -3.914  13.272  34.045  0.013600
ATOM   2140  HG2 GLU   576      -3.000  13.023  33.508 -0.042500
ATOM   2141  HG3 GLU   576      -4.136  12.421  34.691 -0.042500
ATOM   2142  CD  GLU   576      -5.061  13.400  33.063  0.805400
ATOM   2143  OE1 GLU   576      -5.637  14.495  32.915 -0.818800
ATOM   2144  OE2 GLU   576      -5.380  12.379  32.408 -0.818800
ATOM   2145  C   GLU   576      -2.675  16.708  35.302  0.536600
ATOM   2146  O   GLU   576      -1.614  16.883  35.934 -0.581900
ATOM   2147  N   LYS   577      -3.722  17.513  35.448 -0.347900
ATOM   2148  H   LYS   577      -4.566  17.348  34.909  0.274700
ATOM   2149  CA  LYS   577      -3.704  18.579  36.465 -0.240000
ATOM   2150  HA  LYS   577      -3.007  19.356  36.151  0.142600
ATOM   2151  CB  LYS   577      -5.099  19.191  36.599 -0.009400
ATOM   2152  HB2 LYS   577      -5.332  19.716  35.671  0.036200
ATOM   2153  HB3 LYS   577      -5.837  18.399  36.728  0.036200
ATOM   2154  CG  LYS   577      -5.235  20.166  37.776  0.018700
ATOM   2155  HG2 LYS   577      -5.152  19.618  38.716  0.010300
ATOM   2156  HG3 LYS   577      -4.431  20.900  37.732  0.010300
ATOM   2157  CD  LYS   577      -6.569  20.903  37.778 -0.047900
ATOM   2158  HD2 LYS   577      -6.644  21.465  36.849  0.062100
ATOM   2159  HD3 LYS   577      -7.388  20.183  37.829  0.062100
ATOM   2160  CE  LYS   577      -6.643  21.853  38.966 -0.014300
ATOM   2161  HE2 LYS   577      -6.750  21.275  39.887  0.113500
ATOM   2162  HE3 LYS   577      -5.713  22.427  39.020  0.113500
ATOM   2163  NZ  LYS   577      -7.787  22.796  38.804 -0.385400
ATOM   2164  HZ1 LYS   577      -7.835  23.477  39.553  0.340000
ATOM   2165  HZ2 LYS   577      -7.717  23.290  37.919  0.340000
ATOM   2166  HZ3 LYS   577      -8.666  22.286  38.743  0.340000
ATOM   2167  C   LYS   577      -3.227  18.074  37.833  0.734100
ATOM   2168  O   LYS   577      -2.393  18.731  38.492 -0.589400
ATOM   2169  N   ASP   578      -3.729  16.912  38.246 -0.516300
ATOM   2170  H   ASP   578      -4.452  16.479  37.683  0.293600
ATOM   2171  CA  ASP   578      -3.562  16.466  39.637  0.038100
ATOM   2172  HA  ASP   578      -3.037  17.236  40.202  0.088000
ATOM   2173  CB  ASP   578      -4.948  16.300  40.301 -0.030300
ATOM   2174  HB2 ASP   578      -5.556  17.175  40.063 -0.012200
ATOM   2175  HB3 ASP   578      -5.443  15.423  39.879 -0.012200
ATOM   2176  CG  ASP   578      -4.888  16.179  41.850  0.799400
ATOM   2177  OD1 ASP   578      -4.334  17.050  42.578 -0.801400
ATOM   2178  OD2 ASP   578      -5.443  15.186  42.355 -0.801400
ATOM   2179  C   ASP   578      -2.721  15.199  39.764  0.536600
ATOM   2180  O   ASP   578      -2.571  14.658  40.864 -0.581900
ATOM   2181  N   THR   579      -2.164  14.709  38.657 -0.415700
ATOM   2182  H   THR   579      -2.216  15.215  37.782  0.271900
ATOM   2183  CA  THR   579      -1.388  13.454  38.738 -0.038900
ATOM   2184  HA  THR   579      -0.856  13.468  39.689  0.100700
ATOM   2185  CB  THR   579      -2.370  12.253  38.789  0.365400
ATOM   2186  HB  THR   579      -3.265  12.554  39.333  0.004300
ATOM   2187  CG2 THR   579      -2.803  11.796  37.428 -0.243800
ATOM   2188 1HG2 THR   579      -1.959  11.519  36.799  0.064200
ATOM   2189 2HG2 THR   579      -3.443  10.921  37.541  0.064200
ATOM   2190 3HG2 THR   579      -3.390  12.559  36.958  0.064200
ATOM   2191  OG1 THR   579      -1.785  11.199  39.538 -0.676100
ATOM   2192  HG1 THR   579      -1.998  11.408  40.461  0.410200
ATOM   2193  C   THR   579      -0.309  13.277  37.679  0.597300
ATOM   2194  O   THR   579      -0.408  13.848  36.604 -0.567900
ATOM   2195  N   ALA   580       0.723  12.489  37.995 -0.415700
ATOM   2196  H   ALA   580       0.689  12.006  38.879  0.271900
ATOM   2197  CA  ALA   580       1.743  12.037  37.046  0.033700
ATOM   2198  HA  ALA   580       1.931  12.818  36.304  0.082300
ATOM   2199  CB  ALA   580       3.046  11.784  37.817 -0.182500
ATOM   2200  HB1 ALA   580       2.889  11.042  38.599  0.060300
ATOM   2201  HB2 ALA   580       3.813  11.421  37.134  0.060300
ATOM   2202  HB3 ALA   580       3.402  12.714  38.260  0.060300
ATOM   2203  C   ALA   580       1.260  10.771  36.312  0.597300
ATOM   2204  O   ALA   580       0.445  10.011  36.853 -0.567900
ATOM   2205  N   CYS   581       1.745  10.503  35.096 -0.415700
ATOM   2206  H   CYS   581       2.450  11.121  34.702  0.271900
ATOM   2207  CA  CYS   581       1.383   9.290  34.351 -0.071260
ATOM   2208  HA  CYS   581       1.408   8.421  35.017  0.112400
ATOM   2209  CB  CYS   581      -0.042   9.451  33.795 -0.123100
ATOM   2210  HB2 CYS   581      -0.739   9.603  34.619  0.111200
ATOM   2211  HB3 CYS   581      -0.081  10.325  33.147  0.111200
ATOM   2212  SG  CYS   581      -0.551   7.976  32.860 -0.311900
ATOM   2213  HG  CYS   581      -1.835   8.324  32.687  0.193300
ATOM   2214  C   CYS   581       2.361   9.070  33.227  0.469850
ATOM   2215  O   CYS   581       2.812  10.033  32.576 -0.401170
ATOM   2216  N   GLY   582       2.650   7.774  32.950 -0.250150
ATOM   2217  H   GLY   582       2.200   7.045  33.524  0.233900
ATOM   2218  CA  GLY   582       3.205   7.456  31.634  0.329030
ATOM   2219  HA2 GLY   582       3.355   6.366  31.553 -0.048260
ATOM   2220  HA3 GLY   582       2.504   7.766  30.842 -0.033680
ATOM   2221  C   GLY   582       4.525   8.181  31.351  0.311380
ATOM   2222  O   GLY   582       4.754   8.695  30.239 -0.414980
ATOM   2223  N   PHE   583       5.416   8.191  32.378 -0.233430
ATOM   2224  H   PHE   583       5.133   7.724  33.241  0.124350
ATOM   2225  CA  PHE   583       6.773   8.734  32.294  0.206500
ATOM   2226  HA  PHE   583       7.305   8.353  33.180 -0.021640
ATOM   2227  CB  PHE   583       7.544   8.276  31.030  0.136700
ATOM   2228  HB2 PHE   583       7.184   8.843  30.161 -0.045860
ATOM   2229  HB3 PHE   583       8.592   8.558  31.186 -0.046550
ATOM   2230  CG  PHE   583       7.445   6.792  30.719  0.032930
ATOM   2231  CD1 PHE   583       7.239   5.815  31.714 -0.054120
ATOM   2232  HD1 PHE   583       7.260   6.103  32.768  0.025550
ATOM   2233  CE1 PHE   583       7.036   4.465  31.378 -0.025760
ATOM   2234  HE1 PHE   583       6.829   3.740  32.172  0.025770
ATOM   2235  CZ  PHE   583       7.129   4.047  30.040  0.006690
ATOM   2236  HZ  PHE   583       6.984   2.995  29.777 -0.051350
ATOM   2237  CE2 PHE   583       7.439   4.995  29.050 -0.004830
ATOM   2238  HE2 PHE   583       7.565   4.685  28.009 -0.007210
ATOM   2239  CD2 PHE   583       7.567   6.355  29.384 -0.039240
ATOM   2240  HD2 PHE   583       7.777   7.079  28.590  0.023350
ATOM   2241  C   PHE   583       6.816  10.279  32.433  0.477340
ATOM   2242  O   PHE   583       7.907  10.880  32.357 -0.603420
ATOM   2243  N   CYS   584       5.621  10.886  32.668 -0.270710
ATOM   2244  H   CYS   584       4.768  10.316  32.689  0.152510
ATOM   2245  CA  CYS   584       5.415  12.329  32.662  0.165200
ATOM   2246  HA  CYS   584       6.356  12.794  32.334  0.036170
ATOM   2247  CB  CYS   584       4.262  12.692  31.696  0.367300
ATOM   2248  HB2 CYS   584       3.316  12.291  32.086 -0.062150
ATOM   2249  HB3 CYS   584       4.176  13.787  31.645 -0.093770
ATOM   2250  SG  CYS   584       4.510  12.136  29.972 -0.393140
ATOM   2251  HG  CYS   584       4.489  10.793  30.206  0.195750
ATOM   2252  C   CYS   584       4.985  12.832  34.059  0.523200
ATOM   2253  O   CYS   584       4.038  12.299  34.686 -0.630060
ATOM   2254  N   PHE   585       5.645  13.928  34.525 -0.349100
ATOM   2255  H   PHE   585       6.393  14.366  33.964  0.171188
ATOM   2256  CA  PHE   585       5.328  14.519  35.827  0.957977
ATOM   2257  HA  PHE   585       4.782  13.768  36.414 -0.218320
ATOM   2258  CB  PHE   585       6.594  14.913  36.562 -0.036117
ATOM   2259  HB2 PHE   585       7.170  15.605  35.947  0.029500
ATOM   2260  HB3 PHE   585       6.314  15.448  37.470  0.029500
ATOM   2261  CG  PHE   585       7.481  13.747  36.942  0.011800
ATOM   2262  CD1 PHE   585       7.398  13.204  38.235 -0.125600
ATOM   2263  HD1 PHE   585       6.692  13.615  38.939  0.133000
ATOM   2264  CE1 PHE   585       8.220  12.128  38.603 -0.170400
ATOM   2265  HE1 PHE   585       8.154  11.721  39.600  0.143000
ATOM   2266  CZ  PHE   585       9.112  11.576  37.668 -0.107200
ATOM   2267  HZ  PHE   585       9.735  10.742  37.947  0.129700
ATOM   2268  CE2 PHE   585       9.184  12.104  36.366 -0.170400
ATOM   2269  HE2 PHE   585       9.846  11.670  35.632  0.143000
ATOM   2270  CD2 PHE   585       8.375  13.195  36.007 -0.125600
ATOM   2271  HD2 PHE   585       8.422  13.595  35.003  0.133000
ATOM   2272  C   PHE   585       4.454  15.774  35.720 -0.085571
ATOM   2273  O   PHE   585       3.445  15.890  36.409 -0.567900
ATOM   2274  N   PHE   586       4.840  16.692  34.831 -0.415700
ATOM   2275  H   PHE   586       5.656  16.495  34.261  0.271900
ATOM   2276  CA  PHE   586       4.137  17.935  34.539 -0.002400
ATOM   2277  HA  PHE   586       3.146  17.885  34.986  0.097800
ATOM   2278  CB  PHE   586       4.884  19.146  35.126 -0.034300
ATOM   2279  HB2 PHE   586       5.814  19.269  34.575  0.029500
ATOM   2280  HB3 PHE   586       4.283  20.035  34.942  0.029500
ATOM   2281  CG  PHE   586       5.203  19.108  36.613  0.011800
ATOM   2282  CD1 PHE   586       4.186  18.877  37.558 -0.125600
ATOM   2283  HD1 PHE   586       3.180  18.674  37.219  0.133000
ATOM   2284  CE1 PHE   586       4.481  18.880  38.933 -0.170400
ATOM   2285  HE1 PHE   586       3.700  18.677  39.652  0.143000
ATOM   2286  CZ  PHE   586       5.793  19.131  39.371 -0.107200
ATOM   2287  HZ  PHE   586       6.013  19.144  40.427  0.129700
ATOM   2288  CE2 PHE   586       6.814  19.363  38.432 -0.170400
ATOM   2289  HE2 PHE   586       7.825  19.556  38.762  0.143000
ATOM   2290  CD2 PHE   586       6.518  19.352  37.057 -0.125600
ATOM   2291  HD2 PHE   586       7.302  19.535  36.337  0.133000
ATOM   2292  C   PHE   586       3.971  18.072  33.023  0.597300
ATOM   2293  O   PHE   586       4.830  17.651  32.242 -0.567900
ATOM   2294  N   ASN   587       2.864  18.663  32.569 -0.415700
ATOM   2295  H   ASN   587       2.249  19.115  33.236  0.271900
ATOM   2296  CA  ASN   587       2.529  18.649  31.146  0.014300
ATOM   2297  HA  ASN   587       2.917  17.739  30.695  0.104800
ATOM   2298  CB  ASN   587       1.020  18.632  30.954 -0.204100
ATOM   2299  HB2 ASN   587       0.597  17.899  31.638  0.079700
ATOM   2300  HB3 ASN   587       0.583  19.597  31.201  0.079700
ATOM   2301  CG  ASN   587       0.646  18.237  29.546  0.713000
ATOM   2302  OD1 ASN   587       1.264  18.696  28.575 -0.593100
ATOM   2303  ND2 ASN   587      -0.358  17.382  29.423 -0.919100
ATOM   2304 1HD2 ASN   587      -0.652  17.146  28.481  0.419600
ATOM   2305 2HD2 ASN   587      -0.757  16.958  30.252  0.419600
ATOM   2306  C   ASN   587       3.191  19.816  30.429  0.597300
ATOM   2307  O   ASN   587       2.603  20.889  30.256 -0.567900
ATOM   2308  N   THR   588       4.447  19.594  30.062 -0.415700
ATOM   2309  H   THR   588       4.886  18.723  30.340  0.271900
ATOM   2310  CA  THR   588       5.276  20.602  29.406 -0.038900
ATOM   2311  HA  THR   588       5.572  21.341  30.150  0.100700
ATOM   2312  CB  THR   588       6.542  19.896  28.914  0.365400
ATOM   2313  HB  THR   588       6.282  19.077  28.242  0.004300
ATOM   2314  CG2 THR   588       7.489  20.866  28.200 -0.243800
ATOM   2315 1HG2 THR   588       7.524  21.817  28.722  0.064200
ATOM   2316 2HG2 THR   588       8.489  20.435  28.146  0.064200
ATOM   2317 3HG2 THR   588       7.133  21.040  27.186  0.064200
ATOM   2318  OG1 THR   588       7.204  19.372  30.066 -0.676100
ATOM   2319  HG1 THR   588       7.858  18.729  29.702  0.410200
ATOM   2320  C   THR   588       4.586  21.358  28.267  0.597300
ATOM   2321  O   THR   588       4.597  22.603  28.253 -0.567900
ATOM   2322  N   ALA   589       3.979  20.646  27.322 -0.415700
ATOM   2323  H   ALA   589       3.975  19.633  27.389  0.271900
ATOM   2324  CA  ALA   589       3.326  21.297  26.165  0.033700
ATOM   2325  HA  ALA   589       4.036  21.975  25.690  0.082300
ATOM   2326  CB  ALA   589       2.898  20.256  25.149 -0.182500
ATOM   2327  HB1 ALA   589       2.172  19.570  25.588  0.060300
ATOM   2328  HB2 ALA   589       2.447  20.745  24.284  0.060300
ATOM   2329  HB3 ALA   589       3.768  19.687  24.817  0.060300
ATOM   2330  C   ALA   589       2.101  22.128  26.614  0.597300
ATOM   2331  O   ALA   589       1.924  23.266  26.159 -0.567900
ATOM   2332  N   ALA   590       1.279  21.590  27.518 -0.415700
ATOM   2333  H   ALA   590       1.469  20.661  27.883  0.271900
ATOM   2334  CA  ALA   590       0.102  22.319  28.010  0.033700
ATOM   2335  HA  ALA   590      -0.481  22.646  27.152  0.082300
ATOM   2336  CB  ALA   590      -0.754  21.428  28.901 -0.182500
ATOM   2337  HB1 ALA   590      -0.204  21.166  29.803  0.060300
ATOM   2338  HB2 ALA   590      -1.657  21.965  29.185  0.060300
ATOM   2339  HB3 ALA   590      -1.033  20.519  28.367  0.060300
ATOM   2340  C   ALA   590       0.547  23.578  28.772  0.597300
ATOM   2341  O   ALA   590       0.011  24.665  28.547 -0.567900
ATOM   2342  N   LEU   591       1.582  23.432  29.617 -0.415700
ATOM   2343  H   LEU   591       1.962  22.502  29.769  0.271900
ATOM   2344  CA  LEU   591       2.146  24.576  30.385 -0.051800
ATOM   2345  HA  LEU   591       1.354  25.043  30.970  0.092200
ATOM   2346  CB  LEU   591       3.266  24.097  31.305 -0.110200
ATOM   2347  HB2 LEU   591       3.965  23.484  30.736  0.045700
ATOM   2348  HB3 LEU   591       3.784  24.970  31.683  0.045700
ATOM   2349  CG  LEU   591       2.713  23.311  32.500  0.353100
ATOM   2350  HG  LEU   591       1.991  22.561  32.180 -0.036100
ATOM   2351  CD1 LEU   591       3.894  22.614  33.156 -0.412100
ATOM   2352 1HD1 LEU   591       4.655  23.341  33.438  0.100000
ATOM   2353 2HD1 LEU   591       3.552  22.091  34.046  0.100000
ATOM   2354 3HD1 LEU   591       4.322  21.885  32.468  0.100000
ATOM   2355  CD2 LEU   591       2.055  24.239  33.531 -0.412100
ATOM   2356 1HD2 LEU   591       1.193  24.739  33.101  0.100000
ATOM   2357 2HD2 LEU   591       1.729  23.659  34.391  0.100000
ATOM   2358 3HD2 LEU   591       2.774  24.987  33.855  0.100000
ATOM   2359  C   LEU   591       2.651  25.633  29.405  0.597300
ATOM   2360  O   LEU   591       2.449  26.835  29.615 -0.567900
ATOM   2361  N   THR   592       3.278  25.179  28.319 -0.415700
ATOM   2362  H   THR   592       3.424  24.180  28.219  0.271900
ATOM   2363  CA  THR   592       3.843  26.103  27.337 -0.038900
ATOM   2364  HA  THR   592       4.468  26.822  27.865  0.100700
ATOM   2365  CB  THR   592       4.755  25.359  26.334  0.365400
ATOM   2366  HB  THR   592       4.204  24.573  25.819  0.004300
ATOM   2367  CG2 THR   592       5.359  26.350  25.301 -0.243800
ATOM   2368 1HG2 THR   592       5.846  27.172  25.826  0.064200
ATOM   2369 2HG2 THR   592       6.099  25.822  24.704  0.064200
ATOM   2370 3HG2 THR   592       4.582  26.738  24.644  0.064200
ATOM   2371  OG1 THR   592       5.854  24.789  27.067 -0.676100
ATOM   2372  HG1 THR   592       5.501  24.036  27.571  0.410200
ATOM   2373  C   THR   592       2.731  26.911  26.635  0.597300
ATOM   2374  O   THR   592       2.865  28.118  26.452 -0.567900
ATOM   2375  N   ALA   593       1.619  26.262  26.296 -0.415700
ATOM   2376  H   ALA   593       1.545  25.261  26.452  0.271900
ATOM   2377  CA  ALA   593       0.484  26.997  25.732  0.033700
ATOM   2378  HA  ALA   593       0.812  27.497  24.819  0.082300
ATOM   2379  CB  ALA   593      -0.648  26.038  25.370 -0.182500
ATOM   2380  HB1 ALA   593      -1.007  25.527  26.260  0.060300
ATOM   2381  HB2 ALA   593      -1.474  26.591  24.920  0.060300
ATOM   2382  HB3 ALA   593      -0.288  25.298  24.657  0.060300
ATOM   2383  C   ALA   593      -0.019  28.073  26.684  0.597300
ATOM   2384  O   ALA   593      -0.261  29.219  26.251 -0.567900
ATOM   2385  N   ARG   594      -0.158  27.732  27.979 -0.347900
ATOM   2386  H   ARG   594       0.048  26.777  28.266  0.274700
ATOM   2387  CA  ARG   594      -0.623  28.718  28.965 -0.263700
ATOM   2388  HA  ARG   594      -1.490  29.239  28.558  0.156000
ATOM   2389  CB  ARG   594      -1.014  28.067  30.294 -0.000700
ATOM   2390  HB2 ARG   594      -0.167  27.492  30.673  0.032700
ATOM   2391  HB3 ARG   594      -1.249  28.848  31.017  0.032700
ATOM   2392  CG  ARG   594      -2.224  27.136  30.179  0.039000
ATOM   2393  HG2 ARG   594      -2.030  26.334  29.466  0.028500
ATOM   2394  HG3 ARG   594      -2.386  26.690  31.161  0.028500
ATOM   2395  CD  ARG   594      -3.483  27.909  29.768  0.048600
ATOM   2396  HD2 ARG   594      -3.534  28.853  30.314  0.068700
ATOM   2397  HD3 ARG   594      -3.428  28.109  28.698  0.068700
ATOM   2398  NE  ARG   594      -4.670  27.100  30.099 -0.529500
ATOM   2399  HE  ARG   594      -4.614  26.458  30.886  0.345600
ATOM   2400  CZ  ARG   594      -5.816  27.130  29.428  0.807600
ATOM   2401  NH1 ARG   594      -6.829  26.341  29.838 -0.862700
ATOM   2402 1HH1 ARG   594      -6.733  25.708  30.627  0.447800
ATOM   2403 2HH1 ARG   594      -7.663  26.362  29.262  0.447800
ATOM   2404  NH2 ARG   594      -5.954  27.916  28.346 -0.862700
ATOM   2405 1HH2 ARG   594      -5.237  28.566  28.057  0.447800
ATOM   2406 2HH2 ARG   594      -6.846  27.855  27.856  0.447800
ATOM   2407  C   ARG   594       0.415  29.802  29.211  0.734100
ATOM   2408  O   ARG   594       0.055  30.989  29.376 -0.589400
ATOM   2409  N   TYR   595       1.690  29.416  29.242 -0.415700
ATOM   2410  H   TYR   595       1.920  28.433  29.177  0.271900
ATOM   2411  CA  TYR   595       2.761  30.405  29.361 -0.001400
ATOM   2412  HA  TYR   595       2.620  30.971  30.283  0.087600
ATOM   2413  CB  TYR   595       4.150  29.716  29.438 -0.015200
ATOM   2414  HB2 TYR   595       4.230  29.160  30.374  0.029500
ATOM   2415  HB3 TYR   595       4.261  29.014  28.613  0.029500
ATOM   2416  CG  TYR   595       5.244  30.747  29.364 -0.001100
ATOM   2417  CD1 TYR   595       5.638  31.471  30.504 -0.190600
ATOM   2418  HD1 TYR   595       5.188  31.251  31.464  0.169900
ATOM   2419  CE1 TYR   595       6.617  32.465  30.406 -0.234100
ATOM   2420  HE1 TYR   595       6.932  33.014  31.281  0.165600
ATOM   2421  CZ  TYR   595       7.182  32.749  29.153  0.322600
ATOM   2422  OH  TYR   595       8.147  33.728  29.034 -0.557900
ATOM   2423  HH  TYR   595       8.045  34.434  29.708  0.399200
ATOM   2424  CE2 TYR   595       6.795  32.061  28.025 -0.234100
ATOM   2425  HE2 TYR   595       7.243  32.296  27.073  0.165600
ATOM   2426  CD2 TYR   595       5.827  31.068  28.132 -0.190600
ATOM   2427  HD2 TYR   595       5.521  30.534  27.244  0.169900
ATOM   2428  C   TYR   595       2.698  31.403  28.184  0.597300
ATOM   2429  O   TYR   595       2.762  32.646  28.398 -0.567900
ATOM   2430  N   ALA   596       2.597  30.891  26.954 -0.415700
ATOM   2431  H   ALA   596       2.594  29.884  26.828  0.271900
ATOM   2432  CA  ALA   596       2.427  31.757  25.776  0.033700
ATOM   2433  HA  ALA   596       3.326  32.365  25.665  0.082300
ATOM   2434  CB  ALA   596       2.256  30.932  24.505 -0.182500
ATOM   2435  HB1 ALA   596       1.451  30.209  24.627  0.060300
ATOM   2436  HB2 ALA   596       2.002  31.583  23.671  0.060300
ATOM   2437  HB3 ALA   596       3.181  30.397  24.288  0.060300
ATOM   2438  C   ALA   596       1.237  32.741  25.941  0.597300
ATOM   2439  O   ALA   596       1.386  33.947  25.677 -0.567900
ATOM   2440  N   GLN   597       0.079  32.233  26.379 -0.415700
ATOM   2441  H   GLN   597      -0.002  31.229  26.502  0.271900
ATOM   2442  CA  GLN   597      -1.083  33.090  26.686 -0.003100
ATOM   2443  HA  GLN   597      -1.344  33.650  25.786  0.085000
ATOM   2444  CB  GLN   597      -2.280  32.212  27.063 -0.003600
ATOM   2445  HB2 GLN   597      -1.995  31.514  27.849  0.017100
ATOM   2446  HB3 GLN   597      -3.093  32.841  27.422  0.017100
ATOM   2447  CG  GLN   597      -2.747  31.453  25.825 -0.064500
ATOM   2448  HG2 GLN   597      -3.145  32.196  25.144  0.035200
ATOM   2449  HG3 GLN   597      -1.933  30.924  25.335  0.035200
ATOM   2450  CD  GLN   597      -3.873  30.477  26.089  0.695100
ATOM   2451  OE1 GLN   597      -4.123  30.050  27.233 -0.608600
ATOM   2452  NE2 GLN   597      -4.543  30.081  25.016 -0.940700
ATOM   2453 1HE2 GLN   597      -5.355  29.493  25.136  0.425100
ATOM   2454 2HE2 GLN   597      -4.355  30.485  24.102  0.425100
ATOM   2455  C   GLN   597      -0.787  34.146  27.778  0.597300
ATOM   2456  O   GLN   597      -1.277  35.290  27.698 -0.567900
ATOM   2457  N   SER   598       0.042  33.773  28.759 -0.415700
ATOM   2458  H   SER   598       0.387  32.820  28.762  0.271900
ATOM   2459  CA  SER   598       0.351  34.645  29.916 -0.024900
ATOM   2460  HA  SER   598      -0.584  35.039  30.309  0.084300
ATOM   2461  CB  SER   598       1.029  33.833  31.029  0.211700
ATOM   2462  HB2 SER   598       0.892  34.360  31.974  0.035200
ATOM   2463  HB3 SER   598       0.565  32.850  31.117  0.035200
ATOM   2464  OG  SER   598       2.427  33.699  30.797 -0.654600
ATOM   2465  HG  SER   598       2.585  33.325  29.905  0.427500
ATOM   2466  C   SER   598       1.237  35.835  29.540  0.597300
ATOM   2467  O   SER   598       1.326  36.799  30.300 -0.567900
ATOM   2468  N   ILE   599       1.872  35.792  28.369 -0.415700
ATOM   2469  H   ILE   599       1.829  34.946  27.815  0.271900
ATOM   2470  CA  ILE   599       2.749  36.915  27.909 -0.059700
ATOM   2471  HA  ILE   599       2.766  37.694  28.671  0.086900
ATOM   2472  CB  ILE   599       4.252  36.487  27.688  0.130300
ATOM   2473  HB  ILE   599       4.799  37.376  27.371  0.018700
ATOM   2474  CG2 ILE   599       4.891  36.021  29.006 -0.320400
ATOM   2475 1HG2 ILE   599       4.454  35.075  29.328  0.088200
ATOM   2476 2HG2 ILE   599       5.965  35.889  28.875  0.088200
ATOM   2477 3HG2 ILE   599       4.733  36.773  29.780  0.088200
ATOM   2478  CG1 ILE   599       4.365  35.436  26.566 -0.043000
ATOM   2479 2HG1 ILE   599       3.974  34.483  26.921  0.023600
ATOM   2480 3HG1 ILE   599       3.772  35.744  25.710  0.023600
ATOM   2481  CD1 ILE   599       5.782  35.227  26.075 -0.066000
ATOM   2482 1HD1 ILE   599       6.420  34.871  26.883  0.018600
ATOM   2483 2HD1 ILE   599       5.786  34.483  25.282  0.018600
ATOM   2484 3HD1 ILE   599       6.181  36.163  25.683  0.018600
ATOM   2485  C   ILE   599       2.182  37.600  26.669  0.597300
ATOM   2486  O   ILE   599       2.811  38.488  26.109 -0.567900
ATOM   2487  N   THR   600       0.974  37.201  26.248 -0.415700
ATOM   2488  H   THR   600       0.490  36.473  26.755  0.271900
ATOM   2489  CA  THR   600       0.320  37.820  25.091 -0.038900
ATOM   2490  HA  THR   600       0.793  38.771  24.861  0.100700
ATOM   2491  CB  THR   600       0.406  36.948  23.806  0.365400
ATOM   2492  HB  THR   600      -0.217  37.384  23.025  0.004300
ATOM   2493  CG2 THR   600       1.861  36.851  23.297 -0.243800
ATOM   2494 1HG2 THR   600       1.876  36.281  22.368  0.064200
ATOM   2495 2HG2 THR   600       2.248  37.847  23.095  0.064200
ATOM   2496 3HG2 THR   600       2.491  36.356  24.029  0.064200
ATOM   2497  OG1 THR   600      -0.062  35.628  24.104 -0.676100
ATOM   2498  HG1 THR   600       0.620  35.167  24.625  0.410200
ATOM   2499  C   THR   600      -1.122  38.168  25.471  0.597300
ATOM   2500  O   THR   600      -1.384  39.238  26.006 -0.567900
ATOM   2501  N   ARG   601      -2.042  37.244  25.260 -0.347900
ATOM   2502  H   ARG   601      -1.754  36.357  24.851  0.274700
ATOM   2503  CA  ARG   601      -3.429  37.393  25.734 -0.263700
ATOM   2504  HA  ARG   601      -3.416  37.911  26.689  0.156000
ATOM   2505  CB  ARG   601      -4.342  38.161  24.757 -0.000700
ATOM   2506  HB2 ARG   601      -5.332  38.239  25.210  0.032700
ATOM   2507  HB3 ARG   601      -3.955  39.175  24.643  0.032700
ATOM   2508  CG  ARG   601      -4.482  37.554  23.384  0.039000
ATOM   2509  HG2 ARG   601      -3.525  37.568  22.865  0.028500
ATOM   2510  HG3 ARG   601      -4.773  36.514  23.514  0.028500
ATOM   2511  CD  ARG   601      -5.569  38.246  22.550  0.048600
ATOM   2512  HD2 ARG   601      -6.379  38.579  23.202  0.068700
ATOM   2513  HD3 ARG   601      -5.161  39.113  22.030  0.068700
ATOM   2514  NE  ARG   601      -6.115  37.256  21.606 -0.529500
ATOM   2515  HE  ARG   601      -6.993  36.811  21.845  0.345600
ATOM   2516  CZ  ARG   601      -5.493  36.812  20.510  0.807600
ATOM   2517  NH1 ARG   601      -6.072  35.854  19.766 -0.862700
ATOM   2518 1HH1 ARG   601      -7.006  35.548  19.999  0.447800
ATOM   2519 2HH1 ARG   601      -5.507  35.360  19.071  0.447800
ATOM   2520  NH2 ARG   601      -4.297  37.309  20.163 -0.862700
ATOM   2521 1HH2 ARG   601      -3.847  38.036  20.703  0.447800
ATOM   2522 2HH2 ARG   601      -3.893  36.976  19.289  0.447800
ATOM   2523  C   ARG   601      -3.977  36.021  26.005  0.734100
ATOM   2524  O   ARG   601      -3.541  35.025  25.373 -0.589400
ATOM   2525  N   GLU   602      -4.888  35.980  26.980 -0.516300
ATOM   2526  H   GLU   602      -5.165  36.848  27.424  0.293600
ATOM   2527  CA  GLU   602      -5.546  34.746  27.406  0.039700
ATOM   2528  HA  GLU   602      -4.814  34.110  27.903  0.110500
ATOM   2529  CB  GLU   602      -6.629  35.080  28.424  0.056000
ATOM   2530  HB2 GLU   602      -6.142  35.584  29.259 -0.017300
ATOM   2531  HB3 GLU   602      -7.335  35.781  27.979 -0.017300
ATOM   2532  CG  GLU   602      -7.408  33.899  28.964  0.013600
ATOM   2533  HG2 GLU   602      -8.000  33.455  28.161 -0.042500
ATOM   2534  HG3 GLU   602      -6.698  33.157  29.320 -0.042500
ATOM   2535  CD  GLU   602      -8.306  34.300  30.109  0.805400
ATOM   2536  OE1 GLU   602      -7.781  34.702  31.181 -0.818800
ATOM   2537  OE2 GLU   602      -9.539  34.213  29.927 -0.818800
ATOM   2538  C   GLU   602      -6.107  33.958  26.224  0.536600
ATOM   2539  O   GLU   602      -6.032  32.720  26.236 -0.581900
ATOM   2540  N   SER   603      -6.646  34.651  25.216 -0.415700
ATOM   2541  H   SER   603      -6.753  35.655  25.309  0.271900
ATOM   2542  CA  SER   603      -7.245  33.963  24.053 -0.024900
ATOM   2543  HA  SER   603      -7.598  32.983  24.375  0.084300
ATOM   2544  CB  SER   603      -8.469  34.738  23.598  0.211700
ATOM   2545  HB2 SER   603      -8.941  34.250  22.746  0.035200
ATOM   2546  HB3 SER   603      -9.194  34.780  24.413  0.035200
ATOM   2547  OG  SER   603      -8.076  36.062  23.245 -0.654600
ATOM   2548  HG  SER   603      -8.087  36.591  24.077  0.427500
ATOM   2549  C   SER   603      -6.330  33.713  22.856  0.597300
ATOM   2550  O   SER   603      -6.813  33.377  21.763 -0.567900
ATOM   2551  N   LEU   604      -5.014  33.859  23.057 -0.415700
ATOM   2552  H   LEU   604      -4.663  34.116  23.973  0.271900
ATOM   2553  CA  LEU   604      -4.075  33.551  22.003 -0.051800
ATOM   2554  HA  LEU   604      -4.183  34.276  21.195  0.092200
ATOM   2555  CB  LEU   604      -2.639  33.583  22.541 -0.110200
ATOM   2556  HB2 LEU   604      -2.451  34.533  23.042  0.045700
ATOM   2557  HB3 LEU   604      -2.538  32.791  23.271  0.045700
ATOM   2558  CG  LEU   604      -1.572  33.358  21.467  0.353100
ATOM   2559  HG  LEU   604      -1.917  32.626  20.739 -0.036100
ATOM   2560  CD1 LEU   604      -1.273  34.655  20.735 -0.412100
ATOM   2561 1HD1 LEU   604      -0.896  35.402  21.433  0.100000
ATOM   2562 2HD1 LEU   604      -0.518  34.478  19.970  0.100000
ATOM   2563 3HD1 LEU   604      -2.176  35.032  20.257  0.100000
ATOM   2564  CD2 LEU   604      -0.303  32.773  22.108 -0.412100
ATOM   2565 1HD2 LEU   604      -0.535  31.826  22.594  0.100000
ATOM   2566 2HD2 LEU   604       0.444  32.599  21.334  0.100000
ATOM   2567 3HD2 LEU   604       0.102  33.464  22.842  0.100000
ATOM   2568  C   LEU   604      -4.379  32.146  21.473  0.597300
ATOM   2569  O   LEU   604      -4.491  31.192  22.255 -0.567900
ATOM   2570  N   ARG   605      -4.517  32.017  20.157 -0.347900
ATOM   2571  H   ARG   605      -4.441  32.835  19.551  0.274700
ATOM   2572  CA  ARG   605      -4.865  30.705  19.587 -0.263700
ATOM   2573  HA  ARG   605      -5.564  30.212  20.262  0.156000
ATOM   2574  CB  ARG   605      -5.592  30.873  18.242 -0.000700
ATOM   2575  HB2 ARG   605      -4.971  31.484  17.584  0.032700
ATOM   2576  HB3 ARG   605      -5.710  29.897  17.777  0.032700
ATOM   2577  CG  ARG   605      -6.991  31.520  18.388  0.039000
ATOM   2578  HG2 ARG   605      -7.578  30.934  19.094  0.028500
ATOM   2579  HG3 ARG   605      -6.889  32.535  18.775  0.028500
ATOM   2580  CD  ARG   605      -7.720  31.544  17.037  0.048600
ATOM   2581  HD2 ARG   605      -7.853  30.514  16.702  0.068700
ATOM   2582  HD3 ARG   605      -8.711  31.981  17.172  0.068700
ATOM   2583  NE  ARG   605      -6.981  32.278  16.024 -0.529500
ATOM   2584  HE  ARG   605      -6.460  31.749  15.333  0.345600
ATOM   2585  CZ  ARG   605      -6.910  33.606  15.929  0.807600
ATOM   2586  NH1 ARG   605      -6.190  34.141  14.952 -0.862700
ATOM   2587 1HH1 ARG   605      -5.652  33.547  14.342  0.447800
ATOM   2588 2HH1 ARG   605      -6.056  35.149  14.951  0.447800
ATOM   2589  NH2 ARG   605      -7.581  34.408  16.774 -0.862700
ATOM   2590 1HH2 ARG   605      -8.162  34.027  17.507  0.447800
ATOM   2591 2HH2 ARG   605      -7.521  35.414  16.669  0.447800
ATOM   2592  C   ARG   605      -3.661  29.807  19.455  0.734100
ATOM   2593  O   ARG   605      -2.756  30.073  18.674 -0.589400
ATOM   2594  N   VAL   606      -3.652  28.731  20.230 -0.415700
ATOM   2595  H   VAL   606      -4.428  28.568  20.866  0.271900
ATOM   2596  CA  VAL   606      -2.509  27.821  20.225 -0.087500
ATOM   2597  HA  VAL   606      -1.714  28.191  19.581  0.096900
ATOM   2598  CB  VAL   606      -1.912  27.645  21.655  0.298500
ATOM   2599  HB  VAL   606      -2.651  27.184  22.308 -0.029700
ATOM   2600  CG1 VAL   606      -0.683  26.736  21.587 -0.319200
ATOM   2601 1HG1 VAL   606       0.037  27.132  20.870  0.079100
ATOM   2602 2HG1 VAL   606      -0.211  26.677  22.566  0.079100
ATOM   2603 3HG1 VAL   606      -0.970  25.728  21.287  0.079100
ATOM   2604  CG2 VAL   606      -1.501  29.003  22.262 -0.319200
ATOM   2605 1HG2 VAL   606      -2.382  29.625  22.413  0.079100
ATOM   2606 2HG2 VAL   606      -1.026  28.849  23.231  0.079100
ATOM   2607 3HG2 VAL   606      -0.809  29.516  21.596  0.079100
ATOM   2608  C   VAL   606      -3.001  26.481  19.685  0.597300
ATOM   2609  O   VAL   606      -3.974  25.901  20.209 -0.567900
ATOM   2610  N   LEU   607      -2.351  25.997  18.627 -0.415700
ATOM   2611  H   LEU   607      -1.545  26.506  18.275  0.271900
ATOM   2612  CA  LEU   607      -2.574  24.617  18.157 -0.051800
ATOM   2613  HA  LEU   607      -3.559  24.262  18.464  0.092200
ATOM   2614  CB  LEU   607      -2.492  24.567  16.610 -0.110200
ATOM   2615  HB2 LEU   607      -3.376  25.061  16.208  0.045700
ATOM   2616  HB3 LEU   607      -1.622  25.152  16.311  0.045700
ATOM   2617  CG  LEU   607      -2.364  23.177  15.943  0.353100
ATOM   2618  HG  LEU   607      -1.507  22.670  16.375 -0.036100
ATOM   2619  CD1 LEU   607      -3.608  22.329  16.209 -0.412100
ATOM   2620 1HD1 LEU   607      -4.469  22.779  15.727  0.100000
ATOM   2621 2HD1 LEU   607      -3.455  21.333  15.798  0.100000
ATOM   2622 3HD1 LEU   607      -3.786  22.224  17.274  0.100000
ATOM   2623  CD2 LEU   607      -2.096  23.344  14.459 -0.412100
ATOM   2624 1HD2 LEU   607      -1.143  23.848  14.309  0.100000
ATOM   2625 2HD2 LEU   607      -2.053  22.365  13.981  0.100000
ATOM   2626 3HD2 LEU   607      -2.896  23.928  14.008  0.100000
ATOM   2627  C   LEU   607      -1.526  23.719  18.736  0.597300
ATOM   2628  O   LEU   607      -0.338  24.012  18.619 -0.567900
ATOM   2629  N   ILE   608      -1.969  22.629  19.376 -0.415700
ATOM   2630  H   ILE   608      -2.968  22.456  19.445  0.271900
ATOM   2631  CA  ILE   608      -1.041  21.576  19.795 -0.059700
ATOM   2632  HA  ILE   608      -0.023  21.915  19.673  0.086900
ATOM   2633  CB  ILE   608      -1.219  21.216  21.297  0.130300
ATOM   2634  HB  ILE   608      -2.254  20.904  21.440  0.018700
ATOM   2635  CG2 ILE   608      -0.317  20.031  21.652 -0.320400
ATOM   2636 1HG2 ILE   608       0.725  20.275  21.438  0.088200
ATOM   2637 2HG2 ILE   608      -0.406  19.785  22.709  0.088200
ATOM   2638 3HG2 ILE   608      -0.601  19.139  21.092  0.088200
ATOM   2639  CG1 ILE   608      -0.992  22.452  22.209 -0.043000
ATOM   2640 2HG1 ILE   608       0.036  22.785  22.113  0.023600
ATOM   2641 3HG1 ILE   608      -1.637  23.264  21.874  0.023600
ATOM   2642  CD1 ILE   608      -1.294  22.233  23.699 -0.066000
ATOM   2643 1HD1 ILE   608      -0.566  21.553  24.140  0.018600
ATOM   2644 2HD1 ILE   608      -1.240  23.185  24.225  0.018600
ATOM   2645 3HD1 ILE   608      -2.297  21.822  23.816  0.018600
ATOM   2646  C   ILE   608      -1.293  20.373  18.916  0.597300
ATOM   2647  O   ILE   608      -2.392  19.813  18.915 -0.567900
ATOM   2648  N   VAL   609      -0.286  19.983  18.160 -0.415700
ATOM   2649  H   VAL   609       0.599  20.477  18.235  0.271900
ATOM   2650  CA  VAL   609      -0.357  18.749  17.369 -0.087500
ATOM   2651  HA  VAL   609      -1.382  18.390  17.300  0.096900
ATOM   2652  CB  VAL   609       0.175  18.942  15.917  0.298500
ATOM   2653  HB  VAL   609       1.189  19.342  15.965 -0.029700
ATOM   2654  CG1 VAL   609       0.250  17.602  15.164 -0.319200
ATOM   2655 1HG1 VAL   609      -0.724  17.111  15.184  0.079100
ATOM   2656 2HG1 VAL   609       0.533  17.787  14.130  0.079100
ATOM   2657 3HG1 VAL   609       0.999  16.950  15.613  0.079100
ATOM   2658  CG2 VAL   609      -0.681  19.967  15.159 -0.319200
ATOM   2659 1HG2 VAL   609      -0.518  20.947  15.595  0.079100
ATOM   2660 2HG2 VAL   609      -0.380  20.003  14.114  0.079100
ATOM   2661 3HG2 VAL   609      -1.734  19.695  15.221  0.079100
ATOM   2662  C   VAL   609       0.485  17.717  18.086  0.597300
ATOM   2663  O   VAL   609       1.695  17.901  18.259 -0.567900
ATOM   2664  N   ASP   610      -0.118  16.590  18.419 -0.516300
ATOM   2665  H   ASP   610      -1.114  16.519  18.227  0.293600
ATOM   2666  CA  ASP   610       0.483  15.524  19.201  0.038100
ATOM   2667  HA  ASP   610       1.484  15.813  19.517  0.088000
ATOM   2668  CB  ASP   610      -0.387  15.407  20.458 -0.030300
ATOM   2669  HB2 ASP   610      -0.472  16.404  20.892 -0.012200
ATOM   2670  HB3 ASP   610      -1.388  15.079  20.182 -0.012200
ATOM   2671  CG  ASP   610       0.151  14.478  21.532  0.799400
ATOM   2672  OD1 ASP   610       0.789  13.461  21.204 -0.801400
ATOM   2673  OD2 ASP   610      -0.119  14.751  22.724 -0.801400
ATOM   2674  C   ASP   610       0.636  14.260  18.341  0.536600
ATOM   2675  O   ASP   610      -0.288  13.453  18.211 -0.581900
ATOM   2676  N   TRP   611       1.803  14.119  17.700 -0.415700
ATOM   2677  H   TRP   611       2.521  14.816  17.859  0.271900
ATOM   2678  CA  TRP   611       2.129  12.985  16.819 -0.027500
ATOM   2679  HA  TRP   611       1.189  12.511  16.537  0.112300
ATOM   2680  CB  TRP   611       2.756  13.476  15.502 -0.005000
ATOM   2681  HB2 TRP   611       2.731  12.642  14.798  0.033900
ATOM   2682  HB3 TRP   611       2.101  14.245  15.090  0.033900
ATOM   2683  CG  TRP   611       4.164  14.009  15.490 -0.141500
ATOM   2684  CD1 TRP   611       5.241  13.482  16.117 -0.163800
ATOM   2685  HD1 TRP   611       5.227  12.611  16.753  0.206200
ATOM   2686  NE1 TRP   611       6.383  14.181  15.782 -0.341800
ATOM   2687  HE1 TRP   611       7.306  13.918  16.109  0.341200
ATOM   2688  CE2 TRP   611       6.101  15.209  14.912  0.138000
ATOM   2689  CZ2 TRP   611       6.891  16.187  14.291 -0.260100
ATOM   2690  HZ2 TRP   611       7.953  16.237  14.481  0.157200
ATOM   2691  CH2 TRP   611       6.275  17.108  13.427 -0.113400
ATOM   2692  HH2 TRP   611       6.857  17.890  12.968  0.141700
ATOM   2693  CZ3 TRP   611       4.898  17.022  13.166 -0.197200
ATOM   2694  HZ3 TRP   611       4.439  17.720  12.480  0.144700
ATOM   2695  CE3 TRP   611       4.117  16.036  13.796 -0.238700
ATOM   2696  HE3 TRP   611       3.059  15.979  13.603  0.170000
ATOM   2697  CD2 TRP   611       4.693  15.114  14.695  0.124300
ATOM   2698  C   TRP   611       2.929  11.872  17.511  0.597300
ATOM   2699  O   TRP   611       3.288  10.882  16.870 -0.567900
ATOM   2700  N   ASP   612       3.175  11.984  18.818 -0.516300
ATOM   2701  H   ASP   612       2.832  12.815  19.286  0.293600
ATOM   2702  CA  ASP   612       3.558  10.852  19.667  0.036150
ATOM   2703  HA  ASP   612       4.551  10.517  19.373  0.088000
ATOM   2704  CB  ASP   612       3.612  11.386  21.105  0.091210
ATOM   2705  HB2 ASP   612       4.286  12.253  21.158 -0.053400
ATOM   2706  HB3 ASP   612       2.615  11.773  21.360 -0.024950
ATOM   2707  CG  ASP   612       4.019  10.350  22.145  0.690700
ATOM   2708  OD1 ASP   612       3.186   9.373  22.307 -0.491500
ATOM   2709  OD2 ASP   612       5.068  10.493  22.833 -0.472450
ATOM   2710  C   ASP   612       2.564   9.679  19.467  0.536600
ATOM   2711  O   ASP   612       1.379   9.909  19.256 -0.581900
ATOM   2712  N   VAL   613       3.023   8.423  19.484 -0.415700
ATOM   2713  H   VAL   613       4.000   8.279  19.724  0.271900
ATOM   2714  CA  VAL   613       2.181   7.250  19.159 -0.087500
ATOM   2715  HA  VAL   613       1.676   7.475  18.220  0.096900
ATOM   2716  CB  VAL   613       3.052   6.003  18.918  0.298500
ATOM   2717  HB  VAL   613       3.939   6.331  18.392 -0.029700
ATOM   2718  CG1 VAL   613       3.506   5.316  20.207 -0.319200
ATOM   2719 1HG1 VAL   613       2.689   4.753  20.654  0.079100
ATOM   2720 2HG1 VAL   613       4.330   4.642  19.988  0.079100
ATOM   2721 3HG1 VAL   613       3.847   6.061  20.919  0.079100
ATOM   2722  CG2 VAL   613       2.360   4.961  18.032 -0.319200
ATOM   2723 1HG2 VAL   613       2.034   5.424  17.100  0.079100
ATOM   2724 2HG2 VAL   613       3.058   4.158  17.795  0.079100
ATOM   2725 3HG2 VAL   613       1.498   4.538  18.546  0.079100
ATOM   2726  C   VAL   613       1.079   6.969  20.188  0.597300
ATOM   2727  O   VAL   613       0.074   6.353  19.847 -0.567900
ATOM   2728  N   HIE   614       1.223   7.419  21.432 -0.415700
ATOM   2729  H   HIE   614       2.047   7.950  21.646  0.271900
ATOM   2730  CA  HIE   614       0.182   7.357  22.464 -0.186340
ATOM   2731  HA  HIE   614      -0.482   6.523  22.244  0.136000
ATOM   2732  CB  HIE   614       0.803   7.105  23.838  0.245630
ATOM   2733  HB2 HIE   614       1.287   8.040  24.155  0.021090
ATOM   2734  HB3 HIE   614      -0.032   6.899  24.525 -0.053400
ATOM   2735  CG  HIE   614       1.799   5.988  23.910  0.042280
ATOM   2736  ND1 HIE   614       3.145   6.155  23.579 -0.135620
ATOM   2737  CE1 HIE   614       3.748   4.968  23.762  0.111810
ATOM   2738  HE1 HIE   614       4.806   4.783  23.592  0.064810
ATOM   2739  NE2 HIE   614       2.853   4.045  24.201 -0.082290
ATOM   2740  HE2 HIE   614       3.029   3.061  24.542  0.205000
ATOM   2741  CD2 HIE   614       1.623   4.674  24.309 -0.068780
ATOM   2742  HD2 HIE   614       0.743   4.132  24.635  0.062360
ATOM   2743  C   HIE   614      -0.662   8.642  22.491  0.597300
ATOM   2744  O   HIE   614      -0.229   9.697  22.020 -0.567900
ATOM   2745  N   HIE   615      -1.869   8.569  23.043 -0.415700
ATOM   2746  H   HIE   615      -2.214   7.654  23.320  0.271900
ATOM   2747  CA  HIE   615      -2.737   9.717  23.293 -0.058100
ATOM   2748  HA  HIE   615      -2.771  10.344  22.402  0.136000
ATOM   2749  CB  HIE   615      -4.148   9.194  23.570 -0.007400
ATOM   2750  HB2 HIE   615      -4.485   8.601  22.720  0.036700
ATOM   2751  HB3 HIE   615      -4.126   8.542  24.444  0.036700
ATOM   2752  CG  HIE   615      -5.154  10.282  23.815  0.186800
ATOM   2753  ND1 HIE   615      -5.924  10.417  24.968 -0.543200
ATOM   2754  CE1 HIE   615      -6.752  11.444  24.734  0.163500
ATOM   2755  HE1 HIE   615      -7.522  11.781  25.415  0.143500
ATOM   2756  NE2 HIE   615      -6.532  11.956  23.514 -0.279500
ATOM   2757  HE2 HIE   615      -7.107  12.674  23.072  0.333900
ATOM   2758  CD2 HIE   615      -5.520  11.242  22.921 -0.220700
ATOM   2759  HD2 HIE   615      -5.127  11.382  21.927  0.186200
ATOM   2760  C   HIE   615      -2.229  10.562  24.469  0.597300
ATOM   2761  O   HIE   615      -2.011  10.036  25.562 -0.567900
ATOM   2762  N   GLY   616      -2.096  11.875  24.267 -0.415700
ATOM   2763  H   GLY   616      -2.333  12.263  23.366  0.271900
ATOM   2764  CA  GLY   616      -1.784  12.833  25.330 -0.025200
ATOM   2765  HA2 GLY   616      -1.009  12.423  25.980  0.069800
ATOM   2766  HA3 GLY   616      -1.410  13.762  24.903  0.069800
ATOM   2767  C   GLY   616      -3.019  13.142  26.170  0.597300
ATOM   2768  O   GLY   616      -3.592  14.231  26.084 -0.567900
ATOM   2769  N   ASN   617      -3.439  12.167  26.983 -0.415700
ATOM   2770  H   ASN   617      -2.945  11.281  26.936  0.271900
ATOM   2771  CA  ASN   617      -4.618  12.259  27.847  0.014300
ATOM   2772  HA  ASN   617      -5.508  12.302  27.217  0.104800
ATOM   2773  CB  ASN   617      -4.711  11.008  28.744 -0.204100
ATOM   2774  HB2 ASN   617      -5.572  11.105  29.403  0.079700
ATOM   2775  HB3 ASN   617      -4.859  10.133  28.115  0.079700
ATOM   2776  CG  ASN   617      -3.468  10.766  29.581  0.713000
ATOM   2777  OD1 ASN   617      -2.477  10.250  29.096 -0.593100
ATOM   2778  ND2 ASN   617      -3.452  11.141  30.839 -0.919100
ATOM   2779 1HD2 ASN   617      -2.540  11.259  31.277  0.419600
ATOM   2780 2HD2 ASN   617      -4.246  11.639  31.248  0.419600
ATOM   2781  C   ASN   617      -4.609  13.530  28.706  0.597300
ATOM   2782  O   ASN   617      -5.657  14.152  28.888 -0.567900
ATOM   2783  N   GLY   618      -3.433  13.938  29.195 -0.415700
ATOM   2784  H   GLY   618      -2.593  13.434  28.946  0.271900
ATOM   2785  CA  GLY   618      -3.331  15.089  30.080 -0.025200
ATOM   2786  HA2 GLY   618      -4.008  14.999  30.928  0.069800
ATOM   2787  HA3 GLY   618      -2.306  15.129  30.417  0.069800
ATOM   2788  C   GLY   618      -3.629  16.363  29.313  0.597300
ATOM   2789  O   GLY   618      -4.359  17.249  29.795 -0.567900
ATOM   2790  N   THR   619      -3.092  16.451  28.081 -0.415700
ATOM   2791  H   THR   619      -2.495  15.712  27.730  0.271900
ATOM   2792  CA  THR   619      -3.303  17.644  27.261 -0.038900
ATOM   2793  HA  THR   619      -3.017  18.523  27.839  0.100700
ATOM   2794  CB  THR   619      -2.432  17.575  26.023  0.365400
ATOM   2795  HB  THR   619      -2.796  16.818  25.328  0.004300
ATOM   2796  CG2 THR   619      -2.366  18.983  25.343 -0.243800
ATOM   2797 1HG2 THR   619      -1.998  19.720  26.054  0.064200
ATOM   2798 2HG2 THR   619      -1.685  18.937  24.495  0.064200
ATOM   2799 3HG2 THR   619      -3.352  19.270  24.982  0.064200
ATOM   2800  OG1 THR   619      -1.123  17.229  26.488 -0.676100
ATOM   2801  HG1 THR   619      -0.577  17.160  25.680  0.410200
ATOM   2802  C   THR   619      -4.776  17.792  26.878  0.597300
ATOM   2803  O   THR   619      -5.349  18.864  27.019 -0.567900
ATOM   2804  N   GLN   620      -5.385  16.684  26.477 -0.415700
ATOM   2805  H   GLN   620      -4.850  15.826  26.375  0.271900
ATOM   2806  CA  GLN   620      -6.810  16.691  26.145 -0.003100
ATOM   2807  HA  GLN   620      -6.976  17.353  25.293  0.085000
ATOM   2808  CB  GLN   620      -7.271  15.278  25.767 -0.003600
ATOM   2809  HB2 GLN   620      -6.809  15.012  24.816  0.017100
ATOM   2810  HB3 GLN   620      -6.943  14.561  26.521  0.017100
ATOM   2811  CG  GLN   620      -8.797  15.201  25.643 -0.064500
ATOM   2812  HG2 GLN   620      -9.232  15.291  26.638  0.035200
ATOM   2813  HG3 GLN   620      -9.189  16.020  25.054  0.035200
ATOM   2814  CD  GLN   620      -9.251  13.906  25.057  0.695100
ATOM   2815  OE1 GLN   620      -8.823  13.560  23.960 -0.608600
ATOM   2816  NE2 GLN   620     -10.179  13.210  25.727 -0.940700
ATOM   2817 1HE2 GLN   620     -10.460  12.323  25.315  0.425100
ATOM   2818 2HE2 GLN   620     -10.556  13.523  26.613  0.425100
ATOM   2819  C   GLN   620      -7.636  17.216  27.331  0.597300
ATOM   2820  O   GLN   620      -8.466  18.110  27.157 -0.567900
ATOM   2821  N   HIP   621      -7.389  16.674  28.537 -0.347900
ATOM   2822  H   HIP   621      -6.692  15.938  28.614  0.274700
ATOM   2823  CA  HIP   621      -8.175  17.031  29.716 -0.135400
ATOM   2824  HA  HIP   621      -9.237  16.934  29.483  0.121200
ATOM   2825  CB  HIP   621      -7.831  16.068  30.854 -0.041400
ATOM   2826  HB2 HIP   621      -6.750  16.058  31.015  0.081000
ATOM   2827  HB3 HIP   621      -8.306  16.420  31.771  0.081000
ATOM   2828  CG  HIP   621      -8.317  14.674  30.602 -0.001200
ATOM   2829  ND1 HIP   621      -7.637  13.555  31.030 -0.151300
ATOM   2830  HD1 HIP   621      -6.746  13.566  31.544  0.386600
ATOM   2831  CE1 HIP   621      -8.300  12.472  30.661 -0.017000
ATOM   2832  HE1 HIP   621      -7.997  11.447  30.853  0.268100
ATOM   2833  NE2 HIP   621      -9.368  12.849  29.978 -0.171800
ATOM   2834  HE2 HIP   621     -10.067  12.206  29.591  0.391100
ATOM   2835  CD2 HIP   621      -9.403  14.220  29.927 -0.114100
ATOM   2836  HD2 HIP   621     -10.171  14.838  29.492  0.231700
ATOM   2837  C   HIP   621      -7.978  18.480  30.130  0.734100
ATOM   2838  O   HIP   621      -8.952  19.184  30.422 -0.589400
ATOM   2839  N   ILE   622      -6.731  18.943  30.082 -0.415700
ATOM   2840  H   ILE   622      -5.970  18.317  29.837  0.271900
ATOM   2841  CA  ILE   622      -6.428  20.307  30.504 -0.059700
ATOM   2842  HA  ILE   622      -6.793  20.449  31.522  0.086900
ATOM   2843  CB  ILE   622      -4.900  20.529  30.519  0.130300
ATOM   2844  HB  ILE   622      -4.490  20.093  29.605  0.018700
ATOM   2845  CG2 ILE   622      -4.509  22.028  30.526 -0.320400
ATOM   2846 1HG2 ILE   622      -3.431  22.145  30.591  0.088200
ATOM   2847 2HG2 ILE   622      -4.838  22.514  29.608  0.088200
ATOM   2848 3HG2 ILE   622      -4.964  22.526  31.382  0.088200
ATOM   2849  CG1 ILE   622      -4.284  19.809  31.734 -0.043000
ATOM   2850 2HG1 ILE   622      -4.465  20.387  32.641  0.023600
ATOM   2851 3HG1 ILE   622      -4.751  18.833  31.867  0.023600
ATOM   2852  CD1 ILE   622      -2.774  19.579  31.567 -0.066000
ATOM   2853 1HD1 ILE   622      -2.236  20.525  31.565  0.018600
ATOM   2854 2HD1 ILE   622      -2.409  18.976  32.399  0.018600
ATOM   2855 3HD1 ILE   622      -2.571  19.051  30.636  0.018600
ATOM   2856  C   ILE   622      -7.189  21.311  29.633  0.597300
ATOM   2857  O   ILE   622      -7.688  22.315  30.119 -0.567900
ATOM   2858  N   PHE   623      -7.289  21.010  28.340 -0.415700
ATOM   2859  H   PHE   623      -6.822  20.186  27.977  0.271900
ATOM   2860  CA  PHE   623      -7.901  21.952  27.406 -0.002400
ATOM   2861  HA  PHE   623      -8.027  22.920  27.891  0.097800
ATOM   2862  CB  PHE   623      -6.997  22.188  26.194 -0.034300
ATOM   2863  HB2 PHE   623      -6.865  21.247  25.659  0.029500
ATOM   2864  HB3 PHE   623      -7.468  22.897  25.513  0.029500
ATOM   2865  CG  PHE   623      -5.671  22.748  26.571  0.011800
ATOM   2866  CD1 PHE   623      -5.591  24.035  27.167 -0.125600
ATOM   2867  HD1 PHE   623      -6.488  24.618  27.322  0.133000
ATOM   2868  CE1 PHE   623      -4.363  24.555  27.545 -0.170400
ATOM   2869  HE1 PHE   623      -4.290  25.537  27.977  0.143000
ATOM   2870  CZ  PHE   623      -3.203  23.812  27.318 -0.107200
ATOM   2871  HZ  PHE   623      -2.248  24.215  27.610  0.129700
ATOM   2872  CE2 PHE   623      -3.287  22.532  26.748 -0.170400
ATOM   2873  HE2 PHE   623      -2.398  21.949  26.577  0.143000
ATOM   2874  CD2 PHE   623      -4.522  22.005  26.382 -0.125600
ATOM   2875  HD2 PHE   623      -4.578  21.023  25.940  0.133000
ATOM   2876  C   PHE   623      -9.300  21.563  26.963  0.597300
ATOM   2877  O   PHE   623      -9.819  22.146  26.015 -0.567900
ATOM   2878  N   GLU   624      -9.926  20.586  27.616 -0.516300
ATOM   2879  H   GLU   624      -9.469  20.119  28.388  0.293600
ATOM   2880  CA  GLU   624     -11.179  20.014  27.063  0.039700
ATOM   2881  HA  GLU   624     -10.953  19.622  26.071  0.110500
ATOM   2882  CB  GLU   624     -11.638  18.823  27.911  0.056000
ATOM   2883  HB2 GLU   624     -12.502  18.356  27.435 -0.017300
ATOM   2884  HB3 GLU   624     -10.835  18.090  27.932 -0.017300
ATOM   2885  CG  GLU   624     -12.003  19.200  29.347  0.013600
ATOM   2886  HG2 GLU   624     -11.265  19.877  29.774 -0.042500
ATOM   2887  HG3 GLU   624     -12.948  19.727  29.298 -0.042500
ATOM   2888  CD  GLU   624     -12.198  18.010  30.265  0.805400
ATOM   2889  OE1 GLU   624     -12.570  18.285  31.407 -0.818800
ATOM   2890  OE2 GLU   624     -11.975  16.832  29.871 -0.818800
ATOM   2891  C   GLU   624     -12.333  21.012  26.874  0.536600
ATOM   2892  O   GLU   624     -13.144  20.844  25.971 -0.581900
ATOM   2893  N   GLU   625     -12.384  22.037  27.722 -0.516300
ATOM   2894  H   GLU   625     -11.657  22.141  28.427  0.293600
ATOM   2895  CA  GLU   625     -13.440  23.065  27.668  0.039700
ATOM   2896  HA  GLU   625     -14.256  22.728  27.051  0.110500
ATOM   2897  CB  GLU   625     -13.952  23.328  29.086  0.056000
ATOM   2898  HB2 GLU   625     -13.125  23.559  29.757 -0.017300
ATOM   2899  HB3 GLU   625     -14.619  24.189  29.068 -0.017300
ATOM   2900  CG  GLU   625     -14.747  22.173  29.635  0.013600
ATOM   2901  HG2 GLU   625     -15.477  21.853  28.890 -0.042500
ATOM   2902  HG3 GLU   625     -14.082  21.346  29.855 -0.042500
ATOM   2903  CD  GLU   625     -15.481  22.554  30.889  0.805400
ATOM   2904  OE1 GLU   625     -16.446  23.329  30.780 -0.818800
ATOM   2905  OE2 GLU   625     -15.071  22.089  31.976 -0.818800
ATOM   2906  C   GLU   625     -12.945  24.375  27.078  0.536600
ATOM   2907  O   GLU   625     -13.621  25.402  27.201 -0.581900
ATOM   2908  N   ASP   626     -11.804  24.318  26.407 -0.516300
ATOM   2909  H   ASP   626     -11.318  23.430  26.346  0.293600
ATOM   2910  CA  ASP   626     -11.097  25.518  25.968  0.038100
ATOM   2911  HA  ASP   626     -11.561  26.403  26.404  0.088000
ATOM   2912  CB  ASP   626      -9.655  25.434  26.475 -0.030300
ATOM   2913  HB2 ASP   626      -9.661  25.019  27.485 -0.012200
ATOM   2914  HB3 ASP   626      -9.069  24.763  25.845 -0.012200
ATOM   2915  CG  ASP   626      -8.991  26.755  26.528  0.799400
ATOM   2916  OD1 ASP   626      -9.110  27.492  25.562 -0.801400
ATOM   2917  OD2 ASP   626      -8.326  27.064  27.527 -0.801400
ATOM   2918  C   ASP   626     -11.115  25.654  24.440  0.536600
ATOM   2919  O   ASP   626     -10.670  24.734  23.728 -0.581900
ATOM   2920  N   ASP   627     -11.626  26.783  23.929 -0.516300
ATOM   2921  H   ASP   627     -11.907  27.544  24.539  0.293600
ATOM   2922  CA  ASP   627     -11.640  27.027  22.465  0.038100
ATOM   2923  HA  ASP   627     -11.579  26.070  21.948  0.088000
ATOM   2924  CB  ASP   627     -12.943  27.676  22.005 -0.030300
ATOM   2925  HB2 ASP   627     -12.939  27.751  20.918 -0.012200
ATOM   2926  HB3 ASP   627     -13.748  27.031  22.299 -0.012200
ATOM   2927  CG  ASP   627     -13.154  29.041  22.585  0.799400
ATOM   2928  OD1 ASP   627     -12.415  29.501  23.505 -0.801400
ATOM   2929  OD2 ASP   627     -14.117  29.655  22.123 -0.801400
ATOM   2930  C   ASP   627     -10.396  27.836  22.012  0.536600
ATOM   2931  O   ASP   627     -10.205  28.079  20.815 -0.581900
ATOM   2932  N   SER   628      -9.547  28.223  22.960 -0.415700
ATOM   2933  H   SER   628      -9.740  27.973  23.924  0.271900
ATOM   2934  CA  SER   628      -8.288  28.914  22.619 -0.024900
ATOM   2935  HA  SER   628      -8.449  29.528  21.734  0.084300
ATOM   2936  CB  SER   628      -7.836  29.866  23.739  0.211700
ATOM   2937  HB2 SER   628      -6.984  30.454  23.393  0.035200
ATOM   2938  HB3 SER   628      -8.652  30.546  23.982  0.035200
ATOM   2939  OG  SER   628      -7.461  29.137  24.911 -0.654600
ATOM   2940  HG  SER   628      -8.164  28.462  25.135  0.427500
ATOM   2941  C   SER   628      -7.156  27.961  22.290  0.597300
ATOM   2942  O   SER   628      -6.177  28.380  21.706 -0.567900
ATOM   2943  N   VAL   629      -7.285  26.697  22.686 -0.415700
ATOM   2944  H   VAL   629      -8.124  26.408  23.171  0.271900
ATOM   2945  CA  VAL   629      -6.207  25.738  22.472 -0.087500
ATOM   2946  HA  VAL   629      -5.446  26.175  21.848  0.096900
ATOM   2947  CB  VAL   629      -5.525  25.292  23.781  0.298500
ATOM   2948  HB  VAL   629      -6.257  24.814  24.431 -0.029700
ATOM   2949  CG1 VAL   629      -4.396  24.300  23.496 -0.319200
ATOM   2950 1HG1 VAL   629      -3.683  24.736  22.796  0.079100
ATOM   2951 2HG1 VAL   629      -3.878  24.058  24.422  0.079100
ATOM   2952 3HG1 VAL   629      -4.797  23.378  23.076  0.079100
ATOM   2953  CG2 VAL   629      -4.940  26.524  24.528 -0.319200
ATOM   2954 1HG2 VAL   629      -5.753  27.121  24.936  0.079100
ATOM   2955 2HG2 VAL   629      -4.308  26.199  25.352  0.079100
ATOM   2956 3HG2 VAL   629      -4.352  27.136  23.846  0.079100
ATOM   2957  C   VAL   629      -6.852  24.571  21.760  0.597300
ATOM   2958  O   VAL   629      -7.691  23.872  22.330 -0.567900
ATOM   2959  N   LEU   630      -6.486  24.419  20.488 -0.415700
ATOM   2960  H   LEU   630      -5.747  25.016  20.131  0.271900
ATOM   2961  CA  LEU   630      -6.951  23.291  19.651 -0.051800
ATOM   2962  HA  LEU   630      -7.947  22.977  19.964  0.092200
ATOM   2963  CB  LEU   630      -7.007  23.726  18.181 -0.110200
ATOM   2964  HB2 LEU   630      -7.784  24.485  18.078  0.045700
ATOM   2965  HB3 LEU   630      -6.055  24.204  17.945  0.045700
ATOM   2966  CG  LEU   630      -7.248  22.623  17.126  0.353100
ATOM   2967  HG  LEU   630      -6.462  21.877  17.202 -0.036100
ATOM   2968  CD1 LEU   630      -8.605  21.951  17.299 -0.412100
ATOM   2969 1HD1 LEU   630      -9.397  22.699  17.287  0.100000
ATOM   2970 2HD1 LEU   630      -8.770  21.248  16.482  0.100000
ATOM   2971 3HD1 LEU   630      -8.627  21.397  18.235  0.100000
ATOM   2972  CD2 LEU   630      -7.182  23.256  15.745 -0.412100
ATOM   2973 1HD2 LEU   630      -6.347  23.950  15.674  0.100000
ATOM   2974 2HD2 LEU   630      -7.058  22.484  14.998  0.100000
ATOM   2975 3HD2 LEU   630      -8.106  23.799  15.548  0.100000
ATOM   2976  C   LEU   630      -5.970  22.137  19.830  0.597300
ATOM   2977  O   LEU   630      -4.778  22.281  19.546 -0.567900
ATOM   2978  N   TYR   631      -6.471  21.022  20.355 -0.415700
ATOM   2979  H   TYR   631      -7.466  20.959  20.536  0.271900
ATOM   2980  CA  TYR   631      -5.639  19.831  20.587 -0.001400
ATOM   2981  HA  TYR   631      -4.583  20.095  20.516  0.087600
ATOM   2982  CB  TYR   631      -5.873  19.232  21.998 -0.015200
ATOM   2983  HB2 TYR   631      -5.593  19.970  22.750  0.029500
ATOM   2984  HB3 TYR   631      -6.934  19.011  22.122  0.029500
ATOM   2985  CG  TYR   631      -5.071  17.987  22.219 -0.001100
ATOM   2986  CD1 TYR   631      -3.659  18.048  22.294 -0.190600
ATOM   2987  HD1 TYR   631      -3.161  18.998  22.180  0.169900
ATOM   2988  CE1 TYR   631      -2.903  16.916  22.494 -0.234100
ATOM   2989  HE1 TYR   631      -1.833  16.989  22.544  0.165600
ATOM   2990  CZ  TYR   631      -3.535  15.692  22.678  0.322600
ATOM   2991  OH  TYR   631      -2.783  14.536  22.858 -0.557900
ATOM   2992  HH  TYR   631      -1.824  14.700  22.899  0.399200
ATOM   2993  CE2 TYR   631      -4.920  15.595  22.621 -0.234100
ATOM   2994  HE2 TYR   631      -5.391  14.630  22.738  0.165600
ATOM   2995  CD2 TYR   631      -5.691  16.741  22.394 -0.190600
ATOM   2996  HD2 TYR   631      -6.755  16.643  22.300  0.169900
ATOM   2997  C   TYR   631      -5.943  18.822  19.508  0.597300
ATOM   2998  O   TYR   631      -7.107  18.424  19.360 -0.567900
ATOM   2999  N   ILE   632      -4.919  18.430  18.743 -0.415700
ATOM   3000  H   ILE   632      -3.991  18.818  18.895  0.271900
ATOM   3001  CA  ILE   632      -5.102  17.411  17.691 -0.059700
ATOM   3002  HA  ILE   632      -6.101  16.996  17.751  0.086900
ATOM   3003  CB  ILE   632      -4.892  17.949  16.247  0.130300
ATOM   3004  HB  ILE   632      -3.864  18.300  16.140  0.018700
ATOM   3005  CG2 ILE   632      -5.122  16.790  15.263 -0.320400
ATOM   3006 1HG2 ILE   632      -6.128  16.386  15.371  0.088200
ATOM   3007 2HG2 ILE   632      -4.982  17.130  14.242  0.088200
ATOM   3008 3HG2 ILE   632      -4.401  15.989  15.428  0.088200
ATOM   3009  CG1 ILE   632      -5.836  19.128  15.938 -0.043000
ATOM   3010 2HG1 ILE   632      -6.871  18.870  16.132  0.023600
ATOM   3011 3HG1 ILE   632      -5.573  19.939  16.613  0.023600
ATOM   3012  CD1 ILE   632      -5.717  19.672  14.509 -0.066000
ATOM   3013 1HD1 ILE   632      -6.127  18.961  13.793  0.018600
ATOM   3014 2HD1 ILE   632      -6.290  20.588  14.418  0.018600
ATOM   3015 3HD1 ILE   632      -4.674  19.880  14.269  0.018600
ATOM   3016  C   ILE   632      -4.084  16.311  17.968  0.597300
ATOM   3017  O   ILE   632      -2.878  16.549  17.900 -0.567900
ATOM   3018  N   SER   633      -4.566  15.103  18.248 -0.415700
ATOM   3019  H   SER   633      -5.571  14.947  18.237  0.271900
ATOM   3020  CA  SER   633      -3.650  13.980  18.526 -0.024900
ATOM   3021  HA  SER   633      -2.614  14.302  18.464  0.084300
ATOM   3022  CB  SER   633      -3.879  13.429  19.944  0.211700
ATOM   3023  HB2 SER   633      -3.604  14.209  20.637  0.035200
ATOM   3024  HB3 SER   633      -4.934  13.184  20.083  0.035200
ATOM   3025  OG  SER   633      -3.068  12.249  20.176 -0.654600
ATOM   3026  HG  SER   633      -3.611  11.473  19.908  0.427500
ATOM   3027  C   SER   633      -3.864  12.878  17.494  0.597300
ATOM   3028  O   SER   633      -4.987  12.519  17.191 -0.567900
ATOM   3029  N   LEU   634      -2.767  12.323  16.994 -0.415700
ATOM   3030  H   LEU   634      -1.864  12.669  17.302  0.271900
ATOM   3031  CA  LEU   634      -2.818  11.071  16.256 -0.051800
ATOM   3032  HA  LEU   634      -3.843  10.788  16.027  0.092200
ATOM   3033  CB  LEU   634      -2.006  11.136  14.958 -0.110200
ATOM   3034  HB2 LEU   634      -0.941  11.081  15.186  0.045700
ATOM   3035  HB3 LEU   634      -2.259  10.240  14.389  0.045700
ATOM   3036  CG  LEU   634      -2.277  12.391  14.117  0.353100
ATOM   3037  HG  LEU   634      -3.271  12.776  14.328 -0.036100
ATOM   3038  CD1 LEU   634      -1.224  13.480  14.421 -0.412100
ATOM   3039 1HD1 LEU   634      -0.227  13.122  14.165  0.100000
ATOM   3040 2HD1 LEU   634      -1.449  14.368  13.832  0.100000
ATOM   3041 3HD1 LEU   634      -1.245  13.760  15.472  0.100000
ATOM   3042  CD2 LEU   634      -2.199  11.994  12.659 -0.412100
ATOM   3043 1HD2 LEU   634      -2.975  11.261  12.436  0.100000
ATOM   3044 2HD2 LEU   634      -2.361  12.873  12.035  0.100000
ATOM   3045 3HD2 LEU   634      -1.222  11.567  12.432  0.100000
ATOM   3046  C   LEU   634      -2.217  10.044  17.211  0.597300
ATOM   3047  O   LEU   634      -1.206  10.314  17.897 -0.567900
ATOM   3048  N   HIE   635      -2.780   8.845  17.244 -0.415700
ATOM   3049  H   HIE   635      -3.648   8.669  16.740  0.271900
ATOM   3050  CA  HIE   635      -2.302   7.865  18.246 -0.058100
ATOM   3051  HA  HIE   635      -1.215   7.806  18.188  0.136000
ATOM   3052  CB  HIE   635      -2.691   8.240  19.703 -0.007400
ATOM   3053  HB2 HIE   635      -2.537   7.387  20.365  0.036700
ATOM   3054  HB3 HIE   635      -2.046   9.047  20.045  0.036700
ATOM   3055  CG  HIE   635      -4.115   8.698  19.808  0.186800
ATOM   3056  ND1 HIE   635      -4.470  10.010  19.598 -0.543200
ATOM   3057  CE1 HIE   635      -5.793  10.120  19.696  0.163500
ATOM   3058  HE1 HIE   635      -6.356  11.039  19.606  0.143500
ATOM   3059  NE2 HIE   635      -6.302   8.919  19.940 -0.279500
ATOM   3060  HE2 HIE   635      -7.291   8.723  20.101  0.333900
ATOM   3061  CD2 HIE   635      -5.275   8.013  20.009 -0.220700
ATOM   3062  HD2 HIE   635      -5.358   6.948  20.176  0.186200
ATOM   3063  C   HIE   635      -2.847   6.509  17.949  0.597300
ATOM   3064  O   HIE   635      -4.025   6.344  17.548 -0.567900
ATOM   3065  N   ARG   636      -2.023   5.516  18.243 -0.347900
ATOM   3066  H   ARG   636      -1.136   5.738  18.687  0.274700
ATOM   3067  CA  ARG   636      -2.488   4.138  18.270 -0.263700
ATOM   3068  HA  ARG   636      -3.006   3.914  17.341  0.156000
ATOM   3069  CB  ARG   636      -1.272   3.222  18.414 -0.000700
ATOM   3070  HB2 ARG   636      -0.530   3.543  17.680  0.032700
ATOM   3071  HB3 ARG   636      -0.833   3.326  19.402  0.032700
ATOM   3072  CG  ARG   636      -1.611   1.777  18.126  0.039000
ATOM   3073  HG2 ARG   636      -2.174   1.367  18.964  0.028500
ATOM   3074  HG3 ARG   636      -2.208   1.715  17.216  0.028500
ATOM   3075  CD  ARG   636      -0.334   1.006  17.940  0.048600
ATOM   3076  HD2 ARG   636       0.262   1.425  17.133  0.068700
ATOM   3077  HD3 ARG   636       0.242   1.051  18.866  0.068700
ATOM   3078  NE  ARG   636      -0.718  -0.350  17.654 -0.529500
ATOM   3079  HE  ARG   636      -1.677  -0.561  17.388  0.345600
ATOM   3080  CZ  ARG   636       0.108  -1.371  17.693  0.807600
ATOM   3081  NH1 ARG   636       1.391  -1.184  17.998 -0.862700
ATOM   3082 1HH1 ARG   636       1.783  -0.256  18.081  0.447800
ATOM   3083 2HH1 ARG   636       2.002  -1.986  17.878  0.447800
ATOM   3084  NH2 ARG   636      -0.356  -2.583  17.421 -0.862700
ATOM   3085 1HH2 ARG   636      -1.356  -2.725  17.325  0.447800
ATOM   3086 2HH2 ARG   636       0.255  -3.383  17.530  0.447800
ATOM   3087  C   ARG   636      -3.487   3.971  19.420  0.734100
ATOM   3088  O   ARG   636      -3.282   4.495  20.526 -0.589400
ATOM   3089  N   TYR   637      -4.579   3.255  19.151 -0.415700
ATOM   3090  H   TYR   637      -4.710   2.893  18.212  0.271900
ATOM   3091  CA  TYR   637      -5.703   3.157  20.086 -0.001400
ATOM   3092  HA  TYR   637      -5.448   3.601  21.048  0.087600
ATOM   3093  CB  TYR   637      -6.894   3.930  19.490 -0.015200
ATOM   3094  HB2 TYR   637      -6.603   4.975  19.377  0.029500
ATOM   3095  HB3 TYR   637      -7.111   3.541  18.495  0.029500
ATOM   3096  CG  TYR   637      -8.172   3.884  20.327 -0.001100
ATOM   3097  CD1 TYR   637      -8.162   4.293  21.694 -0.190600
ATOM   3098  HD1 TYR   637      -7.244   4.641  22.137  0.169900
ATOM   3099  CE1 TYR   637      -9.318   4.286  22.459 -0.234100
ATOM   3100  HE1 TYR   637      -9.302   4.584  23.491  0.165600
ATOM   3101  CZ  TYR   637     -10.514   3.869  21.880  0.322600
ATOM   3102  OH  TYR   637     -11.659   3.829  22.615 -0.557900
ATOM   3103  HH  TYR   637     -12.288   3.161  22.283  0.399200
ATOM   3104  CE2 TYR   637     -10.561   3.465  20.545 -0.234100
ATOM   3105  HE2 TYR   637     -11.499   3.156  20.108  0.165600
ATOM   3106  CD2 TYR   637      -9.384   3.474  19.768 -0.190600
ATOM   3107  HD2 TYR   637      -9.429   3.172  18.730  0.169900
ATOM   3108  C   TYR   637      -6.090   1.698  20.338  0.597300
ATOM   3109  O   TYR   637      -6.186   1.261  21.479 -0.567900
ATOM   3110  N   GLU   638      -6.269   0.944  19.256 -0.516300
ATOM   3111  H   GLU   638      -6.257   1.388  18.342  0.293600
ATOM   3112  CA  GLU   638      -6.628  -0.516  19.326  0.039700
ATOM   3113  HA  GLU   638      -6.948  -0.821  18.331  0.110500
ATOM   3114  CB  GLU   638      -5.423  -1.400  19.734  0.056000
ATOM   3115  HB2 GLU   638      -5.169  -1.171  20.769 -0.017300
ATOM   3116  HB3 GLU   638      -5.710  -2.451  19.686 -0.017300
ATOM   3117  CG  GLU   638      -4.151  -1.183  18.901  0.013600
ATOM   3118  HG2 GLU   638      -3.883  -0.127  18.913 -0.042500
ATOM   3119  HG3 GLU   638      -3.336  -1.728  19.379 -0.042500
ATOM   3120  CD  GLU   638      -4.265  -1.659  17.460  0.805400
ATOM   3121  OE1 GLU   638      -3.240  -1.522  16.730 -0.818800
ATOM   3122  OE2 GLU   638      -5.342  -2.188  17.063 -0.818800
ATOM   3123  C   GLU   638      -7.841  -0.730  20.233  0.536600
ATOM   3124  O   GLU   638      -7.852  -1.595  21.123 -0.581900
ATOM   3125  N   ASP   639      -8.856   0.117  20.063 -0.516300
ATOM   3126  H   ASP   639      -8.819   0.769  19.282  0.293600
ATOM   3127  CA  ASP   639     -10.107  -0.006  20.834  0.038100
ATOM   3128  HA  ASP   639     -10.704   0.882  20.636  0.088000
ATOM   3129  CB  ASP   639     -10.944  -1.225  20.410 -0.030300
ATOM   3130  HB2 ASP   639     -10.353  -2.138  20.483 -0.012200
ATOM   3131  HB3 ASP   639     -11.813  -1.326  21.058 -0.012200
ATOM   3132  CG  ASP   639     -11.489  -1.082  18.986  0.799400
ATOM   3133  OD1 ASP   639     -11.593   0.039  18.471 -0.801400
ATOM   3134  OD2 ASP   639     -11.855  -2.091  18.390 -0.801400
ATOM   3135  C   ASP   639      -9.886  -0.015  22.337  0.536600
ATOM   3136  O   ASP   639     -10.653  -0.649  23.076 -0.581900
ATOM   3137  N   GLY   640      -8.850   0.687  22.781 -0.415700
ATOM   3138  H   GLY   640      -8.251   1.165  22.120  0.271900
ATOM   3139  CA  GLY   640      -8.571   0.747  24.214 -0.025200
ATOM   3140  HA2 GLY   640      -8.284   1.766  24.468  0.069800
ATOM   3141  HA3 GLY   640      -9.469   0.523  24.790  0.069800
ATOM   3142  C   GLY   640      -7.469  -0.193  24.698  0.597300
ATOM   3143  O   GLY   640      -7.075  -0.113  25.876 -0.567900
ATOM   3144  N   ALA   641      -6.945  -1.060  23.832 -0.415700
ATOM   3145  H   ALA   641      -7.327  -1.131  22.894  0.271900
ATOM   3146  CA  ALA   641      -5.900  -2.003  24.262  0.033700
ATOM   3147  HA  ALA   641      -6.161  -2.388  25.246  0.082300
ATOM   3148  CB  ALA   641      -5.801  -3.188  23.290 -0.182500
ATOM   3149  HB1 ALA   641      -6.753  -3.715  23.255  0.060300
ATOM   3150  HB2 ALA   641      -5.545  -2.841  22.291  0.060300
ATOM   3151  HB3 ALA   641      -5.033  -3.883  23.633  0.060300
ATOM   3152  C   ALA   641      -4.528  -1.310  24.383  0.597300
ATOM   3153  O   ALA   641      -3.632  -1.834  25.059 -0.567900
ATOM   3154  N   PHE   642      -4.285  -0.250  23.613 -0.415700
ATOM   3155  H   PHE   642      -5.011   0.074  22.987  0.271900
ATOM   3156  CA  PHE   642      -2.996   0.440  23.618 -0.002400
ATOM   3157  HA  PHE   642      -2.204  -0.294  23.784  0.097800
ATOM   3158  CB  PHE   642      -2.761   1.075  22.241 -0.034300
ATOM   3159  HB2 PHE   642      -3.086   0.376  21.469  0.029500
ATOM   3160  HB3 PHE   642      -3.372   1.974  22.146  0.029500
ATOM   3161  CG  PHE   642      -1.309   1.406  21.969  0.011800
ATOM   3162  CD1 PHE   642      -0.412   0.380  21.618 -0.125600
ATOM   3163  HD1 PHE   642      -0.760  -0.640  21.536  0.133000
ATOM   3164  CE1 PHE   642       0.940   0.675  21.369 -0.170400
ATOM   3165  HE1 PHE   642       1.628  -0.116  21.099  0.143000
ATOM   3166  CZ  PHE   642       1.394   2.002  21.455 -0.107200
ATOM   3167  HZ  PHE   642       2.433   2.229  21.267  0.129700
ATOM   3168  CE2 PHE   642       0.496   3.029  21.788 -0.170400
ATOM   3169  HE2 PHE   642       0.837   4.053  21.838  0.143000
ATOM   3170  CD2 PHE   642      -0.849   2.730  22.059 -0.125600
ATOM   3171  HD2 PHE   642      -1.529   3.524  22.322  0.133000
ATOM   3172  C   PHE   642      -2.956   1.454  24.769  0.597300
ATOM   3173  O   PHE   642      -3.981   2.070  25.072 -0.567900
ATOM   3174  N   PHE   643      -1.806   1.668  25.409 -0.415700
ATOM   3175  H   PHE   643      -0.986   1.128  25.154  0.271900
ATOM   3176  CA  PHE   643      -1.664   2.676  26.471 -0.144050
ATOM   3177  HA  PHE   643      -2.297   2.383  27.304  0.097800
ATOM   3178  CB  PHE   643      -0.206   2.649  26.951  0.192380
ATOM   3179  HB2 PHE   643       0.001   1.616  27.260 -0.008622
ATOM   3180  HB3 PHE   643       0.451   2.856  26.093 -0.012740
ATOM   3181  CG  PHE   643       0.079   3.591  28.097  0.052690
ATOM   3182  CD1 PHE   643      -0.204   3.175  29.415 -0.016810
ATOM   3183  HD1 PHE   643      -0.615   2.174  29.578  0.031320
ATOM   3184  CE1 PHE   643      -0.021   4.043  30.501 -0.004090
ATOM   3185  HE1 PHE   643      -0.285   3.711  31.506  0.013900
ATOM   3186  CZ  PHE   643       0.473   5.340  30.293 -0.027690
ATOM   3187  HZ  PHE   643       0.596   6.024  31.137  0.033350
ATOM   3188  CE2 PHE   643       0.790   5.756  28.991  0.004370
ATOM   3189  HE2 PHE   643       1.194   6.756  28.813  0.002670
ATOM   3190  CD2 PHE   643       0.600   4.888  27.904 -0.078280
ATOM   3191  HD2 PHE   643       0.863   5.232  26.897  0.012850
ATOM   3192  C   PHE   643      -2.112   4.070  25.970  0.597300
ATOM   3193  O   PHE   643      -1.793   4.396  24.819 -0.567900
ATOM   3194  N   PRO   644      -2.843   4.904  26.752 -0.254800
ATOM   3195  CD  PRO   644      -2.976   6.300  26.320  0.019200
ATOM   3196  HD2 PRO   644      -3.646   6.393  25.465  0.039100
ATOM   3197  HD3 PRO   644      -1.996   6.721  26.090  0.039100
ATOM   3198  CG  PRO   644      -3.558   6.997  27.530  0.018900
ATOM   3199  HG2 PRO   644      -4.644   6.979  27.476  0.021300
ATOM   3200  HG3 PRO   644      -3.209   8.027  27.598  0.021300
ATOM   3201  CB  PRO   644      -3.126   6.192  28.705 -0.007000
ATOM   3202  HB2 PRO   644      -3.772   6.359  29.567  0.025300
ATOM   3203  HB3 PRO   644      -2.104   6.468  28.964  0.025300
ATOM   3204  CA  PRO   644      -3.143   4.747  28.197 -0.026600
ATOM   3205  HA  PRO   644      -2.381   4.179  28.717  0.064100
ATOM   3206  C   PRO   644      -4.500   4.072  28.471  0.589600
ATOM   3207  O   PRO   644      -5.027   4.181  29.587 -0.574800
ATOM   3208  N   ASN   645      -5.018   3.331  27.498 -0.415700
ATOM   3209  H   ASN   645      -4.556   3.312  26.597  0.271900
ATOM   3210  CA  ASN   645      -6.084   2.325  27.738  0.014300
ATOM   3211  HA  ASN   645      -6.212   1.805  26.795  0.104800
ATOM   3212  CB  ASN   645      -5.634   1.300  28.813 -0.204100
ATOM   3213  HB2 ASN   645      -5.583   1.766  29.794  0.079700
ATOM   3214  HB3 ASN   645      -6.366   0.496  28.869  0.079700
ATOM   3215  CG  ASN   645      -4.290   0.684  28.493  0.713000
ATOM   3216  OD1 ASN   645      -3.264   1.051  29.070 -0.593100
ATOM   3217  ND2 ASN   645      -4.279  -0.221  27.529 -0.919100
ATOM   3218 1HD2 ASN   645      -3.409  -0.705  27.349  0.419600
ATOM   3219 2HD2 ASN   645      -5.155  -0.496  27.106  0.419600
ATOM   3220  C   ASN   645      -7.470   2.904  28.096  0.597300
ATOM   3221  O   ASN   645      -8.244   2.289  28.846 -0.567900
ATOM   3222  N   SER   646      -7.762   4.091  27.585 -0.415700
ATOM   3223  H   SER   646      -7.070   4.560  27.010  0.271900
ATOM   3224  CA  SER   646      -9.012   4.806  27.890 -0.024900
ATOM   3225  HA  SER   646      -9.664   4.203  28.514  0.084300
ATOM   3226  CB  SER   646      -8.680   6.108  28.641  0.211700
ATOM   3227  HB2 SER   646      -8.217   5.872  29.600  0.035200
ATOM   3228  HB3 SER   646      -7.981   6.697  28.049  0.035200
ATOM   3229  OG  SER   646      -9.857   6.867  28.851 -0.654600
ATOM   3230  HG  SER   646     -10.236   6.600  29.724  0.427500
ATOM   3231  C   SER   646      -9.757   5.166  26.622  0.597300
ATOM   3232  O   SER   646      -9.146   5.611  25.629 -0.567900
ATOM   3233  N   GLU   647     -11.086   5.068  26.700 -0.516300
ATOM   3234  H   GLU   647     -11.515   4.744  27.561  0.293600
ATOM   3235  CA  GLU   647     -11.948   5.493  25.601  0.039700
ATOM   3236  HA  GLU   647     -11.565   5.075  24.674  0.110500
ATOM   3237  CB  GLU   647     -13.365   4.961  25.826  0.056000
ATOM   3238  HB2 GLU   647     -13.705   5.216  26.829 -0.017300
ATOM   3239  HB3 GLU   647     -14.025   5.452  25.111 -0.017300
ATOM   3240  CG  GLU   647     -13.473   3.455  25.607  0.013600
ATOM   3241  HG2 GLU   647     -13.033   3.194  24.647 -0.042500
ATOM   3242  HG3 GLU   647     -12.899   2.942  26.381 -0.042500
ATOM   3243  CD  GLU   647     -14.911   2.958  25.615  0.805400
ATOM   3244  OE1 GLU   647     -15.699   3.408  24.774 -0.818800
ATOM   3245  OE2 GLU   647     -15.262   2.099  26.439 -0.818800
ATOM   3246  C   GLU   647     -11.946   7.032  25.406  0.536600
ATOM   3247  O   GLU   647     -12.496   7.527  24.409 -0.581900
ATOM   3248  N   ASP   648     -11.289   7.762  26.319 -0.516300
ATOM   3249  H   ASP   648     -10.900   7.299  27.135  0.293600
ATOM   3250  CA  ASP   648     -11.067   9.211  26.167  0.038100
ATOM   3251  HA  ASP   648     -12.031   9.716  26.129  0.088000
ATOM   3252  CB  ASP   648     -10.264   9.781  27.337 -0.030300
ATOM   3253  HB2 ASP   648      -9.318   9.244  27.403 -0.012200
ATOM   3254  HB3 ASP   648     -10.040  10.829  27.135 -0.012200
ATOM   3255  CG  ASP   648     -10.966   9.702  28.643  0.799400
ATOM   3256  OD1 ASP   648     -12.152   9.310  28.730 -0.801400
ATOM   3257  OD2 ASP   648     -10.270  10.096  29.587 -0.801400
ATOM   3258  C   ASP   648     -10.307   9.517  24.867  0.536600
ATOM   3259  O   ASP   648     -10.432  10.620  24.350 -0.581900
ATOM   3260  N   ALA   649      -9.524   8.536  24.369 -0.415700
ATOM   3261  H   ALA   649      -9.469   7.653  24.861  0.271900
ATOM   3262  CA  ALA   649      -8.752   8.716  23.141  0.033700
ATOM   3263  HA  ALA   649      -8.382   9.741  23.104  0.082300
ATOM   3264  CB  ALA   649      -7.552   7.780  23.163 -0.182500
ATOM   3265  HB1 ALA   649      -7.888   6.744  23.168  0.060300
ATOM   3266  HB2 ALA   649      -6.917   7.947  22.299  0.060300
ATOM   3267  HB3 ALA   649      -6.963   7.966  24.059  0.060300
ATOM   3268  C   ALA   649      -9.551   8.485  21.864  0.597300
ATOM   3269  O   ALA   649      -8.978   8.617  20.780 -0.567900
ATOM   3270  N   ASN   650     -10.849   8.147  21.941 -0.415700
ATOM   3271  H   ASN   650     -11.309   8.064  22.839  0.271900
ATOM   3272  CA  ASN   650     -11.560   7.802  20.718  0.014300
ATOM   3273  HA  ASN   650     -10.851   7.262  20.087  0.104800
ATOM   3274  CB  ASN   650     -12.748   6.857  21.014 -0.204100
ATOM   3275  HB2 ASN   650     -12.518   6.246  21.885  0.079700
ATOM   3276  HB3 ASN   650     -13.644   7.428  21.235  0.079700
ATOM   3277  CG  ASN   650     -13.016   5.910  19.860  0.713000
ATOM   3278  OD1 ASN   650     -12.362   5.985  18.832 -0.593100
ATOM   3279  ND2 ASN   650     -13.974   4.997  20.049 -0.919100
ATOM   3280 1HD2 ASN   650     -14.214   4.362  19.298  0.419600
ATOM   3281 2HD2 ASN   650     -14.500   5.016  20.920  0.419600
ATOM   3282  C   ASN   650     -12.003   9.052  19.937  0.597300
ATOM   3283  O   ASN   650     -11.995  10.164  20.465 -0.567900
ATOM   3284  N   TYR   651     -12.346   8.863  18.650 -0.415700
ATOM   3285  H   TYR   651     -12.365   7.914  18.294  0.271900
ATOM   3286  CA  TYR   651     -12.639   9.957  17.738 -0.001400
ATOM   3287  HA  TYR   651     -11.801  10.654  17.761  0.087600
ATOM   3288  CB  TYR   651     -12.775   9.446  16.282 -0.015200
ATOM   3289  HB2 TYR   651     -12.965  10.294  15.623  0.029500
ATOM   3290  HB3 TYR   651     -11.834   8.995  15.971  0.029500
ATOM   3291  CG  TYR   651     -13.910   8.424  16.114 -0.001100
ATOM   3292  CD1 TYR   651     -15.253   8.822  16.018 -0.190600
ATOM   3293  HD1 TYR   651     -15.509   9.873  16.047  0.169900
ATOM   3294  CE1 TYR   651     -16.264   7.878  15.895 -0.234100
ATOM   3295  HE1 TYR   651     -17.298   8.184  15.838  0.165600
ATOM   3296  CZ  TYR   651     -15.938   6.514  15.884  0.322600
ATOM   3297  OH  TYR   651     -16.942   5.576  15.759 -0.557900
ATOM   3298  HH  TYR   651     -16.615   4.668  15.909  0.399200
ATOM   3299  CE2 TYR   651     -14.613   6.096  15.990 -0.234100
ATOM   3300  HE2 TYR   651     -14.367   5.044  15.984  0.165600
ATOM   3301  CD2 TYR   651     -13.617   7.052  16.113 -0.190600
ATOM   3302  HD2 TYR   651     -12.590   6.724  16.200  0.169900
ATOM   3303  C   TYR   651     -13.883  10.758  18.113  0.597300
ATOM   3304  O   TYR   651     -14.036  11.898  17.649 -0.567900
ATOM   3305  N   ASP   652     -14.763  10.185  18.947 -0.516300
ATOM   3306  H   ASP   652     -14.585   9.270  19.340  0.293600
ATOM   3307  CA  ASP   652     -15.993  10.867  19.329  0.038100
ATOM   3308  HA  ASP   652     -16.318  11.486  18.491  0.088000
ATOM   3309  CB  ASP   652     -17.129   9.873  19.596 -0.030300
ATOM   3310  HB2 ASP   652     -18.055  10.423  19.775 -0.012200
ATOM   3311  HB3 ASP   652     -17.273   9.260  18.705 -0.012200
ATOM   3312  CG  ASP   652     -16.860   8.947  20.767  0.799400
ATOM   3313  OD1 ASP   652     -15.710   8.767  21.184 -0.801400
ATOM   3314  OD2 ASP   652     -17.829   8.336  21.248 -0.801400
ATOM   3315  C   ASP   652     -15.818  11.813  20.519  0.536600
ATOM   3316  O   ASP   652     -16.785  12.475  20.940 -0.581900
ATOM   3317  N   LYS   653     -14.593  11.925  21.037 -0.347900
ATOM   3318  H   LYS   653     -13.855  11.320  20.691  0.274700
ATOM   3319  CA  LYS   653     -14.309  12.872  22.113 -0.240000
ATOM   3320  HA  LYS   653     -15.220  13.107  22.668  0.142600
ATOM   3321  CB  LYS   653     -13.291  12.279  23.099 -0.009400
ATOM   3322  HB2 LYS   653     -12.321  12.193  22.611  0.036200
ATOM   3323  HB3 LYS   653     -13.179  12.963  23.940  0.036200
ATOM   3324  CG  LYS   653     -13.673  10.877  23.645  0.018700
ATOM   3325  HG2 LYS   653     -13.542  10.144  22.848  0.010300
ATOM   3326  HG3 LYS   653     -12.983  10.629  24.444  0.010300
ATOM   3327  CD  LYS   653     -15.103  10.764  24.203 -0.047900
ATOM   3328  HD2 LYS   653     -15.248  11.500  24.993  0.062100
ATOM   3329  HD3 LYS   653     -15.825  10.962  23.410  0.062100
ATOM   3330  CE  LYS   653     -15.394   9.348  24.767 -0.014300
ATOM   3331  HE2 LYS   653     -14.801   9.218  25.674  0.113500
ATOM   3332  HE3 LYS   653     -16.443   9.335  25.074  0.113500
ATOM   3333  NZ  LYS   653     -15.143   8.141  23.867 -0.385400
ATOM   3334  HZ1 LYS   653     -14.150   7.937  23.813  0.340000
ATOM   3335  HZ2 LYS   653     -15.610   7.325  24.253  0.340000
ATOM   3336  HZ3 LYS   653     -15.484   8.310  22.917  0.340000
ATOM   3337  C   LYS   653     -13.830  14.151  21.403  0.734100
ATOM   3338  O   LYS   653     -12.637  14.298  21.021 -0.589400
ATOM   3339  N   VAL   654     -14.777  15.072  21.254 -0.415700
ATOM   3340  H   VAL   654     -15.708  14.860  21.607  0.271900
ATOM   3341  CA  VAL   654     -14.597  16.253  20.373 -0.087500
ATOM   3342  HA  VAL   654     -13.691  16.117  19.795  0.096900
ATOM   3343  CB  VAL   654     -15.750  16.380  19.338  0.298500
ATOM   3344  HB  VAL   654     -15.528  17.220  18.679 -0.029700
ATOM   3345  CG1 VAL   654     -15.858  15.128  18.457 -0.319200
ATOM   3346 1HG1 VAL   654     -16.569  15.311  17.652  0.079100
ATOM   3347 2HG1 VAL   654     -14.890  14.890  18.019  0.079100
ATOM   3348 3HG1 VAL   654     -16.204  14.278  19.042  0.079100
ATOM   3349  CG2 VAL   654     -17.090  16.662  20.022 -0.319200
ATOM   3350 1HG2 VAL   654     -17.033  17.557  20.637  0.079100
ATOM   3351 2HG2 VAL   654     -17.857  16.811  19.264  0.079100
ATOM   3352 3HG2 VAL   654     -17.385  15.813  20.637  0.079100
ATOM   3353  C   VAL   654     -14.435  17.561  21.148  0.597300
ATOM   3354  O   VAL   654     -14.309  18.624  20.526 -0.567900
ATOM   3355  N   GLY   655     -14.450  17.480  22.488 -0.415700
ATOM   3356  H   GLY   655     -14.579  16.576  22.921  0.271900
ATOM   3357  CA  GLY   655     -14.376  18.659  23.338 -0.025200
ATOM   3358  HA2 GLY   655     -13.609  18.499  24.097  0.069800
ATOM   3359  HA3 GLY   655     -14.105  19.542  22.766  0.069800
ATOM   3360  C   GLY   655     -15.696  18.905  24.033  0.597300
ATOM   3361  O   GLY   655     -16.733  18.315  23.654 -0.567900
ATOM   3362  N   LEU   656     -15.657  19.761  25.064 -0.415700
ATOM   3363  H   LEU   656     -14.784  20.210  25.327  0.271900
ATOM   3364  CA  LEU   656     -16.817  19.959  25.937 -0.051800
ATOM   3365  HA  LEU   656     -17.696  19.463  25.525  0.092200
ATOM   3366  CB  LEU   656     -16.532  19.376  27.337 -0.110200
ATOM   3367  HB2 LEU   656     -15.691  19.929  27.755  0.045700
ATOM   3368  HB3 LEU   656     -17.395  19.546  27.976  0.045700
ATOM   3369  CG  LEU   656     -16.175  17.886  27.386  0.353100
ATOM   3370  HG  LEU   656     -15.402  17.669  26.650 -0.036100
ATOM   3371  CD1 LEU   656     -15.619  17.499  28.744 -0.412100
ATOM   3372 1HD1 LEU   656     -15.306  16.455  28.726  0.100000
ATOM   3373 2HD1 LEU   656     -14.755  18.117  28.976  0.100000
ATOM   3374 3HD1 LEU   656     -16.379  17.635  29.506  0.100000
ATOM   3375  CD2 LEU   656     -17.398  17.040  27.072 -0.412100
ATOM   3376 1HD2 LEU   656     -18.198  17.242  27.784  0.100000
ATOM   3377 2HD2 LEU   656     -17.743  17.256  26.063  0.100000
ATOM   3378 3HD2 LEU   656     -17.131  15.985  27.115  0.100000
ATOM   3379  C   LEU   656     -17.131  21.436  26.050  0.597300
ATOM   3380  O   LEU   656     -16.215  22.279  26.075 -0.567900
ATOM   3381  N   GLY   657     -18.423  21.768  26.135 -0.415700
ATOM   3382  H   GLY   657     -19.130  21.046  26.074  0.271900
ATOM   3383  CA  GLY   657     -18.817  23.144  26.422 -0.025200
ATOM   3384  HA2 GLY   657     -19.899  23.214  26.500  0.069800
ATOM   3385  HA3 GLY   657     -18.384  23.446  27.375  0.069800
ATOM   3386  C   GLY   657     -18.339  24.076  25.314  0.597300
ATOM   3387  O   GLY   657     -18.483  23.760  24.130 -0.567900
ATOM   3388  N   LYS   658     -17.734  25.202  25.688 -0.347900
ATOM   3389  H   LYS   658     -17.621  25.400  26.682  0.274700
ATOM   3390  CA  LYS   658     -17.229  26.136  24.680 -0.240000
ATOM   3391  HA  LYS   658     -18.024  26.291  23.947  0.142600
ATOM   3392  CB  LYS   658     -16.914  27.513  25.284 -0.009400
ATOM   3393  HB2 LYS   658     -16.886  28.248  24.478  0.036200
ATOM   3394  HB3 LYS   658     -17.747  27.768  25.936  0.036200
ATOM   3395  CG  LYS   658     -15.618  27.625  26.068  0.018700
ATOM   3396  HG2 LYS   658     -15.596  26.777  26.748  0.010300
ATOM   3397  HG3 LYS   658     -14.750  27.575  25.408  0.010300
ATOM   3398  CD  LYS   658     -15.577  28.881  26.936 -0.047900
ATOM   3399  HD2 LYS   658     -16.581  29.129  27.281  0.062100
ATOM   3400  HD3 LYS   658     -14.978  28.684  27.825  0.062100
ATOM   3401  CE  LYS   658     -14.998  30.086  26.208 -0.014300
ATOM   3402  HE2 LYS   658     -15.276  30.043  25.152  0.113500
ATOM   3403  HE3 LYS   658     -15.459  30.980  26.632  0.113500
ATOM   3404  NZ  LYS   658     -13.516  30.189  26.355 -0.385400
ATOM   3405  HZ1 LYS   658     -13.188  31.044  25.913  0.340000
ATOM   3406  HZ2 LYS   658     -13.200  30.255  27.320  0.340000
ATOM   3407  HZ3 LYS   658     -12.993  29.440  25.907  0.340000
ATOM   3408  C   LYS   658     -16.052  25.534  23.887  0.734100
ATOM   3409  O   LYS   658     -15.716  26.001  22.788 -0.589400
ATOM   3410  N   GLY   659     -15.491  24.445  24.408 -0.415700
ATOM   3411  H   GLY   659     -15.825  24.085  25.295  0.271900
ATOM   3412  CA  GLY   659     -14.415  23.713  23.717 -0.025200
ATOM   3413  HA2 GLY   659     -13.768  24.415  23.189  0.069800
ATOM   3414  HA3 GLY   659     -13.813  23.199  24.466  0.069800
ATOM   3415  C   GLY   659     -14.905  22.678  22.729  0.597300
ATOM   3416  O   GLY   659     -14.116  21.919  22.178 -0.567900
ATOM   3417  N   ARG   660     -16.207  22.601  22.499 -0.347900
ATOM   3418  H   ARG   660     -16.853  23.206  22.995  0.274700
ATOM   3419  CA  ARG   660     -16.703  21.605  21.566 -0.263700
ATOM   3420  HA  ARG   660     -16.292  20.643  21.874  0.156000
ATOM   3421  CB  ARG   660     -18.229  21.536  21.669 -0.000700
ATOM   3422  HB2 ARG   660     -18.512  21.691  22.710  0.032700
ATOM   3423  HB3 ARG   660     -18.696  22.305  21.055  0.032700
ATOM   3424  CG  ARG   660     -18.726  20.183  21.293  0.039000
ATOM   3425  HG2 ARG   660     -18.724  20.122  20.204  0.028500
ATOM   3426  HG3 ARG   660     -18.039  19.427  21.669  0.028500
ATOM   3427  CD  ARG   660     -20.101  19.832  21.820  0.048600
ATOM   3428  HD2 ARG   660     -20.078  19.697  22.901  0.068700
ATOM   3429  HD3 ARG   660     -20.804  20.628  21.566  0.068700
ATOM   3430  NE  ARG   660     -20.480  18.606  21.118 -0.529500
ATOM   3431  HE  ARG   660     -21.044  18.715  20.278  0.345600
ATOM   3432  CZ  ARG   660     -20.208  17.357  21.515  0.807600
ATOM   3433  NH1 ARG   660     -19.589  17.106  22.678 -0.862700
ATOM   3434 1HH1 ARG   660     -19.347  17.854  23.304  0.447800
ATOM   3435 2HH1 ARG   660     -19.384  16.155  22.938  0.447800
ATOM   3436  NH2 ARG   660     -20.593  16.334  20.761 -0.862700
ATOM   3437 1HH2 ARG   660     -21.103  16.505  19.912  0.447800
ATOM   3438 2HH2 ARG   660     -20.486  15.387  21.107  0.447800
ATOM   3439  C   ARG   660     -16.223  21.872  20.121  0.734100
ATOM   3440  O   ARG   660     -16.389  22.967  19.600 -0.589400
ATOM   3441  N   GLY   661     -15.564  20.879  19.530 -0.415700
ATOM   3442  H   GLY   661     -15.410  20.020  20.044  0.271900
ATOM   3443  CA  GLY   661     -14.953  20.980  18.200 -0.025200
ATOM   3444  HA2 GLY   661     -15.130  20.053  17.655  0.069800
ATOM   3445  HA3 GLY   661     -15.383  21.806  17.635  0.069800
ATOM   3446  C   GLY   661     -13.434  21.194  18.298  0.597300
ATOM   3447  O   GLY   661     -12.732  21.138  17.298 -0.567900
ATOM   3448  N   TYR   662     -12.932  21.486  19.506 -0.415700
ATOM   3449  H   TYR   662     -13.550  21.529  20.307  0.271900
ATOM   3450  CA  TYR   662     -11.519  21.896  19.678 -0.001400
ATOM   3451  HA  TYR   662     -11.097  22.120  18.700  0.087600
ATOM   3452  CB  TYR   662     -11.429  23.202  20.495 -0.015200
ATOM   3453  HB2 TYR   662     -11.920  23.077  21.459  0.029500
ATOM   3454  HB3 TYR   662     -10.383  23.437  20.694  0.029500
ATOM   3455  CG  TYR   662     -12.030  24.388  19.770 -0.001100
ATOM   3456  CD1 TYR   662     -13.392  24.643  19.840 -0.190600
ATOM   3457  HD1 TYR   662     -14.028  24.008  20.435  0.169900
ATOM   3458  CE1 TYR   662     -13.960  25.709  19.153 -0.234100
ATOM   3459  HE1 TYR   662     -15.022  25.894  19.203  0.165600
ATOM   3460  CZ  TYR   662     -13.151  26.531  18.378  0.322600
ATOM   3461  OH  TYR   662     -13.698  27.588  17.700 -0.557900
ATOM   3462  HH  TYR   662     -13.114  27.830  16.963  0.399200
ATOM   3463  CE2 TYR   662     -11.786  26.298  18.283 -0.234100
ATOM   3464  HE2 TYR   662     -11.169  26.951  17.694  0.165600
ATOM   3465  CD2 TYR   662     -11.244  25.205  18.966 -0.190600
ATOM   3466  HD2 TYR   662     -10.182  25.015  18.892  0.169900
ATOM   3467  C   TYR   662     -10.626  20.800  20.266  0.597300
ATOM   3468  O   TYR   662      -9.525  21.072  20.749 -0.567900
ATOM   3469  N   ASN   663     -11.110  19.569  20.190 -0.415700
ATOM   3470  H   ASN   663     -12.039  19.442  19.811  0.271900
ATOM   3471  CA  ASN   663     -10.365  18.370  20.535  0.014300
ATOM   3472  HA  ASN   663      -9.304  18.609  20.635  0.104800
ATOM   3473  CB  ASN   663     -10.866  17.779  21.868 -0.204100
ATOM   3474  HB2 ASN   663     -10.947  18.569  22.612  0.079700
ATOM   3475  HB3 ASN   663     -11.841  17.321  21.739  0.079700
ATOM   3476  CG  ASN   663      -9.904  16.762  22.388  0.713000
ATOM   3477  OD1 ASN   663      -8.882  17.130  22.980 -0.593100
ATOM   3478  ND2 ASN   663     -10.130  15.491  22.047 -0.919100
ATOM   3479 1HD2 ASN   663      -9.458  14.795  22.348  0.419600
ATOM   3480 2HD2 ASN   663     -10.964  15.215  21.538  0.419600
ATOM   3481  C   ASN   663     -10.540  17.374  19.399  0.597300
ATOM   3482  O   ASN   663     -11.655  16.945  19.122 -0.567900
ATOM   3483  N   VAL   664      -9.444  17.020  18.747 -0.415700
ATOM   3484  H   VAL   664      -8.549  17.411  19.025  0.271900
ATOM   3485  CA  VAL   664      -9.485  16.138  17.580 -0.087500
ATOM   3486  HA  VAL   664     -10.497  15.776  17.413  0.096900
ATOM   3487  CB  VAL   664      -9.047  16.873  16.294  0.298500
ATOM   3488  HB  VAL   664      -8.007  17.149  16.398 -0.029700
ATOM   3489  CG1 VAL   664      -9.188  15.937  15.075 -0.319200
ATOM   3490 1HG1 VAL   664     -10.222  15.604  14.979  0.079100
ATOM   3491 2HG1 VAL   664      -8.903  16.473  14.170  0.079100
ATOM   3492 3HG1 VAL   664      -8.536  15.071  15.177  0.079100
ATOM   3493  CG2 VAL   664      -9.871  18.141  16.043 -0.319200
ATOM   3494 1HG2 VAL   664     -10.900  17.884  15.820  0.079100
ATOM   3495 2HG2 VAL   664      -9.834  18.812  16.900  0.079100
ATOM   3496 3HG2 VAL   664      -9.458  18.669  15.185  0.079100
ATOM   3497  C   VAL   664      -8.591  14.928  17.822  0.597300
ATOM   3498  O   VAL   664      -7.358  15.050  17.855 -0.567900
ATOM   3499  N   ASN   665      -9.222  13.768  18.032 -0.415700
ATOM   3500  H   ASN   665     -10.237  13.749  17.996  0.271900
ATOM   3501  CA  ASN   665      -8.513  12.516  18.232  0.014300
ATOM   3502  HA  ASN   665      -7.464  12.698  18.475  0.104800
ATOM   3503  CB  ASN   665      -9.167  11.687  19.338 -0.204100
ATOM   3504  HB2 ASN   665     -10.246  11.685  19.191  0.079700
ATOM   3505  HB3 ASN   665      -8.820  10.658  19.281  0.079700
ATOM   3506  CG  ASN   665      -8.855  12.198  20.718  0.713000
ATOM   3507  OD1 ASN   665      -7.785  12.788  20.945 -0.593100
ATOM   3508  ND2 ASN   665      -9.770  11.967  21.646 -0.919100
ATOM   3509 1HD2 ASN   665      -9.583  12.266  22.596  0.419600
ATOM   3510 2HD2 ASN   665     -10.602  11.438  21.413  0.419600
ATOM   3511  C   ASN   665      -8.590  11.707  16.957  0.597300
ATOM   3512  O   ASN   665      -9.691  11.468  16.444 -0.567900
ATOM   3513  N   ILE   666      -7.413  11.270  16.479 -0.415700
ATOM   3514  H   ILE   666      -6.554  11.581  16.924  0.271900
ATOM   3515  CA  ILE   666      -7.291  10.466  15.255 -0.059700
ATOM   3516  HA  ILE   666      -8.270  10.310  14.811  0.086900
ATOM   3517  CB  ILE   666      -6.396  11.152  14.167  0.130300
ATOM   3518  HB  ILE   666      -5.386  11.263  14.558  0.018700
ATOM   3519  CG2 ILE   666      -6.338  10.267  12.907 -0.320400
ATOM   3520 1HG2 ILE   666      -7.329  10.172  12.463  0.088200
ATOM   3521 2HG2 ILE   666      -5.655  10.693  12.175  0.088200
ATOM   3522 3HG2 ILE   666      -5.962   9.273  13.156  0.088200
ATOM   3523  CG1 ILE   666      -6.939  12.574  13.832 -0.043000
ATOM   3524 2HG1 ILE   666      -7.925  12.485  13.382  0.023600
ATOM   3525 3HG1 ILE   666      -7.037  13.150  14.752  0.023600
ATOM   3526  CD1 ILE   666      -6.027  13.385  12.897 -0.066000
ATOM   3527 1HD1 ILE   666      -5.962  12.913  11.918  0.018600
ATOM   3528 2HD1 ILE   666      -6.451  14.381  12.767  0.018600
ATOM   3529 3HD1 ILE   666      -5.036  13.488  13.328  0.018600
ATOM   3530  C   ILE   666      -6.713   9.111  15.733  0.597300
ATOM   3531  O   ILE   666      -5.479   8.959  15.873 -0.567900
ATOM   3532  N   PRO   667      -7.595   8.136  16.037 -0.254800
ATOM   3533  CD  PRO   667      -9.078   8.247  15.962  0.019200
ATOM   3534  HD2 PRO   667      -9.432   8.225  14.930  0.039100
ATOM   3535  HD3 PRO   667      -9.418   9.138  16.477  0.039100
ATOM   3536  CG  PRO   667      -9.569   7.057  16.724  0.018900
ATOM   3537  HG2 PRO   667      -9.923   6.299  16.024  0.021300
ATOM   3538  HG3 PRO   667     -10.379   7.330  17.398  0.021300
ATOM   3539  CB  PRO   667      -8.374   6.517  17.509 -0.007000
ATOM   3540  HB2 PRO   667      -8.457   5.441  17.659  0.025300
ATOM   3541  HB3 PRO   667      -8.308   7.030  18.470  0.025300
ATOM   3542  CA  PRO   667      -7.171   6.895  16.646 -0.026600
ATOM   3543  HA  PRO   667      -6.301   7.040  17.282  0.064100
ATOM   3544  C   PRO   667      -6.916   5.797  15.604  0.589600
ATOM   3545  O   PRO   667      -7.768   5.542  14.761 -0.574800
ATOM   3546  N   TRP   668      -5.768   5.139  15.693 -0.415700
ATOM   3547  H   TRP   668      -5.081   5.442  16.374  0.271900
ATOM   3548  CA  TRP   668      -5.457   4.014  14.786 -0.027500
ATOM   3549  HA  TRP   668      -6.021   4.123  13.862  0.112300
ATOM   3550  CB  TRP   668      -3.976   4.025  14.436 -0.005000
ATOM   3551  HB2 TRP   668      -3.400   3.785  15.323  0.033900
ATOM   3552  HB3 TRP   668      -3.789   3.238  13.705  0.033900
ATOM   3553  CG  TRP   668      -3.464   5.329  13.862 -0.141500
ATOM   3554  CD1 TRP   668      -2.452   6.100  14.376 -0.163800
ATOM   3555  HD1 TRP   668      -1.938   5.891  15.303  0.206200
ATOM   3556  NE1 TRP   668      -2.212   7.189  13.558 -0.341800
ATOM   3557  HE1 TRP   668      -1.455   7.847  13.694  0.341200
ATOM   3558  CE2 TRP   668      -3.062   7.132  12.482  0.138000
ATOM   3559  CZ2 TRP   668      -3.176   7.998  11.365 -0.260100
ATOM   3560  HZ2 TRP   668      -2.529   8.856  11.259  0.157200
ATOM   3561  CH2 TRP   668      -4.142   7.706  10.415 -0.113400
ATOM   3562  HH2 TRP   668      -4.242   8.329   9.539  0.141700
ATOM   3563  CZ3 TRP   668      -4.963   6.550  10.537 -0.197200
ATOM   3564  HZ3 TRP   668      -5.709   6.350   9.782  0.144700
ATOM   3565  CE3 TRP   668      -4.841   5.687  11.661 -0.238700
ATOM   3566  HE3 TRP   668      -5.464   4.816  11.756  0.170000
ATOM   3567  CD2 TRP   668      -3.868   5.969  12.633  0.124300
ATOM   3568  C   TRP   668      -5.814   2.666  15.428  0.597300
ATOM   3569  O   TRP   668      -5.557   2.419  16.623 -0.567900
ATOM   3570  N   ASN   669      -6.380   1.784  14.639 -0.415700
ATOM   3571  H   ASN   669      -6.494   2.023  13.659  0.271900
ATOM   3572  CA  ASN   669      -6.667   0.395  15.039  0.014300
ATOM   3573  HA  ASN   669      -6.167   0.148  15.977  0.104800
ATOM   3574  CB  ASN   669      -8.199   0.231  15.200 -0.204100
ATOM   3575  HB2 ASN   669      -8.683   0.354  14.231  0.079700
ATOM   3576  HB3 ASN   669      -8.405  -0.769  15.564  0.079700
ATOM   3577  CG  ASN   669      -8.795   1.225  16.191  0.713000
ATOM   3578  OD1 ASN   669      -8.486   1.185  17.385 -0.593100
ATOM   3579  ND2 ASN   669      -9.677   2.110  15.711 -0.919100
ATOM   3580 1HD2 ASN   669     -10.139   2.739  16.357  0.419600
ATOM   3581 2HD2 ASN   669      -9.908   2.105  14.724  0.419600
ATOM   3582  C   ASN   669      -6.186  -0.558  13.954  0.597300
ATOM   3583  O   ASN   669      -6.242  -0.202  12.766 -0.567900
ATOM   3584  N   GLY   670      -5.803  -1.786  14.339 -0.415700
ATOM   3585  H   GLY   670      -5.752  -2.003  15.331  0.271900
ATOM   3586  CA  GLY   670      -5.480  -2.818  13.357 -0.025200
ATOM   3587  HA2 GLY   670      -5.689  -3.789  13.802  0.069800
ATOM   3588  HA3 GLY   670      -6.085  -2.701  12.457  0.069800
ATOM   3589  C   GLY   670      -3.998  -2.763  12.996  0.597300
ATOM   3590  O   GLY   670      -3.660  -2.940  11.847 -0.567900
ATOM   3591  N   GLY   671      -3.118  -2.547  13.983 -0.415700
ATOM   3592  H   GLY   671      -3.451  -2.399  14.933  0.271900
ATOM   3593  CA  GLY   671      -1.675  -2.715  13.775 -0.025200
ATOM   3594  HA2 GLY   671      -1.198  -2.802  14.751  0.069800
ATOM   3595  HA3 GLY   671      -1.521  -3.667  13.270  0.069800
ATOM   3596  C   GLY   671      -0.921  -1.625  12.994  0.597300
ATOM   3597  O   GLY   671      -1.332  -0.467  12.963 -0.567900
ATOM   3598  N   LYS   672       0.193  -2.016  12.362 -0.347900
ATOM   3599  H   LYS   672       0.442  -3.000  12.431  0.274700
ATOM   3600  CA  LYS   672       1.216  -1.096  11.807 -0.240000
ATOM   3601  HA  LYS   672       1.711  -0.603  12.645  0.142600
ATOM   3602  CB  LYS   672       2.294  -1.906  11.037 -0.009400
ATOM   3603  HB2 LYS   672       1.818  -2.507  10.264  0.036200
ATOM   3604  HB3 LYS   672       2.894  -1.162  10.511  0.036200
ATOM   3605  CG  LYS   672       3.219  -2.796  11.859  0.018700
ATOM   3606  HG2 LYS   672       3.265  -2.421  12.871  0.010300
ATOM   3607  HG3 LYS   672       2.817  -3.806  11.907  0.010300
ATOM   3608  CD  LYS   672       4.618  -2.842  11.228 -0.047900
ATOM   3609  HD2 LYS   672       4.661  -3.554  10.406  0.062100
ATOM   3610  HD3 LYS   672       4.852  -1.870  10.809  0.062100
ATOM   3611  CE  LYS   672       5.698  -3.109  12.263 -0.014300
ATOM   3612  HE2 LYS   672       6.572  -2.492  12.040  0.113500
ATOM   3613  HE3 LYS   672       5.323  -2.813  13.248  0.113500
ATOM   3614  NZ  LYS   672       6.110  -4.547  12.276 -0.385400
ATOM   3615  HZ1 LYS   672       6.792  -4.732  11.542  0.340000
ATOM   3616  HZ2 LYS   672       6.530  -4.803  13.166  0.340000
ATOM   3617  HZ3 LYS   672       5.316  -5.154  12.088  0.340000
ATOM   3618  C   LYS   672       0.673  -0.003  10.895  0.734100
ATOM   3619  O   LYS   672      -0.049  -0.304   9.947 -0.589400
ATOM   3620  N   MET   673       0.990   1.255  11.206 -0.415700
ATOM   3621  H   MET   673       1.526   1.427  12.043  0.271900
ATOM   3622  CA  MET   673       0.756   2.404  10.323 -0.023700
ATOM   3623  HA  MET   673       0.337   2.090   9.369  0.088000
ATOM   3624  CB  MET   673      -0.207   3.432  10.988  0.034200
ATOM   3625  HB2 MET   673       0.287   3.864  11.855  0.024100
ATOM   3626  HB3 MET   673      -0.396   4.243  10.285  0.024100
ATOM   3627  CG  MET   673      -1.561   2.872  11.438  0.001800
ATOM   3628  HG2 MET   673      -1.399   2.109  12.199  0.044000
ATOM   3629  HG3 MET   673      -2.150   3.677  11.876  0.044000
ATOM   3630  SD  MET   673      -2.478   2.152  10.069 -0.273700
ATOM   3631  CE  MET   673      -3.802   1.371  10.977 -0.053600
ATOM   3632  HE1 MET   673      -4.254   2.096  11.652  0.068400
ATOM   3633  HE2 MET   673      -4.554   1.019  10.276  0.068400
ATOM   3634  HE3 MET   673      -3.415   0.535  11.559  0.068400
ATOM   3635  C   MET   673       2.057   3.115  10.067  0.597300
ATOM   3636  O   MET   673       3.005   2.990  10.843 -0.567900
ATOM   3637  N   GLY   674       2.100   3.899   8.993 -0.415700
ATOM   3638  H   GLY   674       1.296   4.000   8.373  0.271900
ATOM   3639  CA  GLY   674       3.371   4.570   8.631 -0.025200
ATOM   3640  HA2 GLY   674       3.940   4.832   9.523  0.069800
ATOM   3641  HA3 GLY   674       3.971   3.890   8.028  0.069800
ATOM   3642  C   GLY   674       3.141   5.847   7.853  0.597300
ATOM   3643  O   GLY   674       2.099   6.483   7.986 -0.567900
ATOM   3644  N   ASP   675       4.091   6.202   6.995 -0.516300
ATOM   3645  H   ASP   675       4.937   5.650   6.903  0.293600
ATOM   3646  CA  ASP   675       3.995   7.483   6.268  0.038100
ATOM   3647  HA  ASP   675       4.021   8.286   7.007  0.088000
ATOM   3648  CB  ASP   675       5.186   7.690   5.325 -0.030300
ATOM   3649  HB2 ASP   675       5.267   6.845   4.642 -0.012200
ATOM   3650  HB3 ASP   675       5.007   8.592   4.737 -0.012200
ATOM   3651  CG  ASP   675       6.508   7.871   6.049  0.799400
ATOM   3652  OD1 ASP   675       6.580   7.994   7.298 -0.801400
ATOM   3653  OD2 ASP   675       7.517   7.895   5.340 -0.801400
ATOM   3654  C   ASP   675       2.687   7.676   5.466  0.536600
ATOM   3655  O   ASP   675       2.125   8.759   5.496 -0.581900
ATOM   3656  N   PRO   676       2.201   6.634   4.759 -0.254800
ATOM   3657  CD  PRO   676       2.710   5.263   4.517  0.019200
ATOM   3658  HD2 PRO   676       2.341   4.586   5.289  0.039100
ATOM   3659  HD3 PRO   676       3.796   5.222   4.452  0.039100
ATOM   3660  CG  PRO   676       2.091   4.921   3.174  0.018900
ATOM   3661  HG2 PRO   676       2.043   3.843   3.030  0.021300
ATOM   3662  HG3 PRO   676       2.654   5.398   2.370  0.021300
ATOM   3663  CB  PRO   676       0.718   5.536   3.291 -0.007000
ATOM   3664  HB2 PRO   676       0.098   4.909   3.935  0.025300
ATOM   3665  HB3 PRO   676       0.242   5.649   2.318  0.025300
ATOM   3666  CA  PRO   676       0.989   6.897   3.952 -0.026600
ATOM   3667  HA  PRO   676       1.206   7.650   3.194  0.064100
ATOM   3668  C   PRO   676      -0.191   7.349   4.835  0.589600
ATOM   3669  O   PRO   676      -0.908   8.319   4.496 -0.574800
ATOM   3670  N   GLU   677      -0.345   6.710   6.000 -0.516300
ATOM   3671  H   GLU   677       0.298   5.961   6.249  0.293600
ATOM   3672  CA  GLU   677      -1.480   6.971   6.892  0.039700
ATOM   3673  HA  GLU   677      -2.396   7.026   6.303  0.110500
ATOM   3674  CB  GLU   677      -1.638   5.830   7.914  0.056000
ATOM   3675  HB2 GLU   677      -0.708   5.691   8.466 -0.017300
ATOM   3676  HB3 GLU   677      -2.393   6.142   8.635 -0.017300
ATOM   3677  CG  GLU   677      -2.120   4.503   7.317  0.013600
ATOM   3678  HG2 GLU   677      -2.488   3.886   8.122 -0.042500
ATOM   3679  HG3 GLU   677      -2.955   4.707   6.643 -0.042500
ATOM   3680  CD  GLU   677      -1.045   3.728   6.566  0.805400
ATOM   3681  OE1 GLU   677       0.167   3.926   6.845 -0.818800
ATOM   3682  OE2 GLU   677      -1.416   2.886   5.697 -0.818800
ATOM   3683  C   GLU   677      -1.348   8.308   7.596  0.536600
ATOM   3684  O   GLU   677      -2.329   9.060   7.678 -0.581900
ATOM   3685  N   TYR   678      -0.120   8.641   8.002 -0.415700
ATOM   3686  H   TYR   678       0.643   7.984   7.861  0.271900
ATOM   3687  CA  TYR   678       0.146   9.936   8.651 -0.001400
ATOM   3688  HA  TYR   678      -0.620  10.102   9.410  0.087600
ATOM   3689  CB  TYR   678       1.514   9.920   9.369 -0.015200
ATOM   3690  HB2 TYR   678       2.246   9.368   8.777  0.029500
ATOM   3691  HB3 TYR   678       1.870  10.945   9.474  0.029500
ATOM   3692  CG  TYR   678       1.381   9.305  10.727 -0.001100
ATOM   3693  CD1 TYR   678       1.140   7.918  10.884 -0.190600
ATOM   3694  HD1 TYR   678       1.081   7.276  10.020  0.169900
ATOM   3695  CE1 TYR   678       0.963   7.369  12.150 -0.234100
ATOM   3696  HE1 TYR   678       0.771   6.314  12.269  0.165600
ATOM   3697  CZ  TYR   678       1.025   8.178  13.246  0.322600
ATOM   3698  OH  TYR   678       0.811   7.619  14.462 -0.557900
ATOM   3699  HH  TYR   678       0.918   8.274  15.181  0.399200
ATOM   3700  CE2 TYR   678       1.242   9.550  13.136 -0.234100
ATOM   3701  HE2 TYR   678       1.276  10.174  14.015  0.165600
ATOM   3702  CD2 TYR   678       1.417  10.105  11.869 -0.190600
ATOM   3703  HD2 TYR   678       1.585  11.169  11.772  0.169900
ATOM   3704  C   TYR   678      -0.014  11.092   7.632  0.597300
ATOM   3705  O   TYR   678      -0.652  12.122   7.931 -0.567900
ATOM   3706  N   MET   679       0.497  10.900   6.421 -0.415700
ATOM   3707  H   MET   679       1.003  10.044   6.209  0.271900
ATOM   3708  CA  MET   679       0.308  11.905   5.372 -0.023700
ATOM   3709  HA  MET   679       0.686  12.857   5.747  0.088000
ATOM   3710  CB  MET   679       1.097  11.561   4.107  0.034200
ATOM   3711  HB2 MET   679       0.835  10.552   3.787  0.024100
ATOM   3712  HB3 MET   679       0.819  12.246   3.307  0.024100
ATOM   3713  CG  MET   679       2.605  11.628   4.343  0.001800
ATOM   3714  HG2 MET   679       2.862  11.032   5.216  0.044000
ATOM   3715  HG3 MET   679       3.110  11.183   3.485  0.044000
ATOM   3716  SD  MET   679       3.275  13.281   4.609 -0.273700
ATOM   3717  CE  MET   679       3.078  13.868   2.933 -0.053600
ATOM   3718  HE1 MET   679       3.547  14.838   2.819  0.068400
ATOM   3719  HE2 MET   679       3.547  13.166   2.246  0.068400
ATOM   3720  HE3 MET   679       2.022  13.969   2.690  0.068400
ATOM   3721  C   MET   679      -1.176  12.123   5.054  0.597300
ATOM   3722  O   MET   679      -1.608  13.279   4.947 -0.567900
ATOM   3723  N   ALA   680      -1.950  11.033   4.922 -0.415700
ATOM   3724  H   ALA   680      -1.534  10.109   4.992  0.271900
ATOM   3725  CA  ALA   680      -3.390  11.149   4.662  0.033700
ATOM   3726  HA  ALA   680      -3.531  11.764   3.771  0.082300
ATOM   3727  CB  ALA   680      -4.004   9.770   4.386 -0.182500
ATOM   3728  HB1 ALA   680      -3.560   9.363   3.479  0.060300
ATOM   3729  HB2 ALA   680      -3.813   9.097   5.223  0.060300
ATOM   3730  HB3 ALA   680      -5.079   9.868   4.237  0.060300
ATOM   3731  C   ALA   680      -4.107  11.849   5.815  0.597300
ATOM   3732  O   ALA   680      -4.968  12.683   5.580 -0.567900
ATOM   3733  N   ALA   681      -3.776  11.506   7.067 -0.415700
ATOM   3734  H   ALA   681      -3.108  10.756   7.225  0.271900
ATOM   3735  CA  ALA   681      -4.395  12.174   8.227  0.033700
ATOM   3736  HA  ALA   681      -5.478  12.056   8.161  0.082300
ATOM   3737  CB  ALA   681      -3.924  11.528   9.526 -0.182500
ATOM   3738  HB1 ALA   681      -2.835  11.555   9.590  0.060300
ATOM   3739  HB2 ALA   681      -4.348  12.061  10.376  0.060300
ATOM   3740  HB3 ALA   681      -4.261  10.496   9.558  0.060300
ATOM   3741  C   ALA   681      -4.095  13.697   8.237  0.597300
ATOM   3742  O   ALA   681      -4.980  14.521   8.492 -0.567900
ATOM   3743  N   PHE   682      -2.867  14.069   7.886 -0.415700
ATOM   3744  H   PHE   682      -2.156  13.362   7.713  0.271900
ATOM   3745  CA  PHE   682      -2.528  15.473   7.760 -0.002400
ATOM   3746  HA  PHE   682      -2.846  15.959   8.668  0.097800
ATOM   3747  CB  PHE   682      -1.009  15.673   7.620 -0.034300
ATOM   3748  HB2 PHE   682      -0.548  14.789   7.177  0.029500
ATOM   3749  HB3 PHE   682      -0.839  16.500   6.935  0.029500
ATOM   3750  CG  PHE   682      -0.320  15.995   8.924  0.011800
ATOM   3751  CD1 PHE   682      -0.382  15.119  10.005 -0.125600
ATOM   3752  HD1 PHE   682      -0.922  14.188   9.911  0.133000
ATOM   3753  CE1 PHE   682       0.255  15.421  11.206 -0.170400
ATOM   3754  HE1 PHE   682       0.201  14.730  12.034  0.143000
ATOM   3755  CZ  PHE   682       0.992  16.596  11.327 -0.107200
ATOM   3756  HZ  PHE   682       1.512  16.825  12.245  0.129700
ATOM   3757  CE2 PHE   682       1.078  17.467  10.240 -0.170400
ATOM   3758  HE2 PHE   682       1.663  18.366  10.303  0.143000
ATOM   3759  CD2 PHE   682       0.411  17.169   9.054 -0.125600
ATOM   3760  HD2 PHE   682       0.484  17.856   8.222  0.133000
ATOM   3761  C   PHE   682      -3.287  16.170   6.620  0.597300
ATOM   3762  O   PHE   682      -3.785  17.304   6.812 -0.567900
ATOM   3763  N   HID   683      -3.370  15.512   5.456 -0.415700
ATOM   3764  H   HID   683      -2.932  14.600   5.374  0.271900
ATOM   3765  CA  HID   683      -4.050  16.068   4.286  0.018800
ATOM   3766  HA  HID   683      -3.613  17.041   4.068  0.088100
ATOM   3767  CB  HID   683      -3.830  15.164   3.080 -0.046200
ATOM   3768  HB2 HID   683      -2.763  14.961   2.984  0.040200
ATOM   3769  HB3 HID   683      -4.335  14.208   3.229  0.040200
ATOM   3770  CG  HID   683      -4.289  15.775   1.796 -0.026600
ATOM   3771  ND1 HID   683      -5.546  15.553   1.270 -0.381100
ATOM   3772  HD1 HID   683      -6.252  14.938   1.657  0.364900
ATOM   3773  CE1 HID   683      -5.676  16.229   0.144  0.205700
ATOM   3774  HE1 HID   683      -6.560  16.250  -0.484  0.139200
ATOM   3775  NE2 HID   683      -4.557  16.899  -0.068 -0.572700
ATOM   3776  CD2 HID   683      -3.677  16.640   0.958  0.129200
ATOM   3777  HD2 HID   683      -2.680  17.035   1.075  0.114700
ATOM   3778  C   HID   683      -5.541  16.256   4.519  0.597300
ATOM   3779  O   HID   683      -6.079  17.302   4.183 -0.567900
ATOM   3780  N   HIE   684      -6.201  15.252   5.102 -0.415700
ATOM   3781  H   HIE   684      -5.710  14.391   5.328  0.271900
ATOM   3782  CA  HIE   684      -7.660  15.301   5.207 -0.058100
ATOM   3783  HA  HIE   684      -8.066  15.889   4.381  0.136000
ATOM   3784  CB  HIE   684      -8.259  13.901   5.089 -0.007400
ATOM   3785  HB2 HIE   684      -7.807  13.246   5.836  0.036700
ATOM   3786  HB3 HIE   684      -9.330  13.951   5.294  0.036700
ATOM   3787  CG  HIE   684      -8.083  13.297   3.734  0.186800
ATOM   3788  ND1 HIE   684      -8.805  13.710   2.631 -0.543200
ATOM   3789  CE1 HIE   684      -8.426  13.009   1.578  0.163500
ATOM   3790  HE1 HIE   684      -8.813  13.114   0.573  0.143500
ATOM   3791  NE2 HIE   684      -7.477  12.170   1.957 -0.279500
ATOM   3792  HE2 HIE   684      -6.948  11.545   1.349  0.333900
ATOM   3793  CD2 HIE   684      -7.244  12.333   3.297 -0.220700
ATOM   3794  HD2 HIE   684      -6.525  11.793   3.894  0.186200
ATOM   3795  C   HIE   684      -8.151  15.965   6.472  0.597300
ATOM   3796  O   HIE   684      -9.258  16.473   6.485 -0.567900
ATOM   3797  N   LEU   685      -7.348  15.946   7.537 -0.415700
ATOM   3798  H   LEU   685      -6.443  15.496   7.470  0.271900
ATOM   3799  CA  LEU   685      -7.834  16.357   8.867 -0.051800
ATOM   3800  HA  LEU   685      -8.829  16.797   8.784  0.092200
ATOM   3801  CB  LEU   685      -7.938  15.142   9.785 -0.110200
ATOM   3802  HB2 LEU   685      -6.997  14.602   9.772  0.045700
ATOM   3803  HB3 LEU   685      -8.068  15.490  10.811  0.045700
ATOM   3804  CG  LEU   685      -9.055  14.163   9.470  0.353100
ATOM   3805  HG  LEU   685      -9.120  13.999   8.395 -0.036100
ATOM   3806  CD1 LEU   685      -8.788  12.804  10.135 -0.412100
ATOM   3807 1HD1 LEU   685      -8.739  12.922  11.215  0.100000
ATOM   3808 2HD1 LEU   685      -9.592  12.116   9.880  0.100000
ATOM   3809 3HD1 LEU   685      -7.847  12.392   9.772  0.100000
ATOM   3810  CD2 LEU   685     -10.385  14.737   9.976 -0.412100
ATOM   3811 1HD2 LEU   685     -10.661  15.609   9.384  0.100000
ATOM   3812 2HD2 LEU   685     -11.169  13.989   9.888  0.100000
ATOM   3813 3HD2 LEU   685     -10.298  15.032  11.021  0.100000
ATOM   3814  C   LEU   685      -6.977  17.436   9.518  0.597300
ATOM   3815  O   LEU   685      -7.462  18.546   9.739 -0.567900
ATOM   3816  N   VAL   686      -5.699  17.130   9.806 -0.415700
ATOM   3817  H   VAL   686      -5.345  16.213   9.559  0.271900
ATOM   3818  CA  VAL   686      -4.880  18.060  10.580 -0.087500
ATOM   3819  HA  VAL   686      -5.376  18.224  11.537  0.096900
ATOM   3820  CB  VAL   686      -3.464  17.499  10.876  0.298500
ATOM   3821  HB  VAL   686      -2.902  17.442   9.952 -0.029700
ATOM   3822  CG1 VAL   686      -2.683  18.461  11.788 -0.319200
ATOM   3823 1HG1 VAL   686      -3.222  18.615  12.722  0.079100
ATOM   3824 2HG1 VAL   686      -1.703  18.037  12.008  0.079100
ATOM   3825 3HG1 VAL   686      -2.528  19.421  11.295  0.079100
ATOM   3826  CG2 VAL   686      -3.555  16.114  11.522 -0.319200
ATOM   3827 1HG2 VAL   686      -3.948  15.385  10.816  0.079100
ATOM   3828 2HG2 VAL   686      -2.562  15.787  11.829  0.079100
ATOM   3829 3HG2 VAL   686      -4.201  16.146  12.396  0.079100
ATOM   3830  C   VAL   686      -4.784  19.427   9.899  0.597300
ATOM   3831  O   VAL   686      -5.041  20.447  10.550 -0.567900
ATOM   3832  N   MET   687      -4.420  19.450   8.610 -0.415700
ATOM   3833  H   MET   687      -4.252  18.584   8.110  0.271900
ATOM   3834  CA  MET   687      -4.142  20.726   7.947 -0.023700
ATOM   3835  HA  MET   687      -3.592  21.342   8.658  0.088000
ATOM   3836  CB  MET   687      -3.238  20.544   6.723  0.034200
ATOM   3837  HB2 MET   687      -3.658  19.817   6.033  0.024100
ATOM   3838  HB3 MET   687      -3.167  21.493   6.206  0.024100
ATOM   3839  CG  MET   687      -1.811  20.106   7.108  0.001800
ATOM   3840  HG2 MET   687      -1.852  19.086   7.491  0.044000
ATOM   3841  HG3 MET   687      -1.203  20.092   6.204  0.044000
ATOM   3842  SD  MET   687      -0.960  21.138   8.351 -0.273700
ATOM   3843  CE  MET   687      -1.000  22.738   7.521 -0.053600
ATOM   3844  HE1 MET   687      -2.021  23.117   7.480  0.068400
ATOM   3845  HE2 MET   687      -0.377  23.440   8.070  0.068400
ATOM   3846  HE3 MET   687      -0.605  22.636   6.511  0.068400
ATOM   3847  C   MET   687      -5.403  21.552   7.637  0.597300
ATOM   3848  O   MET   687      -5.400  22.759   7.867 -0.567900
ATOM   3849  N   PRO   688      -6.500  20.909   7.180 -0.254800
ATOM   3850  CD  PRO   688      -6.623  19.584   6.537  0.019200
ATOM   3851  HD2 PRO   688      -6.906  18.835   7.271  0.039100
ATOM   3852  HD3 PRO   688      -5.719  19.283   6.013  0.039100
ATOM   3853  CG  PRO   688      -7.757  19.787   5.548  0.018900
ATOM   3854  HG2 PRO   688      -8.274  18.852   5.331  0.021300
ATOM   3855  HG3 PRO   688      -7.369  20.228   4.628  0.021300
ATOM   3856  CB  PRO   688      -8.669  20.782   6.248 -0.007000
ATOM   3857  HB2 PRO   688      -9.274  20.255   6.988  0.025300
ATOM   3858  HB3 PRO   688      -9.312  21.303   5.541  0.025300
ATOM   3859  CA  PRO   688      -7.694  21.748   6.941 -0.026600
ATOM   3860  HA  PRO   688      -7.438  22.556   6.255  0.064100
ATOM   3861  C   PRO   688      -8.262  22.342   8.236  0.589600
ATOM   3862  O   PRO   688      -8.650  23.506   8.265 -0.574800
ATOM   3863  N   ILE   689      -8.316  21.540   9.299 -0.415700
ATOM   3864  H   ILE   689      -8.004  20.577   9.222  0.271900
ATOM   3865  CA  ILE   689      -8.767  22.030  10.612 -0.059700
ATOM   3866  HA  ILE   689      -9.759  22.471  10.494  0.086900
ATOM   3867  CB  ILE   689      -8.883  20.875  11.639  0.130300
ATOM   3868  HB  ILE   689      -7.929  20.347  11.689  0.018700
ATOM   3869  CG2 ILE   689      -9.212  21.427  13.043 -0.320400
ATOM   3870 1HG2 ILE   689      -8.428  22.093  13.386  0.088200
ATOM   3871 2HG2 ILE   689     -10.147  21.983  13.010  0.088200
ATOM   3872 3HG2 ILE   689      -9.307  20.615  13.762  0.088200
ATOM   3873  CG1 ILE   689      -9.991  19.897  11.187 -0.043000
ATOM   3874 2HG1 ILE   689     -10.960  20.397  11.229  0.023600
ATOM   3875 3HG1 ILE   689      -9.811  19.623  10.151  0.023600
ATOM   3876  CD1 ILE   689     -10.070  18.588  11.977 -0.066000
ATOM   3877 1HD1 ILE   689     -10.666  17.856  11.435  0.018600
ATOM   3878 2HD1 ILE   689      -9.069  18.178  12.114  0.018600
ATOM   3879 3HD1 ILE   689     -10.527  18.766  12.950  0.018600
ATOM   3880  C   ILE   689      -7.845  23.153  11.116  0.597300
ATOM   3881  O   ILE   689      -8.325  24.232  11.535 -0.567900
ATOM   3882  N   ALA   690      -6.529  22.920  11.054 -0.415700
ATOM   3883  H   ALA   690      -6.183  22.018  10.743  0.271900
ATOM   3884  CA  ALA   690      -5.577  23.929  11.518  0.033700
ATOM   3885  HA  ALA   690      -5.784  24.145  12.568  0.082300
ATOM   3886  CB  ALA   690      -4.152  23.412  11.407 -0.182500
ATOM   3887  HB1 ALA   690      -3.925  23.143  10.374  0.060300
ATOM   3888  HB2 ALA   690      -3.462  24.189  11.732  0.060300
ATOM   3889  HB3 ALA   690      -4.027  22.532  12.040  0.060300
ATOM   3890  C   ALA   690      -5.729  25.223  10.749  0.597300
ATOM   3891  O   ALA   690      -5.723  26.311  11.360 -0.567900
ATOM   3892  N   ARG   691      -5.864  25.135   9.416 -0.347900
ATOM   3893  H   ARG   691      -5.837  24.230   8.953  0.274700
ATOM   3894  CA  ARG   691      -6.005  26.368   8.646 -0.263700
ATOM   3895  HA  ARG   691      -5.166  27.028   8.879  0.156000
ATOM   3896  CB  ARG   691      -5.995  26.089   7.146 -0.000700
ATOM   3897  HB2 ARG   691      -6.633  25.231   6.929  0.032700
ATOM   3898  HB3 ARG   691      -6.417  26.961   6.643  0.032700
ATOM   3899  CG  ARG   691      -4.599  25.856   6.588  0.039000
ATOM   3900  HG2 ARG   691      -3.963  26.690   6.879  0.028500
ATOM   3901  HG3 ARG   691      -4.169  24.932   6.975  0.028500
ATOM   3902  CD  ARG   691      -4.700  25.821   5.050  0.048600
ATOM   3903  HD2 ARG   691      -5.325  26.648   4.706  0.068700
ATOM   3904  HD3 ARG   691      -3.723  25.971   4.604  0.068700
ATOM   3905  NE  ARG   691      -5.278  24.555   4.593 -0.529500
ATOM   3906  HE  ARG   691      -6.267  24.503   4.371  0.345600
ATOM   3907  CZ  ARG   691      -4.556  23.451   4.387  0.807600
ATOM   3908  NH1 ARG   691      -5.149  22.340   3.984 -0.862700
ATOM   3909 1HH1 ARG   691      -6.142  22.392   3.796  0.447800
ATOM   3910 2HH1 ARG   691      -4.627  21.502   3.759  0.447800
ATOM   3911  NH2 ARG   691      -3.246  23.467   4.610 -0.862700
ATOM   3912 1HH2 ARG   691      -2.785  24.329   4.890  0.447800
ATOM   3913 2HH2 ARG   691      -2.698  22.651   4.408  0.447800
ATOM   3914  C   ARG   691      -7.260  27.153   9.043  0.734100
ATOM   3915  O   ARG   691      -7.223  28.397   9.129 -0.589400
ATOM   3916  N   GLU   692      -8.352  26.443   9.327 -0.516300
ATOM   3917  H   GLU   692      -8.321  25.432   9.257  0.293600
ATOM   3918  CA  GLU   692      -9.610  27.095   9.744  0.039700
ATOM   3919  HA  GLU   692      -9.820  27.910   9.050  0.110500
ATOM   3920  CB  GLU   692     -10.755  26.095   9.646  0.056000
ATOM   3921  HB2 GLU   692     -10.659  25.606   8.675 -0.017300
ATOM   3922  HB3 GLU   692     -10.647  25.337  10.420 -0.017300
ATOM   3923  CG  GLU   692     -12.131  26.739   9.725  0.013600
ATOM   3924  HG2 GLU   692     -12.293  27.117  10.737 -0.042500
ATOM   3925  HG3 GLU   692     -12.165  27.584   9.036 -0.042500
ATOM   3926  CD  GLU   692     -13.244  25.768   9.358  0.805400
ATOM   3927  OE1 GLU   692     -12.969  24.709   8.728 -0.818800
ATOM   3928  OE2 GLU   692     -14.410  26.061   9.701 -0.818800
ATOM   3929  C   GLU   692      -9.532  27.710  11.155  0.536600
ATOM   3930  O   GLU   692     -10.084  28.789  11.399 -0.581900
ATOM   3931  N   PHE   693      -8.794  27.052  12.044 -0.415700
ATOM   3932  H   PHE   693      -8.436  26.133  11.796  0.271900
ATOM   3933  CA  PHE   693      -8.516  27.576  13.371 -0.002400
ATOM   3934  HA  PHE   693      -9.461  27.849  13.843  0.097800
ATOM   3935  CB  PHE   693      -7.857  26.472  14.217 -0.034300
ATOM   3936  HB2 PHE   693      -8.538  25.622  14.247  0.029500
ATOM   3937  HB3 PHE   693      -6.945  26.139  13.721  0.029500
ATOM   3938  CG  PHE   693      -7.529  26.872  15.654  0.011800
ATOM   3939  CD1 PHE   693      -8.543  27.191  16.581 -0.125600
ATOM   3940  HD1 PHE   693      -9.570  27.190  16.251  0.133000
ATOM   3941  CE1 PHE   693      -8.239  27.512  17.899 -0.170400
ATOM   3942  HE1 PHE   693      -9.029  27.748  18.597  0.143000
ATOM   3943  CZ  PHE   693      -6.898  27.514  18.327 -0.107200
ATOM   3944  HZ  PHE   693      -6.661  27.746  19.353  0.129700
ATOM   3945  CE2 PHE   693      -5.870  27.200  17.425 -0.170400
ATOM   3946  HE2 PHE   693      -4.844  27.189  17.757  0.143000
ATOM   3947  CD2 PHE   693      -6.192  26.877  16.093 -0.125600
ATOM   3948  HD2 PHE   693      -5.405  26.603  15.411  0.133000
ATOM   3949  C   PHE   693      -7.639  28.827  13.336  0.597300
ATOM   3950  O   PHE   693      -7.816  29.709  14.185 -0.567900
ATOM   3951  N   ALA   694      -6.708  28.889  12.372 -0.415700
ATOM   3952  H   ALA   694      -6.614  28.091  11.753  0.271900
ATOM   3953  CA  ALA   694      -5.766  30.005  12.205  0.033700
ATOM   3954  HA  ALA   694      -5.061  29.740  11.416  0.082300
ATOM   3955  CB  ALA   694      -6.512  31.271  11.753 -0.182500
ATOM   3956  HB1 ALA   694      -7.229  31.595  12.507  0.060300
ATOM   3957  HB2 ALA   694      -5.799  32.077  11.581  0.060300
ATOM   3958  HB3 ALA   694      -7.042  31.071  10.822  0.060300
ATOM   3959  C   ALA   694      -4.952  30.259  13.502  0.597300
ATOM   3960  O   ALA   694      -5.016  31.350  14.107 -0.567900
ATOM   3961  N   PRO   695      -4.129  29.264  13.921 -0.254800
ATOM   3962  CD  PRO   695      -3.841  27.977  13.257  0.019200
ATOM   3963  HD2 PRO   695      -3.738  28.079  12.177  0.039100
ATOM   3964  HD3 PRO   695      -4.612  27.248  13.499  0.039100
ATOM   3965  CG  PRO   695      -2.520  27.577  13.878  0.018900
ATOM   3966  HG2 PRO   695      -1.706  28.095  13.371  0.021300
ATOM   3967  HG3 PRO   695      -2.367  26.499  13.832  0.021300
ATOM   3968  CB  PRO   695      -2.623  28.070  15.316 -0.007000
ATOM   3969  HB2 PRO   695      -1.638  28.195  15.766  0.025300
ATOM   3970  HB3 PRO   695      -3.213  27.371  15.904  0.025300
ATOM   3971  CA  PRO   695      -3.389  29.404  15.191 -0.026600
ATOM   3972  HA  PRO   695      -4.064  29.546  16.034  0.064100
ATOM   3973  C   PRO   695      -2.388  30.546  15.105  0.589600
ATOM   3974  O   PRO   695      -1.929  30.879  13.993 -0.574800
ATOM   3975  N   GLU   696      -2.079  31.127  16.251 -0.516300
ATOM   3976  H   GLU   696      -2.529  30.820  17.106  0.293600
ATOM   3977  CA  GLU   696      -1.057  32.176  16.350  0.039700
ATOM   3978  HA  GLU   696      -0.854  32.612  15.371  0.110500
ATOM   3979  CB  GLU   696      -1.564  33.275  17.274  0.056000
ATOM   3980  HB2 GLU   696      -1.839  32.835  18.234 -0.017300
ATOM   3981  HB3 GLU   696      -0.781  34.016  17.438 -0.017300
ATOM   3982  CG  GLU   696      -2.788  33.974  16.652  0.013600
ATOM   3983  HG2 GLU   696      -2.452  34.593  15.817 -0.042500
ATOM   3984  HG3 GLU   696      -3.490  33.241  16.250 -0.042500
ATOM   3985  CD  GLU   696      -3.534  34.820  17.655  0.805400
ATOM   3986  OE1 GLU   696      -4.340  34.256  18.424 -0.818800
ATOM   3987  OE2 GLU   696      -3.314  36.056  17.661 -0.818800
ATOM   3988  C   GLU   696       0.263  31.598  16.867  0.536600
ATOM   3989  O   GLU   696       1.295  32.264  16.823 -0.581900
ATOM   3990  N   LEU   697       0.229  30.342  17.324 -0.415700
ATOM   3991  H   LEU   697      -0.664  29.871  17.389  0.271900
ATOM   3992  CA  LEU   697       1.429  29.610  17.756 -0.051800
ATOM   3993  HA  LEU   697       2.285  29.890  17.139  0.092200
ATOM   3994  CB  LEU   697       1.723  29.871  19.254 -0.110200
ATOM   3995  HB2 LEU   697       1.856  30.946  19.385  0.045700
ATOM   3996  HB3 LEU   697       0.836  29.585  19.821  0.045700
ATOM   3997  CG  LEU   697       2.939  29.164  19.872  0.353100
ATOM   3998  HG  LEU   697       2.804  28.088  19.763 -0.036100
ATOM   3999  CD1 LEU   697       4.261  29.532  19.206 -0.412100
ATOM   4000 1HD1 LEU   697       4.418  30.609  19.264  0.100000
ATOM   4001 2HD1 LEU   697       5.079  29.018  19.711  0.100000
ATOM   4002 3HD1 LEU   697       4.252  29.221  18.164  0.100000
ATOM   4003  CD2 LEU   697       2.959  29.464  21.379 -0.412100
ATOM   4004 1HD2 LEU   697       2.042  29.099  21.843  0.100000
ATOM   4005 2HD2 LEU   697       3.811  28.968  21.842  0.100000
ATOM   4006 3HD2 LEU   697       3.045  30.538  21.537  0.100000
ATOM   4007  C   LEU   697       1.103  28.125  17.559  0.597300
ATOM   4008  O   LEU   697      -0.022  27.691  17.860 -0.567900
ATOM   4009  N   VAL   698       2.076  27.349  17.079 -0.415700
ATOM   4010  H   VAL   698       2.959  27.760  16.786  0.271900
ATOM   4011  CA  VAL   698       1.909  25.883  16.973 -0.087500
ATOM   4012  HA  VAL   698       0.909  25.583  17.277  0.096900
ATOM   4013  CB  VAL   698       2.136  25.396  15.511  0.298500
ATOM   4014  HB  VAL   698       3.134  25.699  15.205 -0.029700
ATOM   4015  CG1 VAL   698       2.063  23.864  15.419 -0.319200
ATOM   4016 1HG1 VAL   698       1.111  23.511  15.818  0.079100
ATOM   4017 2HG1 VAL   698       2.150  23.555  14.377  0.079100
ATOM   4018 3HG1 VAL   698       2.880  23.405  15.976  0.079100
ATOM   4019  CG2 VAL   698       1.137  26.036  14.537 -0.319200
ATOM   4020 1HG2 VAL   698       1.295  27.112  14.502  0.079100
ATOM   4021 2HG2 VAL   698       1.294  25.630  13.539  0.079100
ATOM   4022 3HG2 VAL   698       0.118  25.833  14.858  0.079100
ATOM   4023  C   VAL   698       2.932  25.235  17.891  0.597300
ATOM   4024  O   VAL   698       4.127  25.511  17.798 -0.567900
ATOM   4025  N   LEU   699       2.448  24.338  18.733 -0.415700
ATOM   4026  H   LEU   699       1.451  24.143  18.727  0.271900
ATOM   4027  CA  LEU   699       3.300  23.489  19.530 -0.051800
ATOM   4028  HA  LEU   699       4.343  23.790  19.434  0.092200
ATOM   4029  CB  LEU   699       2.910  23.552  21.042 -0.110200
ATOM   4030  HB2 LEU   699       1.952  23.051  21.153  0.045700
ATOM   4031  HB3 LEU   699       3.642  22.969  21.603  0.045700
ATOM   4032  CG  LEU   699       2.782  24.950  21.696  0.353100
ATOM   4033  HG  LEU   699       2.001  25.525  21.200 -0.036100
ATOM   4034  CD1 LEU   699       2.421  24.806  23.187 -0.412100
ATOM   4035 1HD1 LEU   699       3.192  24.238  23.706  0.100000
ATOM   4036 2HD1 LEU   699       2.333  25.795  23.632  0.100000
ATOM   4037 3HD1 LEU   699       1.470  24.285  23.290  0.100000
ATOM   4038  CD2 LEU   699       4.124  25.695  21.558 -0.412100
ATOM   4039 1HD2 LEU   699       4.301  25.943  20.512  0.100000
ATOM   4040 2HD2 LEU   699       4.094  26.617  22.134  0.100000
ATOM   4041 3HD2 LEU   699       4.923  25.057  21.930  0.100000
ATOM   4042  C   LEU   699       3.160  22.061  19.058  0.597300
ATOM   4043  O   LEU   699       2.053  21.579  18.873 -0.567900
ATOM   4044  N   VAL   700       4.279  21.377  18.885 -0.415700
ATOM   4045  H   VAL   700       5.177  21.821  19.052  0.271900
ATOM   4046  CA  VAL   700       4.213  19.960  18.518 -0.087500
ATOM   4047  HA  VAL   700       3.199  19.687  18.245  0.096900
ATOM   4048  CB  VAL   700       5.104  19.592  17.304  0.298500
ATOM   4049  HB  VAL   700       6.149  19.645  17.603 -0.029700
ATOM   4050  CG1 VAL   700       4.836  18.149  16.816 -0.319200
ATOM   4051 1HG1 VAL   700       3.824  18.074  16.416  0.079100
ATOM   4052 2HG1 VAL   700       5.546  17.896  16.032  0.079100
ATOM   4053 3HG1 VAL   700       4.942  17.435  17.629  0.079100
ATOM   4054  CG2 VAL   700       4.915  20.581  16.128 -0.319200
ATOM   4055 1HG2 VAL   700       5.275  21.570  16.411  0.079100
ATOM   4056 2HG2 VAL   700       5.480  20.238  15.261  0.079100
ATOM   4057 3HG2 VAL   700       3.857  20.641  15.876  0.079100
ATOM   4058  C   VAL   700       4.649  19.141  19.723  0.597300
ATOM   4059  O   VAL   700       5.778  19.262  20.205 -0.567900
ATOM   4060  N   SER   701       3.750  18.288  20.215 -0.415700
ATOM   4061  H   SER   701       2.847  18.258  19.753  0.271900
ATOM   4062  CA  SER   701       4.074  17.179  21.124 -0.024900
ATOM   4063  HA  SER   701       4.817  17.506  21.854  0.084300
ATOM   4064  CB  SER   701       2.824  16.724  21.888  0.211700
ATOM   4065  HB2 SER   701       1.943  16.878  21.268  0.035200
ATOM   4066  HB3 SER   701       2.889  15.666  22.141  0.035200
ATOM   4067  OG  SER   701       2.676  17.470  23.078 -0.654600
ATOM   4068  HG  SER   701       3.347  17.139  23.724  0.427500
ATOM   4069  C   SER   701       4.700  16.059  20.288  0.597300
ATOM   4070  O   SER   701       4.045  15.096  19.875 -0.567900
ATOM   4071  N   ALA   702       5.970  16.259  19.943 -0.415700
ATOM   4072  H   ALA   702       6.460  17.042  20.371  0.271900
ATOM   4073  CA  ALA   702       6.749  15.407  19.063  0.033700
ATOM   4074  HA  ALA   702       6.075  14.970  18.326  0.082300
ATOM   4075  CB  ALA   702       7.772  16.259  18.304 -0.182500
ATOM   4076  HB1 ALA   702       8.484  16.704  18.998  0.060300
ATOM   4077  HB2 ALA   702       8.310  15.630  17.598  0.060300
ATOM   4078  HB3 ALA   702       7.258  17.044  17.755  0.060300
ATOM   4079  C   ALA   702       7.383  14.257  19.849  0.597300
ATOM   4080  O   ALA   702       8.570  14.258  20.183 -0.567900
ATOM   4081  N   GLY   703       6.579  13.236  20.124 -0.415700
ATOM   4082  H   GLY   703       5.600  13.321  19.884  0.271900
ATOM   4083  CA  GLY   703       7.128  11.905  20.345 -0.025200
ATOM   4084  HA2 GLY   703       7.975  11.968  21.026  0.069800
ATOM   4085  HA3 GLY   703       6.386  11.238  20.776  0.069800
ATOM   4086  C   GLY   703       7.594  11.327  19.017  0.597300
ATOM   4087  O   GLY   703       6.967  11.560  17.983 -0.567900
ATOM   4088  N   PHE   704       8.675  10.562  19.034 -0.415700
ATOM   4089  H   PHE   704       9.144  10.440  19.928  0.271900
ATOM   4090  CA  PHE   704       9.182   9.791  17.897 -0.002400
ATOM   4091  HA  PHE   704       8.552   9.984  17.029  0.097800
ATOM   4092  CB  PHE   704      10.589  10.288  17.535 -0.034300
ATOM   4093  HB2 PHE   704      11.239  10.165  18.400  0.029500
ATOM   4094  HB3 PHE   704      10.986   9.683  16.718  0.029500
ATOM   4095  CG  PHE   704      10.606  11.748  17.113  0.011800
ATOM   4096  CD1 PHE   704      10.246  12.107  15.802 -0.125600
ATOM   4097  HD1 PHE   704       9.980  11.340  15.091  0.133000
ATOM   4098  CE1 PHE   704      10.209  13.460  15.418 -0.170400
ATOM   4099  HE1 PHE   704       9.925  13.725  14.410  0.143000
ATOM   4100  CZ  PHE   704      10.517  14.463  16.353 -0.107200
ATOM   4101  HZ  PHE   704      10.469  15.504  16.065  0.129700
ATOM   4102  CE2 PHE   704      10.859  14.110  17.671 -0.170400
ATOM   4103  HE2 PHE   704      11.063  14.875  18.407  0.143000
ATOM   4104  CD2 PHE   704      10.911  12.756  18.047 -0.125600
ATOM   4105  HD2 PHE   704      11.154  12.491  19.067  0.133000
ATOM   4106  C   PHE   704       9.040   8.284  18.167  0.597300
ATOM   4107  O   PHE   704       9.820   7.462  17.687 -0.567900
ATOM   4108  N   ASP   705       8.021   7.917  18.951 -0.516300
ATOM   4109  H   ASP   705       7.431   8.640  19.318  0.293600
ATOM   4110  CA  ASP   705       7.633   6.527  19.218  0.101260
ATOM   4111  HA  ASP   705       8.539   5.922  19.216  0.088000
ATOM   4112  CB  ASP   705       7.007   6.361  20.616 -0.052810
ATOM   4113  HB2 ASP   705       6.483   5.391  20.649 -0.018250
ATOM   4114  HB3 ASP   705       7.828   6.226  21.336  0.065560
ATOM   4115  CG  ASP   705       6.079   7.449  21.178  0.673760
ATOM   4116  OD1 ASP   705       5.714   8.445  20.511 -0.659020
ATOM   4117  OD2 ASP   705       5.718   7.172  22.409 -0.466520
ATOM   4118  C   ASP   705       6.760   5.916  18.113  0.536600
ATOM   4119  O   ASP   705       6.685   4.700  18.026 -0.581900
ATOM   4120  N   ALA   706       6.154   6.699  17.209 -0.415700
ATOM   4121  H   ALA   706       6.187   7.708  17.316  0.271900
ATOM   4122  CA  ALA   706       5.552   6.146  15.983  0.033700
ATOM   4123  HA  ALA   706       5.055   5.214  16.251  0.082300
ATOM   4124  CB  ALA   706       4.467   7.082  15.429 -0.182500
ATOM   4125  HB1 ALA   706       4.915   7.963  14.977  0.060300
ATOM   4126  HB2 ALA   706       3.906   6.563  14.654  0.060300
ATOM   4127  HB3 ALA   706       3.780   7.383  16.220  0.060300
ATOM   4128  C   ALA   706       6.617   5.792  14.921  0.597300
ATOM   4129  O   ALA   706       6.281   5.327  13.827 -0.567900
ATOM   4130  N   ALA   707       7.903   6.010  15.225 -0.415700
ATOM   4131  H   ALA   707       8.136   6.417  16.117  0.271900
ATOM   4132  CA  ALA   707       8.974   5.789  14.238  0.033700
ATOM   4133  HA  ALA   707       8.681   6.295  13.321  0.082300
ATOM   4134  CB  ALA   707      10.271   6.417  14.736 -0.182500
ATOM   4135  HB1 ALA   707      10.588   5.926  15.657  0.060300
ATOM   4136  HB2 ALA   707      11.054   6.290  13.991  0.060300
ATOM   4137  HB3 ALA   707      10.125   7.480  14.927  0.060300
ATOM   4138  C   ALA   707       9.236   4.329  13.932  0.597300
ATOM   4139  O   ALA   707       9.199   3.480  14.834 -0.567900
ATOM   4140  N   ARG   708       9.543   4.053  12.656 -0.347900
ATOM   4141  H   ARG   708       9.503   4.811  11.980  0.274700
ATOM   4142  CA  ARG   708      10.168   2.785  12.272 -0.263700
ATOM   4143  HA  ARG   708       9.424   1.988  12.296  0.156000
ATOM   4144  CB  ARG   708      10.736   2.919  10.832 -0.000700
ATOM   4145  HB2 ARG   708       9.910   3.119  10.147  0.032700
ATOM   4146  HB3 ARG   708      11.390   3.792  10.815  0.032700
ATOM   4147  CG  ARG   708      11.513   1.711  10.309  0.039000
ATOM   4148  HG2 ARG   708      12.293   1.440  11.020  0.028500
ATOM   4149  HG3 ARG   708      10.863   0.854  10.216  0.028500
ATOM   4150  CD  ARG   708      12.194   2.028   8.956  0.048600
ATOM   4151  HD2 ARG   708      12.577   1.114   8.500  0.068700
ATOM   4152  HD3 ARG   708      11.434   2.472   8.334  0.068700
ATOM   4153  NE  ARG   708      13.291   2.998   9.157 -0.529500
ATOM   4154  HE  ARG   708      13.873   2.866   9.981  0.345600
ATOM   4155  CZ  ARG   708      13.677   3.950   8.299  0.807600
ATOM   4156  NH1 ARG   708      13.068   4.113   7.133 -0.862700
ATOM   4157 1HH1 ARG   708      12.299   3.516   6.877  0.447800
ATOM   4158 2HH1 ARG   708      13.433   4.823   6.499  0.447800
ATOM   4159  NH2 ARG   708      14.668   4.774   8.630 -0.862700
ATOM   4160 1HH2 ARG   708      15.139   4.689   9.515  0.447800
ATOM   4161 2HH2 ARG   708      15.090   5.393   7.945  0.447800
ATOM   4162  C   ARG   708      11.279   2.424  13.302  0.734100
ATOM   4163  O   ARG   708      12.171   3.257  13.599 -0.589400
ATOM   4164  N   GLY   709      11.219   1.210  13.847 -0.415700
ATOM   4165  H   GLY   709      10.502   0.567  13.543  0.271900
ATOM   4166  CA  GLY   709      12.238   0.758  14.835 -0.025200
ATOM   4167  HA2 GLY   709      12.435  -0.300  14.664  0.069800
ATOM   4168  HA3 GLY   709      13.177   1.288  14.675  0.069800
ATOM   4169  C   GLY   709      11.853   0.917  16.306  0.597300
ATOM   4170  O   GLY   709      12.540   0.403  17.183 -0.567900
ATOM   4171  N   ASP   710      10.778   1.649  16.630 -0.516300
ATOM   4172  H   ASP   710      10.248   2.123  15.906  0.293600
ATOM   4173  CA  ASP   710      10.383   1.835  18.033  0.038100
ATOM   4174  HA  ASP   710      11.288   2.127  18.562  0.088000
ATOM   4175  CB  ASP   710       9.396   2.986  18.229 -0.030300
ATOM   4176  HB2 ASP   710       9.686   3.845  17.625 -0.012200
ATOM   4177  HB3 ASP   710       8.410   2.654  17.923 -0.012200
ATOM   4178  CG  ASP   710       9.344   3.374  19.708  0.799400
ATOM   4179  OD1 ASP   710       8.589   2.726  20.463 -0.801400
ATOM   4180  OD2 ASP   710      10.129   4.267  20.107 -0.801400
ATOM   4181  C   ASP   710       9.797   0.544  18.647  0.536600
ATOM   4182  O   ASP   710       8.853  -0.034  18.083 -0.581900
ATOM   4183  N   PRO   711      10.317   0.092  19.804 -0.254800
ATOM   4184  CD  PRO   711      11.462   0.653  20.516  0.019200
ATOM   4185  HD2 PRO   711      11.353   1.724  20.675  0.039100
ATOM   4186  HD3 PRO   711      12.375   0.447  19.956  0.039100
ATOM   4187  CG  PRO   711      11.516  -0.063  21.857  0.018900
ATOM   4188  HG2 PRO   711      10.885   0.458  22.575  0.021300
ATOM   4189  HG3 PRO   711      12.537  -0.140  22.228  0.021300
ATOM   4190  CB  PRO   711      10.918  -1.427  21.516 -0.007000
ATOM   4191  HB2 PRO   711      10.499  -1.920  22.392  0.025300
ATOM   4192  HB3 PRO   711      11.691  -2.049  21.067  0.025300
ATOM   4193  CA  PRO   711       9.846  -1.116  20.470 -0.026600
ATOM   4194  HA  PRO   711       9.803  -1.939  19.756  0.064100
ATOM   4195  C   PRO   711       8.461  -0.981  21.123  0.589600
ATOM   4196  O   PRO   711       7.760  -1.986  21.238 -0.574800
ATOM   4197  N   LEU   712       8.030   0.206  21.561 -0.415700
ATOM   4198  H   LEU   712       8.576   1.042  21.353  0.271900
ATOM   4199  CA  LEU   712       6.718   0.399  22.196 -0.098270
ATOM   4200  HA  LEU   712       6.392  -0.532  22.661  0.092200
ATOM   4201  CB  LEU   712       6.814   1.448  23.320  0.118750
ATOM   4202  HB2 LEU   712       7.382   2.308  22.929 -0.001290
ATOM   4203  HB3 LEU   712       5.779   1.792  23.508 -0.026660
ATOM   4204  CG  LEU   712       7.384   0.943  24.671  0.137490
ATOM   4205  HG  LEU   712       6.828   0.035  24.970 -0.043760
ATOM   4206  CD1 LEU   712       8.881   0.590  24.642  0.100320
ATOM   4207 1HD1 LEU   712       9.101  -0.260  23.971 -0.121150
ATOM   4208 2HD1 LEU   712       9.489   1.450  24.313 -0.029210
ATOM   4209 3HD1 LEU   712       9.227   0.301  25.649  0.005140
ATOM   4210  CD2 LEU   712       7.128   2.004  25.757 -0.024730
ATOM   4211 1HD2 LEU   712       6.048   2.192  25.856  0.004310
ATOM   4212 2HD2 LEU   712       7.506   1.675  26.739 -0.008180
ATOM   4213 3HD2 LEU   712       7.630   2.957  25.507 -0.046220
ATOM   4214  C   LEU   712       5.636   0.765  21.169  0.597300
ATOM   4215  O   LEU   712       4.508   0.288  21.283 -0.567900
ATOM   4216  N   GLY   713       5.953   1.574  20.154 -0.415700
ATOM   4217  H   GLY   713       6.887   1.984  20.143  0.271900
ATOM   4218  CA  GLY   713       4.957   2.045  19.184 -0.025200
ATOM   4219  HA2 GLY   713       4.074   2.393  19.718  0.069800
ATOM   4220  HA3 GLY   713       5.371   2.886  18.643  0.069800
ATOM   4221  C   GLY   713       4.503   1.019  18.146  0.597300
ATOM   4222  O   GLY   713       3.304   0.936  17.862 -0.567900
ATOM   4223  N   GLY   714       5.427   0.228  17.583 -0.415700
ATOM   4224  H   GLY   714       6.385   0.301  17.901  0.271900
ATOM   4225  CA  GLY   714       5.092  -0.754  16.566 -0.025200
ATOM   4226  HA2 GLY   714       5.957  -1.395  16.407  0.069800
ATOM   4227  HA3 GLY   714       4.267  -1.369  16.921  0.069800
ATOM   4228  C   GLY   714       4.708  -0.181  15.218  0.597300
ATOM   4229  O   GLY   714       4.180  -0.907  14.378 -0.567900
ATOM   4230  N   PHE   715       5.009   1.099  14.986 -0.415700
ATOM   4231  H   PHE   715       5.497   1.633  15.695  0.271900
ATOM   4232  CA  PHE   715       4.693   1.769  13.721 -0.002400
ATOM   4233  HA  PHE   715       4.033   1.156  13.107  0.097800
ATOM   4234  CB  PHE   715       3.977   3.101  14.025 -0.034300
ATOM   4235  HB2 PHE   715       4.424   3.552  14.908  0.029500
ATOM   4236  HB3 PHE   715       4.110   3.807  13.206  0.029500
ATOM   4237  CG  PHE   715       2.485   2.989  14.251  0.011800
ATOM   4238  CD1 PHE   715       1.830   1.757  14.472 -0.125600
ATOM   4239  HD1 PHE   715       2.366   0.826  14.498  0.133000
ATOM   4240  CE1 PHE   715       0.437   1.718  14.674 -0.170400
ATOM   4241  HE1 PHE   715      -0.064   0.773  14.831  0.143000
ATOM   4242  CZ  PHE   715      -0.303   2.919  14.706 -0.107200
ATOM   4243  HZ  PHE   715      -1.370   2.889  14.865  0.129700
ATOM   4244  CE2 PHE   715       0.355   4.133  14.510 -0.170400
ATOM   4245  HE2 PHE   715      -0.182   5.061  14.510  0.143000
ATOM   4246  CD2 PHE   715       1.730   4.168  14.281 -0.125600
ATOM   4247  HD2 PHE   715       2.211   5.120  14.119  0.133000
ATOM   4248  C   PHE   715       5.928   2.008  12.867  0.597300
ATOM   4249  O   PHE   715       7.040   1.614  13.233 -0.567900
ATOM   4250  N   GLN   716       5.726   2.630  11.700 -0.415700
ATOM   4251  H   GLN   716       4.779   2.914  11.461  0.271900
ATOM   4252  CA  GLN   716       6.746   2.671  10.654 -0.003100
ATOM   4253  HA  GLN   716       7.711   2.396  11.069  0.085000
ATOM   4254  CB  GLN   716       6.413   1.662   9.512 -0.003600
ATOM   4255  HB2 GLN   716       5.409   1.895   9.154  0.017100
ATOM   4256  HB3 GLN   716       7.078   1.804   8.664  0.017100
ATOM   4257  CG  GLN   716       6.427   0.213   9.920 -0.064500
ATOM   4258  HG2 GLN   716       5.835   0.081  10.823  0.035200
ATOM   4259  HG3 GLN   716       5.984  -0.377   9.118  0.035200
ATOM   4260  CD  GLN   716       7.836  -0.307  10.150  0.695100
ATOM   4261  OE1 GLN   716       8.077  -1.017  11.128 -0.608600
ATOM   4262  NE2 GLN   716       8.780   0.041   9.247 -0.940700
ATOM   4263 1HE2 GLN   716       9.676  -0.435   9.280  0.425100
ATOM   4264 2HE2 GLN   716       8.510   0.536   8.403  0.425100
ATOM   4265  C   GLN   716       6.932   4.059  10.067  0.597300
ATOM   4266  O   GLN   716       7.395   4.190   8.924 -0.567900
ATOM   4267  N   VAL   717       6.612   5.109  10.821 -0.415700
ATOM   4268  H   VAL   717       6.300   4.985  11.780  0.271900
ATOM   4269  CA  VAL   717       6.858   6.481  10.300 -0.087500
ATOM   4270  HA  VAL   717       6.392   6.560   9.317  0.096900
ATOM   4271  CB  VAL   717       6.235   7.582  11.193  0.298500
ATOM   4272  HB  VAL   717       6.668   7.541  12.192 -0.029700
ATOM   4273  CG1 VAL   717       6.474   8.973  10.595 -0.319200
ATOM   4274 1HG1 VAL   717       6.058   9.029   9.589  0.079100
ATOM   4275 2HG1 VAL   717       5.991   9.726  11.218  0.079100
ATOM   4276 3HG1 VAL   717       7.537   9.204  10.557  0.079100
ATOM   4277  CG2 VAL   717       4.715   7.359  11.279 -0.319200
ATOM   4278 1HG2 VAL   717       4.494   6.406  11.758  0.079100
ATOM   4279 2HG2 VAL   717       4.262   8.150  11.877  0.079100
ATOM   4280 3HG2 VAL   717       4.274   7.377  10.282  0.079100
ATOM   4281  C   VAL   717       8.368   6.709  10.122  0.597300
ATOM   4282  O   VAL   717       9.169   6.388  10.998 -0.567900
ATOM   4283  N   THR   718       8.743   7.241   8.966 -0.415700
ATOM   4284  H   THR   718       8.025   7.534   8.301  0.271900
ATOM   4285  CA  THR   718      10.178   7.390   8.598 -0.038900
ATOM   4286  HA  THR   718      10.767   6.670   9.162  0.100700
ATOM   4287  CB  THR   718      10.433   7.112   7.108  0.365400
ATOM   4288  HB  THR   718      11.507   7.052   6.932  0.004300
ATOM   4289  CG2 THR   718       9.785   5.771   6.689 -0.243800
ATOM   4290 1HG2 THR   718      10.123   4.974   7.351  0.064200
ATOM   4291 2HG2 THR   718       8.698   5.836   6.734  0.064200
ATOM   4292 3HG2 THR   718      10.079   5.535   5.667  0.064200
ATOM   4293  OG1 THR   718       9.908   8.207   6.365 -0.676100
ATOM   4294  HG1 THR   718       8.959   8.032   6.160  0.410200
ATOM   4295  C   THR   718      10.693   8.795   8.926  0.597300
ATOM   4296  O   THR   718       9.901   9.709   9.128 -0.567900
ATOM   4297  N   PRO   719      12.031   8.998   8.933 -0.254800
ATOM   4298  CD  PRO   719      13.159   8.044   8.916  0.019200
ATOM   4299  HD2 PRO   719      13.495   7.876   7.892  0.039100
ATOM   4300  HD3 PRO   719      12.916   7.101   9.405  0.039100
ATOM   4301  CG  PRO   719      14.211   8.786   9.698  0.018900
ATOM   4302  HG2 PRO   719      15.207   8.404   9.481  0.021300
ATOM   4303  HG3 PRO   719      14.004   8.734  10.768  0.021300
ATOM   4304  CB  PRO   719      14.033  10.191   9.193 -0.007000
ATOM   4305  HB2 PRO   719      14.407  10.270   8.170  0.025300
ATOM   4306  HB3 PRO   719      14.527  10.916   9.839  0.025300
ATOM   4307  CA  PRO   719      12.509  10.362   9.234 -0.026600
ATOM   4308  HA  PRO   719      12.191  10.657  10.234  0.064100
ATOM   4309  C   PRO   719      11.999  11.363   8.206  0.589600
ATOM   4310  O   PRO   719      11.654  12.503   8.578 -0.574800
ATOM   4311  N   GLU   720      11.925  10.915   6.940 -0.516300
ATOM   4312  H   GLU   720      12.230   9.968   6.717  0.293600
ATOM   4313  CA  GLU   720      11.425  11.749   5.847  0.039700
ATOM   4314  HA  GLU   720      11.956  12.701   5.858  0.110500
ATOM   4315  CB  GLU   720      11.636  11.088   4.460  0.056000
ATOM   4316  HB2 GLU   720      11.122  10.129   4.425 -0.017300
ATOM   4317  HB3 GLU   720      11.167  11.722   3.710 -0.017300
ATOM   4318  CG  GLU   720      13.106  10.918   4.060  0.013600
ATOM   4319  HG2 GLU   720      13.144  10.760   2.980 -0.042500
ATOM   4320  HG3 GLU   720      13.644  11.843   4.280 -0.042500
ATOM   4321  CD  GLU   720      13.797   9.735   4.738  0.805400
ATOM   4322  OE1 GLU   720      15.050   9.668   4.632 -0.818800
ATOM   4323  OE2 GLU   720      13.128   8.890   5.392 -0.818800
ATOM   4324  C   GLU   720       9.952  12.060   6.087  0.536600
ATOM   4325  O   GLU   720       9.501  13.195   5.811 -0.581900
ATOM   4326  N   GLY   721       9.203  11.073   6.593 -0.415700
ATOM   4327  H   GLY   721       9.611  10.159   6.764  0.271900
ATOM   4328  CA  GLY   721       7.813  11.325   7.014 -0.025200
ATOM   4329  HA2 GLY   721       7.206  11.600   6.154  0.069800
ATOM   4330  HA3 GLY   721       7.409  10.412   7.451  0.069800
ATOM   4331  C   GLY   721       7.725  12.434   8.062  0.597300
ATOM   4332  O   GLY   721       6.971  13.386   7.900 -0.567900
ATOM   4333  N   TYR   722       8.475  12.325   9.168 -0.415700
ATOM   4334  H   TYR   722       9.062  11.506   9.295  0.271900
ATOM   4335  CA  TYR   722       8.458  13.410  10.164 -0.001400
ATOM   4336  HA  TYR   722       7.434  13.525  10.522  0.087600
ATOM   4337  CB  TYR   722       9.341  13.093  11.360 -0.015200
ATOM   4338  HB2 TYR   722      10.343  12.829  11.019  0.029500
ATOM   4339  HB3 TYR   722       9.424  13.988  11.973  0.029500
ATOM   4340  CG  TYR   722       8.782  12.007  12.233 -0.001100
ATOM   4341  CD1 TYR   722       7.624  12.240  13.037 -0.190600
ATOM   4342  HD1 TYR   722       7.135  13.206  13.009  0.169900
ATOM   4343  CE1 TYR   722       7.116  11.240  13.849 -0.234100
ATOM   4344  HE1 TYR   722       6.237  11.411  14.452  0.165600
ATOM   4345  CZ  TYR   722       7.772   9.984  13.866  0.322600
ATOM   4346  OH  TYR   722       7.325   8.985  14.685 -0.557900
ATOM   4347  HH  TYR   722       6.631   9.282  15.298  0.399200
ATOM   4348  CE2 TYR   722       8.916   9.744  13.086 -0.234100
ATOM   4349  HE2 TYR   722       9.383   8.774  13.113  0.165600
ATOM   4350  CD2 TYR   722       9.404  10.743  12.274 -0.190600
ATOM   4351  HD2 TYR   722      10.265  10.550  11.649  0.169900
ATOM   4352  C   TYR   722       8.857  14.753   9.556  0.597300
ATOM   4353  O   TYR   722       8.272  15.779   9.914 -0.567900
ATOM   4354  N   ALA   723       9.830  14.758   8.638 -0.415700
ATOM   4355  H   ALA   723      10.308  13.892   8.406  0.271900
ATOM   4356  CA  ALA   723      10.232  16.010   7.999  0.033700
ATOM   4357  HA  ALA   723      10.501  16.721   8.782  0.082300
ATOM   4358  CB  ALA   723      11.470  15.796   7.106 -0.182500
ATOM   4359  HB1 ALA   723      11.196  15.204   6.234  0.060300
ATOM   4360  HB2 ALA   723      11.879  16.743   6.770  0.060300
ATOM   4361  HB3 ALA   723      12.219  15.248   7.661  0.060300
ATOM   4362  C   ALA   723       9.064  16.610   7.210  0.597300
ATOM   4363  O   ALA   723       8.811  17.818   7.310 -0.567900
ATOM   4364  N   HIE   724       8.324  15.781   6.465 -0.415700
ATOM   4365  H   HIE   724       8.548  14.790   6.411  0.271900
ATOM   4366  CA  HIE   724       7.202  16.333   5.717 -0.058100
ATOM   4367  HA  HIE   724       7.582  17.206   5.184  0.136000
ATOM   4368  CB  HIE   724       6.652  15.393   4.642 -0.007400
ATOM   4369  HB2 HIE   724       7.453  14.740   4.294  0.036700
ATOM   4370  HB3 HIE   724       5.865  14.765   5.061  0.036700
ATOM   4371  CG  HIE   724       6.130  16.151   3.450  0.186800
ATOM   4372  ND1 HIE   724       4.897  16.789   3.450 -0.543200
ATOM   4373  CE1 HIE   724       4.718  17.402   2.288  0.163500
ATOM   4374  HE1 HIE   724       3.849  17.983   2.002  0.143500
ATOM   4375  NE2 HIE   724       5.808  17.221   1.556 -0.279500
ATOM   4376  HE2 HIE   724       5.992  17.657   0.654  0.333900
ATOM   4377  CD2 HIE   724       6.705  16.443   2.259 -0.220700
ATOM   4378  HD2 HIE   724       7.699  16.154   1.954  0.186200
ATOM   4379  C   HIE   724       6.101  16.884   6.639  0.597300
ATOM   4380  O   HIE   724       5.583  17.978   6.402 -0.567900
ATOM   4381  N   LEU   725       5.806  16.166   7.722 -0.415700
ATOM   4382  H   LEU   725       6.248  15.260   7.853  0.271900
ATOM   4383  CA  LEU   725       4.826  16.657   8.712 -0.051800
ATOM   4384  HA  LEU   725       3.868  16.804   8.210  0.092200
ATOM   4385  CB  LEU   725       4.635  15.637   9.836 -0.110200
ATOM   4386  HB2 LEU   725       5.576  15.529  10.377  0.045700
ATOM   4387  HB3 LEU   725       3.903  16.056  10.528  0.045700
ATOM   4388  CG  LEU   725       4.158  14.250   9.412  0.353100
ATOM   4389  HG  LEU   725       4.934  13.725   8.888 -0.036100
ATOM   4390  CD1 LEU   725       3.885  13.496  10.695 -0.412100
ATOM   4391 1HD1 LEU   725       3.061  13.959  11.238  0.100000
ATOM   4392 2HD1 LEU   725       3.623  12.466  10.455  0.100000
ATOM   4393 3HD1 LEU   725       4.777  13.486  11.322  0.100000
ATOM   4394  CD2 LEU   725       2.922  14.273   8.505 -0.412100
ATOM   4395 1HD2 LEU   725       3.175  14.709   7.539  0.100000
ATOM   4396 2HD2 LEU   725       2.569  13.256   8.338  0.100000
ATOM   4397 3HD2 LEU   725       2.137  14.856   8.975  0.100000
ATOM   4398  C   LEU   725       5.230  18.019   9.279  0.597300
ATOM   4399  O   LEU   725       4.413  18.945   9.352 -0.567900
ATOM   4400  N   THR   726       6.515  18.154   9.607 -0.415700
ATOM   4401  H   THR   726       7.123  17.348   9.507  0.271900
ATOM   4402  CA  THR   726       7.066  19.436  10.086 -0.038900
ATOM   4403  HA  THR   726       6.531  19.736  10.987  0.100700
ATOM   4404  CB  THR   726       8.560  19.297  10.427  0.365400
ATOM   4405  HB  THR   726       9.144  19.014   9.552  0.004300
ATOM   4406  CG2 THR   726       9.084  20.631  11.006 -0.243800
ATOM   4407 1HG2 THR   726       8.403  20.997  11.774  0.064200
ATOM   4408 2HG2 THR   726      10.068  20.474  11.443  0.064200
ATOM   4409 3HG2 THR   726       9.170  21.377  10.217  0.064200
ATOM   4410  OG1 THR   726       8.689  18.298  11.440 -0.676100
ATOM   4411  HG1 THR   726       8.529  17.430  11.038  0.410200
ATOM   4412  C   THR   726       6.871  20.535   9.040  0.597300
ATOM   4413  O   THR   726       6.382  21.624   9.352 -0.567900
ATOM   4414  N   HIE   727       7.256  20.249   7.787 -0.415700
ATOM   4415  H   HIE   727       7.638  19.330   7.580  0.271900
ATOM   4416  CA  HIE   727       7.156  21.234   6.710 -0.058100
ATOM   4417  HA  HIE   727       7.763  22.105   6.964  0.136000
ATOM   4418  CB  HIE   727       7.690  20.619   5.426 -0.007400
ATOM   4419  HB2 HIE   727       8.650  20.144   5.634  0.036700
ATOM   4420  HB3 HIE   727       7.008  19.848   5.067  0.036700
ATOM   4421  CG  HIE   727       7.914  21.623   4.346  0.186800
ATOM   4422  ND1 HIE   727       7.039  21.811   3.301 -0.543200
ATOM   4423  CE1 HIE   727       7.494  22.774   2.518  0.163500
ATOM   4424  HE1 HIE   727       7.022  23.137   1.614  0.143500
ATOM   4425  NE2 HIE   727       8.640  23.212   3.016 -0.279500
ATOM   4426  HE2 HIE   727       9.192  23.970   2.622  0.333900
ATOM   4427  CD2 HIE   727       8.918  22.514   4.166 -0.220700
ATOM   4428  HD2 HIE   727       9.756  22.630   4.824  0.186200
ATOM   4429  C   HIE   727       5.714  21.716   6.528  0.597300
ATOM   4430  O   HIE   727       5.481  22.904   6.336 -0.567900
ATOM   4431  N   GLN   728       4.753  20.799   6.648 -0.415700
ATOM   4432  H   GLN   728       5.003  19.826   6.805  0.271900
ATOM   4433  CA  GLN   728       3.344  21.183   6.558 -0.003100
ATOM   4434  HA  GLN   728       3.182  21.716   5.619  0.085000
ATOM   4435  CB  GLN   728       2.461  19.949   6.559 -0.003600
ATOM   4436  HB2 GLN   728       2.748  19.276   7.367  0.017100
ATOM   4437  HB3 GLN   728       1.426  20.255   6.713  0.017100
ATOM   4438  CG  GLN   728       2.554  19.216   5.205 -0.064500
ATOM   4439  HG2 GLN   728       2.183  19.864   4.411  0.035200
ATOM   4440  HG3 GLN   728       3.591  18.961   4.994  0.035200
ATOM   4441  CD  GLN   728       1.716  17.951   5.216  0.695100
ATOM   4442  OE1 GLN   728       0.506  17.996   5.436 -0.608600
ATOM   4443  NE2 GLN   728       2.360  16.814   5.024 -0.940700
ATOM   4444 1HE2 GLN   728       1.833  15.961   4.934  0.425100
ATOM   4445 2HE2 GLN   728       3.348  16.822   4.787  0.425100
ATOM   4446  C   GLN   728       2.959  22.151   7.668  0.597300
ATOM   4447  O   GLN   728       2.292  23.176   7.433 -0.567900
ATOM   4448  N   LEU   729       3.354  21.817   8.897 -0.415700
ATOM   4449  H   LEU   729       3.877  20.959   9.046  0.271900
ATOM   4450  CA  LEU   729       3.005  22.672  10.032 -0.051800
ATOM   4451  HA  LEU   729       1.929  22.846  10.005  0.092200
ATOM   4452  CB  LEU   729       3.353  21.995  11.366 -0.110200
ATOM   4453  HB2 LEU   729       4.426  21.794  11.375  0.045700
ATOM   4454  HB3 LEU   729       3.149  22.709  12.166  0.045700
ATOM   4455  CG  LEU   729       2.611  20.695  11.693  0.353100
ATOM   4456  HG  LEU   729       2.870  19.952  10.953 -0.036100
ATOM   4457  CD1 LEU   729       3.089  20.202  13.050 -0.412100
ATOM   4458 1HD1 LEU   729       2.820  20.925  13.819  0.100000
ATOM   4459 2HD1 LEU   729       2.617  19.247  13.279  0.100000
ATOM   4460 3HD1 LEU   729       4.170  20.064  13.036  0.100000
ATOM   4461  CD2 LEU   729       1.097  20.894  11.690 -0.412100
ATOM   4462 1HD2 LEU   729       0.752  21.146  10.689  0.100000
ATOM   4463 2HD2 LEU   729       0.609  19.965  11.983  0.100000
ATOM   4464 3HD2 LEU   729       0.817  21.685  12.386  0.100000
ATOM   4465  C   LEU   729       3.637  24.053   9.970  0.597300
ATOM   4466  O   LEU   729       3.063  25.029  10.483 -0.567900
ATOM   4467  N   MET   730       4.790  24.151   9.300 -0.415700
ATOM   4468  H   MET   730       5.230  23.302   8.958  0.271900
ATOM   4469  CA  MET   730       5.450  25.442   9.088 -0.023700
ATOM   4470  HA  MET   730       5.610  25.903  10.063  0.088000
ATOM   4471  CB  MET   730       6.829  25.233   8.435  0.034200
ATOM   4472  HB2 MET   730       6.734  24.633   7.535  0.024100
ATOM   4473  HB3 MET   730       7.216  26.209   8.146  0.024100
ATOM   4474  CG  MET   730       7.825  24.582   9.386  0.001800
ATOM   4475  HG2 MET   730       8.037  25.266  10.207  0.044000
ATOM   4476  HG3 MET   730       7.396  23.684   9.817  0.044000
ATOM   4477  SD  MET   730       9.370  24.145   8.576 -0.273700
ATOM   4478  CE  MET   730       9.981  25.798   8.142 -0.053600
ATOM   4479  HE1 MET   730      10.928  25.708   7.613  0.068400
ATOM   4480  HE2 MET   730       9.274  26.302   7.488  0.068400
ATOM   4481  HE3 MET   730      10.140  26.383   9.045  0.068400
ATOM   4482  C   MET   730       4.621  26.453   8.282  0.597300
ATOM   4483  O   MET   730       4.897  27.657   8.339 -0.567900
ATOM   4484  N   SER   731       3.602  25.971   7.559 -0.415700
ATOM   4485  H   SER   731       3.426  24.973   7.560  0.271900
ATOM   4486  CA  SER   731       2.713  26.855   6.788 -0.024900
ATOM   4487  HA  SER   731       3.323  27.608   6.290  0.084300
ATOM   4488  CB  SER   731       1.985  26.066   5.699  0.211700
ATOM   4489  HB2 SER   731       1.479  26.769   5.035  0.035200
ATOM   4490  HB3 SER   731       2.709  25.501   5.109  0.035200
ATOM   4491  OG  SER   731       1.009  25.171   6.247 -0.654600
ATOM   4492  HG  SER   731       1.474  24.393   6.627  0.427500
ATOM   4493  C   SER   731       1.718  27.598   7.664  0.597300
ATOM   4494  O   SER   731       1.038  28.498   7.195 -0.567900
ATOM   4495  N   LEU   732       1.673  27.234   8.947 -0.415700
ATOM   4496  H   LEU   732       2.302  26.518   9.290  0.271900
ATOM   4497  CA  LEU   732       0.704  27.804   9.898 -0.051800
ATOM   4498  HA  LEU   732      -0.127  28.263   9.359  0.092200
ATOM   4499  CB  LEU   732       0.145  26.702  10.809 -0.110200
ATOM   4500  HB2 LEU   732       0.981  26.301  11.381  0.045700
ATOM   4501  HB3 LEU   732      -0.567  27.134  11.511  0.045700
ATOM   4502  CG  LEU   732      -0.541  25.569  10.034  0.353100
ATOM   4503  HG  LEU   732       0.096  25.250   9.211 -0.036100
ATOM   4504  CD1 LEU   732      -0.611  24.386  11.003 -0.412100
ATOM   4505 1HD1 LEU   732      -1.178  24.666  11.889  0.100000
ATOM   4506 2HD1 LEU   732      -1.096  23.541  10.516  0.100000
ATOM   4507 3HD1 LEU   732       0.394  24.086  11.299  0.100000
ATOM   4508  CD2 LEU   732      -1.910  25.962   9.442 -0.412100
ATOM   4509 1HD2 LEU   732      -2.389  25.085   9.009  0.100000
ATOM   4510 2HD2 LEU   732      -2.552  26.378  10.218  0.100000
ATOM   4511 3HD2 LEU   732      -1.762  26.700   8.656  0.100000
ATOM   4512  C   LEU   732       1.357  28.869  10.749  0.597300
ATOM   4513  O   LEU   732       2.565  28.840  10.923 -0.567900
ATOM   4514  N   ALA   733       0.543  29.781  11.293 -0.415700
ATOM   4515  H   ALA   733      -0.443  29.741  11.061  0.271900
ATOM   4516  CA  ALA   733       0.954  30.696  12.347  0.033700
ATOM   4517  HA  ALA   733       0.142  31.405  12.509  0.082300
ATOM   4518  CB  ALA   733       1.189  29.915  13.673 -0.182500
ATOM   4519  HB1 ALA   733       2.044  29.246  13.572  0.060300
ATOM   4520  HB2 ALA   733       1.390  30.619  14.479  0.060300
ATOM   4521  HB3 ALA   733       0.303  29.336  13.927  0.060300
ATOM   4522  C   ALA   733       2.200  31.521  11.947  0.597300
ATOM   4523  O   ALA   733       3.033  31.816  12.771 -0.567900
ATOM   4524  N   ALA   734       2.314  31.878  10.666 -0.415700
ATOM   4525  H   ALA   734       1.592  31.599  10.008  0.271900
ATOM   4526  CA  ALA   734       3.468  32.613  10.142  0.033700
ATOM   4527  HA  ALA   734       3.386  32.596   9.055  0.082300
ATOM   4528  CB  ALA   734       3.469  34.090  10.594 -0.182500
ATOM   4529  HB1 ALA   734       3.652  34.163  11.667  0.060300
ATOM   4530  HB2 ALA   734       4.247  34.640  10.062  0.060300
ATOM   4531  HB3 ALA   734       2.503  34.536  10.366  0.060300
ATOM   4532  C   ALA   734       4.781  31.921  10.491  0.597300
ATOM   4533  O   ALA   734       5.804  32.569  10.705 -0.567900
ATOM   4534  N   GLY   735       4.737  30.590  10.533 -0.415700
ATOM   4535  H   GLY   735       3.851  30.118  10.375  0.271900
ATOM   4536  CA  GLY   735       5.904  29.781  10.827 -0.025200
ATOM   4537  HA2 GLY   735       5.702  28.780  10.449  0.069800
ATOM   4538  HA3 GLY   735       6.759  30.165  10.292  0.069800
ATOM   4539  C   GLY   735       6.271  29.621  12.286  0.597300
ATOM   4540  O   GLY   735       7.325  29.042  12.584 -0.567900
ATOM   4541  N   ARG   736       5.423  30.113  13.182 -0.347900
ATOM   4542  H   ARG   736       4.571  30.573  12.874  0.274700
ATOM   4543  CA  ARG   736       5.747  30.076  14.623 -0.263700
ATOM   4544  HA  ARG   736       6.811  30.255  14.762  0.156000
ATOM   4545  CB  ARG   736       4.992  31.182  15.373 -0.000700
ATOM   4546  HB2 ARG   736       3.921  31.095  15.185  0.032700
ATOM   4547  HB3 ARG   736       5.150  31.048  16.442  0.032700
ATOM   4548  CG  ARG   736       5.467  32.579  14.978  0.039000
ATOM   4549  HG2 ARG   736       6.554  32.589  15.074  0.028500
ATOM   4550  HG3 ARG   736       5.228  32.778  13.933  0.028500
ATOM   4551  CD  ARG   736       4.898  33.700  15.837  0.048600
ATOM   4552  HD2 ARG   736       3.912  33.971  15.464  0.068700
ATOM   4553  HD3 ARG   736       4.805  33.358  16.870  0.068700
ATOM   4554  NE  ARG   736       5.810  34.857  15.794 -0.529500
ATOM   4555  HE  ARG   736       6.723  34.740  15.377  0.345600
ATOM   4556  CZ  ARG   736       5.540  36.066  16.307  0.807600
ATOM   4557  NH1 ARG   736       6.456  37.046  16.239 -0.862700
ATOM   4558 1HH1 ARG   736       7.255  36.934  15.630  0.447800
ATOM   4559 2HH1 ARG   736       6.245  37.975  16.581  0.447800
ATOM   4560  NH2 ARG   736       4.366  36.305  16.902 -0.862700
ATOM   4561 1HH2 ARG   736       3.663  35.583  16.972  0.447800
ATOM   4562 2HH2 ARG   736       4.200  37.224  17.296  0.447800
ATOM   4563  C   ARG   736       5.457  28.672  15.180  0.734100
ATOM   4564  O   ARG   736       4.356  28.400  15.663 -0.589400
ATOM   4565  N   VAL   737       6.470  27.804  15.116 -0.415700
ATOM   4566  H   VAL   737       7.320  28.118  14.670  0.271900
ATOM   4567  CA  VAL   737       6.348  26.370  15.475 -0.087500
ATOM   4568  HA  VAL   737       5.363  26.173  15.888  0.096900
ATOM   4569  CB  VAL   737       6.546  25.459  14.232  0.298500
ATOM   4570  HB  VAL   737       7.540  25.629  13.814 -0.029700
ATOM   4571  CG1 VAL   737       6.433  23.981  14.638 -0.319200
ATOM   4572 1HG1 VAL   737       5.479  23.802  15.136  0.079100
ATOM   4573 2HG1 VAL   737       6.490  23.352  13.749  0.079100
ATOM   4574 3HG1 VAL   737       7.250  23.697  15.300  0.079100
ATOM   4575  CG2 VAL   737       5.512  25.763  13.138 -0.319200
ATOM   4576 1HG2 VAL   737       5.611  26.789  12.791  0.079100
ATOM   4577 2HG2 VAL   737       5.675  25.098  12.290  0.079100
ATOM   4578 3HG2 VAL   737       4.502  25.608  13.507  0.079100
ATOM   4579  C   VAL   737       7.415  26.023  16.514  0.597300
ATOM   4580  O   VAL   737       8.611  26.324  16.314 -0.567900
ATOM   4581  N   LEU   738       7.004  25.401  17.618 -0.415700
ATOM   4582  H   LEU   738       6.010  25.232  17.753  0.271900
ATOM   4583  CA  LEU   738       7.952  24.919  18.633 -0.051800
ATOM   4584  HA  LEU   738       8.976  25.155  18.358  0.092200
ATOM   4585  CB  LEU   738       7.645  25.578  20.001 -0.110200
ATOM   4586  HB2 LEU   738       7.912  26.632  19.939  0.045700
ATOM   4587  HB3 LEU   738       6.572  25.516  20.173  0.045700
ATOM   4588  CG  LEU   738       8.355  24.951  21.205  0.353100
ATOM   4589  HG  LEU   738       7.982  23.941  21.344 -0.036100
ATOM   4590  CD1 LEU   738       9.897  24.870  21.027 -0.412100
ATOM   4591 1HD1 LEU   738      10.283  25.861  20.826  0.100000
ATOM   4592 2HD1 LEU   738      10.344  24.490  21.945  0.100000
ATOM   4593 3HD1 LEU   738      10.161  24.194  20.219  0.100000
ATOM   4594  CD2 LEU   738       7.976  25.758  22.455 -0.412100
ATOM   4595 1HD2 LEU   738       6.897  25.815  22.552  0.100000
ATOM   4596 2HD2 LEU   738       8.383  25.270  23.341  0.100000
ATOM   4597 3HD2 LEU   738       8.380  26.767  22.386  0.100000
ATOM   4598  C   LEU   738       7.776  23.405  18.721  0.597300
ATOM   4599  O   LEU   738       6.673  22.941  19.030 -0.567900
ATOM   4600  N   ILE   739       8.835  22.658  18.414 -0.415700
ATOM   4601  H   ILE   739       9.694  23.133  18.156  0.271900
ATOM   4602  CA  ILE   739       8.819  21.169  18.445 -0.059700
ATOM   4603  HA  ILE   739       7.795  20.815  18.339  0.086900
ATOM   4604  CB  ILE   739       9.659  20.589  17.302  0.130300
ATOM   4605  HB  ILE   739      10.671  20.984  17.383  0.018700
ATOM   4606  CG2 ILE   739       9.732  19.061  17.377 -0.320400
ATOM   4607 1HG2 ILE   739       8.748  18.650  17.164  0.088200
ATOM   4608 2HG2 ILE   739      10.431  18.686  16.630  0.088200
ATOM   4609 3HG2 ILE   739      10.074  18.716  18.352  0.088200
ATOM   4610  CG1 ILE   739       9.080  21.058  15.960 -0.043000
ATOM   4611 2HG1 ILE   739       8.029  20.770  15.901  0.023600
ATOM   4612 3HG1 ILE   739       9.122  22.146  15.920  0.023600
ATOM   4613  CD1 ILE   739       9.782  20.551  14.700 -0.066000
ATOM   4614 1HD1 ILE   739       9.519  19.506  14.541  0.018600
ATOM   4615 2HD1 ILE   739       9.443  21.131  13.845  0.018600
ATOM   4616 3HD1 ILE   739      10.863  20.652  14.800  0.018600
ATOM   4617  C   ILE   739       9.353  20.701  19.798  0.597300
ATOM   4618  O   ILE   739      10.523  20.985  20.131 -0.567900
ATOM   4619  N   ILE   740       8.516  20.038  20.601 -0.415700
ATOM   4620  H   ILE   740       7.576  19.839  20.269  0.271900
ATOM   4621  CA  ILE   740       8.811  19.577  21.970 -0.059700
ATOM   4622  HA  ILE   740       9.758  19.999  22.304  0.086900
ATOM   4623  CB  ILE   740       7.702  20.030  22.957  0.130300
ATOM   4624  HB  ILE   740       6.763  19.564  22.655  0.018700
ATOM   4625  CG2 ILE   740       8.018  19.542  24.384 -0.320400
ATOM   4626 1HG2 ILE   740       8.954  19.974  24.738  0.088200
ATOM   4627 2HG2 ILE   740       7.214  19.810  25.067  0.088200
ATOM   4628 3HG2 ILE   740       8.095  18.455  24.416  0.088200
ATOM   4629  CG1 ILE   740       7.503  21.564  22.912 -0.043000
ATOM   4630 2HG1 ILE   740       8.437  22.060  23.177  0.023600
ATOM   4631 3HG1 ILE   740       7.244  21.850  21.893  0.023600
ATOM   4632  CD1 ILE   740       6.379  22.103  23.808 -0.066000
ATOM   4633 1HD1 ILE   740       6.637  21.989  24.860  0.018600
ATOM   4634 2HD1 ILE   740       6.233  23.164  23.604  0.018600
ATOM   4635 3HD1 ILE   740       5.450  21.571  23.597  0.018600
ATOM   4636  C   ILE   740       8.940  18.051  21.967  0.597300
ATOM   4637  O   ILE   740       8.060  17.371  21.444 -0.567900
ATOM   4638  N   LEU   741      10.021  17.506  22.528 -0.415700
ATOM   4639  H   LEU   741      10.717  18.115  22.936  0.271900
ATOM   4640  CA  LEU   741      10.261  16.069  22.555 -0.279900
ATOM   4641  HA  LEU   741      10.044  15.662  21.565  0.092200
ATOM   4642  CB  LEU   741      11.745  15.840  22.881 -0.110200
ATOM   4643  HB2 LEU   741      12.350  16.371  22.146  0.045700
ATOM   4644  HB3 LEU   741      11.953  16.280  23.857  0.045700
ATOM   4645  CG  LEU   741      12.192  14.369  22.907  0.353100
ATOM   4646  HG  LEU   741      11.637  13.831  23.673 -0.036100
ATOM   4647  CD1 LEU   741      12.002  13.666  21.561 -0.412100
ATOM   4648 1HD1 LEU   741      12.516  14.210  20.773  0.100000
ATOM   4649 2HD1 LEU   741      12.401  12.654  21.619  0.100000
ATOM   4650 3HD1 LEU   741      10.941  13.597  21.324  0.100000
ATOM   4651  CD2 LEU   741      13.677  14.327  23.258 -0.412100
ATOM   4652 1HD2 LEU   741      14.259  14.848  22.500  0.100000
ATOM   4653 2HD2 LEU   741      13.822  14.808  24.223  0.100000
ATOM   4654 3HD2 LEU   741      14.005  13.291  23.336  0.100000
ATOM   4655  C   LEU   741       9.340  15.440  23.597  0.731880
ATOM   4656  O   LEU   741       9.343  15.891  24.758 -0.723840
ATOM   4657  N   GLU   742       8.598  14.409  23.130 -0.123340
ATOM   4658  H   GLU   742       8.707  14.159  22.137  0.112670
ATOM   4659  CA  GLU   742       7.764  13.581  24.017  0.101810
ATOM   4660  HA  GLU   742       7.866  14.023  25.020  0.033720
ATOM   4661  CB  GLU   742       6.273  13.579  23.651  0.070730
ATOM   4662  HB2 GLU   742       6.122  13.081  22.681 -0.028650
ATOM   4663  HB3 GLU   742       5.756  12.959  24.401 -0.036540
ATOM   4664  CG  GLU   742       5.584  14.949  23.607  0.095280
ATOM   4665  HG2 GLU   742       6.230  15.696  23.108 -0.141360
ATOM   4666  HG3 GLU   742       4.677  14.849  22.991 -0.072120
ATOM   4667  CD  GLU   742       5.156  15.522  24.978  0.865530
ATOM   4668  OE1 GLU   742       4.267  16.448  24.954 -0.886710
ATOM   4669  OE2 GLU   742       5.719  15.044  26.016 -0.770960
ATOM   4670  C   GLU   742       8.418  12.181  24.085  0.555040
ATOM   4671  O   GLU   742       9.546  12.047  24.615 -0.665360
ATOM   4672  N   GLY   743       7.720  11.152  23.547 -0.323030
ATOM   4673  H   GLY   743       6.754  11.272  23.208  0.194740
ATOM   4674  CA  GLY   743       8.169   9.780  23.632  0.349390
ATOM   4675  HA2 GLY   743       8.707   9.620  24.582 -0.074310
ATOM   4676  HA3 GLY   743       7.288   9.120  23.640 -0.093810
ATOM   4677  C   GLY   743       9.089   9.387  22.478  0.442650
ATOM   4678  O   GLY   743       9.584  10.207  21.680 -0.595180
ATOM   4679  N   GLY   744       9.343   8.047  22.405 -0.222600
ATOM   4680  H   GLY   744       8.961   7.411  23.115  0.079510
ATOM   4681  CA  GLY   744      10.260   7.510  21.422  0.262590
ATOM   4682  HA2 GLY   744       9.779   6.725  20.823 -0.036100
ATOM   4683  HA3 GLY   744      10.540   8.352  20.770 -0.066790
ATOM   4684  C   GLY   744      11.518   6.964  22.086  0.492620
ATOM   4685  O   GLY   744      12.165   7.653  22.906 -0.664110
ATOM   4686  N   TYR   745      11.858   5.712  21.679 -0.341680
ATOM   4687  H   TYR   745      11.132   5.183  21.158  0.272180
ATOM   4688  CA  TYR   745      12.802   4.909  22.448  0.276230
ATOM   4689  HA  TYR   745      13.236   5.579  23.204 -0.035680
ATOM   4690  CB  TYR   745      12.017   3.775  23.160  0.055150
ATOM   4691  HB2 TYR   745      11.564   3.118  22.402 -0.021540
ATOM   4692  HB3 TYR   745      12.726   3.176  23.756 -0.015190
ATOM   4693  CG  TYR   745      10.958   4.432  24.008  0.056940
ATOM   4694  CD1 TYR   745      11.375   5.185  25.124 -0.053440
ATOM   4695  HD1 TYR   745      12.430   5.192  25.410  0.095130
ATOM   4696  CE1 TYR   745      10.472   5.922  25.885 -0.144410
ATOM   4697  HE1 TYR   745      10.786   6.490  26.764  0.078620
ATOM   4698  CZ  TYR   745       9.118   5.937  25.510  0.341480
ATOM   4699  OH  TYR   745       8.263   6.660  26.293 -0.442980
ATOM   4700  HH  TYR   745       7.347   6.491  25.948  0.289720
ATOM   4701  CE2 TYR   745       8.683   5.235  24.364 -0.108550
ATOM   4702  HE2 TYR   745       7.628   5.281  24.066  0.038820
ATOM   4703  CD2 TYR   745       9.607   4.476  23.622 -0.065460
ATOM   4704  HD2 TYR   745       9.273   3.939  22.726  0.115710
ATOM   4705  C   TYR   745      13.979   4.365  21.656  0.500560
ATOM   4706  O   TYR   745      15.047   4.115  22.257 -0.620330
ATOM   4707  N   ASN   746      13.795   4.120  20.329 -0.314540
ATOM   4708  H   ASN   746      13.006   4.558  19.839  0.147320
ATOM   4709  CA  ASN   746      14.942   3.684  19.518  0.949488
ATOM   4710  HA  ASN   746      15.464   2.883  20.059 -0.208850
ATOM   4711  CB  ASN   746      14.443   3.112  18.219 -0.103901
ATOM   4712  HB2 ASN   746      13.737   2.322  18.463  0.079700
ATOM   4713  HB3 ASN   746      13.896   3.870  17.673  0.079700
ATOM   4714  CG  ASN   746      15.523   2.523  17.315  0.713000
ATOM   4715  OD1 ASN   746      16.538   3.119  16.977 -0.593100
ATOM   4716  ND2 ASN   746      15.351   1.310  16.833 -0.919100
ATOM   4717 1HD2 ASN   746      16.100   0.948  16.267  0.419600
ATOM   4718 2HD2 ASN   746      14.542   0.758  17.087  0.419600
ATOM   4719  C   ASN   746      15.862   4.888  19.351 -0.155369
ATOM   4720  O   ASN   746      15.551   5.829  18.625 -0.567900
ATOM   4721  N   LEU   747      16.989   4.857  20.065 -0.415700
ATOM   4722  H   LEU   747      17.151   4.055  20.665  0.271900
ATOM   4723  CA  LEU   747      17.939   5.966  20.118 -0.051800
ATOM   4724  HA  LEU   747      17.445   6.809  20.596  0.092200
ATOM   4725  CB  LEU   747      19.161   5.561  20.961 -0.110200
ATOM   4726  HB2 LEU   747      19.633   4.703  20.481  0.045700
ATOM   4727  HB3 LEU   747      19.871   6.386  20.946  0.045700
ATOM   4728  CG  LEU   747      18.857   5.198  22.428  0.353100
ATOM   4729  HG  LEU   747      18.109   4.408  22.469 -0.036100
ATOM   4730  CD1 LEU   747      20.130   4.678  23.097 -0.412100
ATOM   4731 1HD1 LEU   747      20.890   5.458  23.117  0.100000
ATOM   4732 2HD1 LEU   747      19.898   4.365  24.115  0.100000
ATOM   4733 3HD1 LEU   747      20.501   3.817  22.543  0.100000
ATOM   4734  CD2 LEU   747      18.366   6.403  23.235 -0.412100
ATOM   4735 1HD2 LEU   747      18.214   6.109  24.273  0.100000
ATOM   4736 2HD2 LEU   747      19.091   7.215  23.185  0.100000
ATOM   4737 3HD2 LEU   747      17.409   6.737  22.836  0.100000
ATOM   4738  C   LEU   747      18.366   6.430  18.717  0.597300
ATOM   4739  O   LEU   747      18.519   7.639  18.494 -0.567900
ATOM   4740  N   THR   748      18.541   5.506  17.763 -0.415700
ATOM   4741  H   THR   748      18.535   4.526  18.027  0.271900
ATOM   4742  CA  THR   748      18.882   5.873  16.388 -0.038900
ATOM   4743  HA  THR   748      19.683   6.613  16.406  0.100700
ATOM   4744  CB  THR   748      19.402   4.652  15.623  0.365400
ATOM   4745  HB  THR   748      18.657   3.856  15.639  0.004300
ATOM   4746  CG2 THR   748      19.744   5.009  14.151 -0.243800
ATOM   4747 1HG2 THR   748      20.443   5.843  14.123  0.064200
ATOM   4748 2HG2 THR   748      20.207   4.146  13.673  0.064200
ATOM   4749 3HG2 THR   748      18.840   5.262  13.599  0.064200
ATOM   4750  OG1 THR   748      20.585   4.207  16.280 -0.676100
ATOM   4751  HG1 THR   748      20.849   3.374  15.863  0.410200
ATOM   4752  C   THR   748      17.680   6.511  15.674  0.597300
ATOM   4753  O   THR   748      17.817   7.552  15.035 -0.567900
ATOM   4754  N   SER   749      16.508   5.902  15.809 -0.415700
ATOM   4755  H   SER   749      16.443   5.045  16.352  0.271900
ATOM   4756  CA  SER   749      15.292   6.438  15.163 -0.024900
ATOM   4757  HA  SER   749      15.464   6.485  14.087  0.084300
ATOM   4758  CB  SER   749      14.073   5.545  15.403  0.211700
ATOM   4759  HB2 SER   749      13.823   5.552  16.460  0.035200
ATOM   4760  HB3 SER   749      13.228   5.955  14.851  0.035200
ATOM   4761  OG  SER   749      14.322   4.221  14.945 -0.654600
ATOM   4762  HG  SER   749      13.503   3.882  14.531  0.427500
ATOM   4763  C   SER   749      14.958   7.838  15.632  0.597300
ATOM   4764  O   SER   749      14.650   8.711  14.827 -0.567900
ATOM   4765  N   ILE   750      14.940   8.069  16.950 -0.415700
ATOM   4766  H   ILE   750      15.156   7.300  17.589  0.271900
ATOM   4767  CA  ILE   750      14.565   9.375  17.510 -0.059700
ATOM   4768  HA  ILE   750      13.627   9.680  17.045  0.086900
ATOM   4769  CB  ILE   750      14.312   9.315  19.035  0.130300
ATOM   4770  HB  ILE   750      13.909  10.288  19.320  0.018700
ATOM   4771  CG2 ILE   750      13.228   8.276  19.355 -0.320400
ATOM   4772 1HG2 ILE   750      13.656   7.274  19.396  0.088200
ATOM   4773 2HG2 ILE   750      12.798   8.511  20.325  0.088200
ATOM   4774 3HG2 ILE   750      12.442   8.282  18.604  0.088200
ATOM   4775  CG1 ILE   750      15.590   9.087  19.872 -0.043000
ATOM   4776 2HG1 ILE   750      16.081   8.183  19.526  0.023600
ATOM   4777 3HG1 ILE   750      16.274   9.918  19.715  0.023600
ATOM   4778  CD1 ILE   750      15.356   8.962  21.383 -0.066000
ATOM   4779 1HD1 ILE   750      14.818   8.041  21.610  0.018600
ATOM   4780 2HD1 ILE   750      16.321   8.930  21.888  0.018600
ATOM   4781 3HD1 ILE   750      14.790   9.818  21.750  0.018600
ATOM   4782  C   ILE   750      15.601  10.436  17.138  0.597300
ATOM   4783  O   ILE   750      15.235  11.579  16.850 -0.567900
ATOM   4784  N   SER   751      16.882  10.054  17.054 -0.415700
ATOM   4785  H   SER   751      17.120   9.100  17.301  0.271900
ATOM   4786  CA  SER   751      17.929  11.002  16.693 -0.024900
ATOM   4787  HA  SER   751      17.827  11.896  17.300  0.084300
ATOM   4788  CB  SER   751      19.301  10.400  17.010  0.211700
ATOM   4789  HB2 SER   751      19.434   9.462  16.470  0.035200
ATOM   4790  HB3 SER   751      20.066  11.099  16.702  0.035200
ATOM   4791  OG  SER   751      19.423  10.167  18.408 -0.654600
ATOM   4792  HG  SER   751      19.058   9.276  18.570  0.427500
ATOM   4793  C   SER   751      17.856  11.460  15.235  0.597300
ATOM   4794  O   SER   751      17.939  12.659  14.963 -0.567900
ATOM   4795  N   GLU   752      17.602  10.516  14.332 -0.516300
ATOM   4796  H   GLU   752      17.542   9.544  14.622  0.293600
ATOM   4797  CA  GLU   752      17.476  10.836  12.918  0.039700
ATOM   4798  HA  GLU   752      18.303  11.484  12.624  0.110500
ATOM   4799  CB  GLU   752      17.520   9.573  12.059  0.056000
ATOM   4800  HB2 GLU   752      18.368   8.954  12.351 -0.017300
ATOM   4801  HB3 GLU   752      16.612   8.992  12.229 -0.017300
ATOM   4802  CG  GLU   752      17.623   9.915  10.561  0.013600
ATOM   4803  HG2 GLU   752      17.496   8.986  10.004 -0.042500
ATOM   4804  HG3 GLU   752      16.806  10.576  10.273 -0.042500
ATOM   4805  CD  GLU   752      18.957  10.527  10.143  0.805400
ATOM   4806  OE1 GLU   752      18.980  11.235   9.094 -0.818800
ATOM   4807  OE2 GLU   752      19.970  10.306  10.831 -0.818800
ATOM   4808  C   GLU   752      16.174  11.592  12.673  0.536600
ATOM   4809  O   GLU   752      16.166  12.587  11.941 -0.581900
ATOM   4810  N   SER   753      15.080  11.169  13.317 -0.415700
ATOM   4811  H   SER   753      15.137  10.343  13.904  0.271900
ATOM   4812  CA  SER   753      13.769  11.778  13.033 -0.024900
ATOM   4813  HA  SER   753      13.613  11.819  11.955  0.084300
ATOM   4814  CB  SER   753      12.621  10.965  13.658  0.211700
ATOM   4815  HB2 SER   753      12.731  10.949  14.744  0.035200
ATOM   4816  HB3 SER   753      11.678  11.453  13.415  0.035200
ATOM   4817  OG  SER   753      12.600   9.629  13.175 -0.654600
ATOM   4818  HG  SER   753      13.332   9.160  13.618  0.427500
ATOM   4819  C   SER   753      13.717  13.205  13.572  0.597300
ATOM   4820  O   SER   753      13.267  14.121  12.874 -0.567900
ATOM   4821  N   MET   754      14.156  13.419  14.818 -0.415700
ATOM   4822  H   MET   754      14.509  12.662  15.397  0.271900
ATOM   4823  CA  MET   754      14.083  14.784  15.331 -0.023700
ATOM   4824  HA  MET   754      13.074  15.153  15.136  0.088000
ATOM   4825  CB  MET   754      14.289  14.848  16.856  0.034200
ATOM   4826  HB2 MET   754      13.691  14.064  17.321  0.024100
ATOM   4827  HB3 MET   754      15.336  14.661  17.096  0.024100
ATOM   4828  CG  MET   754      13.850  16.211  17.444  0.001800
ATOM   4829  HG2 MET   754      14.504  17.005  17.083  0.044000
ATOM   4830  HG3 MET   754      12.834  16.414  17.103  0.044000
ATOM   4831  SD  MET   754      13.854  16.203  19.213 -0.273700
ATOM   4832  CE  MET   754      12.777  17.596  19.548 -0.053600
ATOM   4833  HE1 MET   754      11.890  17.245  20.076  0.068400
ATOM   4834  HE2 MET   754      13.293  18.319  20.178  0.068400
ATOM   4835  HE3 MET   754      12.458  18.059  18.618  0.068400
ATOM   4836  C   MET   754      15.053  15.717  14.581  0.597300
ATOM   4837  O   MET   754      14.724  16.876  14.309 -0.567900
ATOM   4838  N   SER   755      16.231  15.217  14.209 -0.415700
ATOM   4839  H   SER   755      16.454  14.246  14.401  0.271900
ATOM   4840  CA  SER   755      17.179  16.040  13.430 -0.024900
ATOM   4841  HA  SER   755      17.435  16.944  13.976  0.084300
ATOM   4842  CB  SER   755      18.453  15.268  13.141  0.211700
ATOM   4843  HB2 SER   755      18.222  14.292  12.709  0.035200
ATOM   4844  HB3 SER   755      19.046  15.836  12.424  0.035200
ATOM   4845  OG  SER   755      19.203  15.116  14.326 -0.654600
ATOM   4846  HG  SER   755      18.937  14.247  14.677  0.427500
ATOM   4847  C   SER   755      16.565  16.465  12.082  0.597300
ATOM   4848  O   SER   755      16.743  17.613  11.664 -0.567900
ATOM   4849  N   MET   756      15.813  15.574  11.435 -0.415700
ATOM   4850  H   MET   756      15.747  14.616  11.767  0.271900
ATOM   4851  CA  MET   756      15.188  15.931  10.169 -0.023700
ATOM   4852  HA  MET   756      15.945  16.362   9.515  0.088000
ATOM   4853  CB  MET   756      14.607  14.684   9.502  0.034200
ATOM   4854  HB2 MET   756      13.984  14.134  10.209  0.024100
ATOM   4855  HB3 MET   756      13.988  14.993   8.673  0.024100
ATOM   4856  CG  MET   756      15.697  13.768   8.962  0.001800
ATOM   4857  HG2 MET   756      16.340  13.442   9.773  0.044000
ATOM   4858  HG3 MET   756      15.235  12.885   8.520  0.044000
ATOM   4859  SD  MET   756      16.756  14.564   7.725 -0.273700
ATOM   4860  CE  MET   756      15.559  14.751   6.411 -0.053600
ATOM   4861  HE1 MET   756      16.073  15.045   5.496  0.068400
ATOM   4862  HE2 MET   756      15.046  13.804   6.238  0.068400
ATOM   4863  HE3 MET   756      14.834  15.523   6.669  0.068400
ATOM   4864  C   MET   756      14.117  17.008  10.346  0.597300
ATOM   4865  O   MET   756      13.944  17.860   9.475 -0.567900
ATOM   4866  N   CYS   757      13.414  16.998  11.486 -0.415700
ATOM   4867  H   CYS   757      13.549  16.240  12.143  0.271900
ATOM   4868  CA  CYS   757      12.449  18.068  11.795  0.021300
ATOM   4869  HA  CYS   757      11.720  18.153  10.986  0.112400
ATOM   4870  CB  CYS   757      11.702  17.769  13.102 -0.123100
ATOM   4871  HB2 CYS   757      12.402  17.644  13.927  0.111200
ATOM   4872  HB3 CYS   757      11.063  18.623  13.315  0.111200
ATOM   4873  SG  CYS   757      10.634  16.311  12.979 -0.311900
ATOM   4874  HG  CYS   757      11.603  15.395  12.805  0.193300
ATOM   4875  C   CYS   757      13.175  19.422  11.920  0.597300
ATOM   4876  O   CYS   757      12.731  20.446  11.385 -0.567900
ATOM   4877  N   THR   758      14.292  19.423  12.636 -0.415700
ATOM   4878  H   THR   758      14.600  18.561  13.076  0.271900
ATOM   4879  CA  THR   758      15.103  20.649  12.767 -0.038900
ATOM   4880  HA  THR   758      14.464  21.434  13.172  0.100700
ATOM   4881  CB  THR   758      16.268  20.441  13.737  0.365400
ATOM   4882  HB  THR   758      16.945  19.675  13.358  0.004300
ATOM   4883  CG2 THR   758      17.050  21.775  13.924 -0.243800
ATOM   4884 1HG2 THR   758      16.360  22.596  14.126  0.064200
ATOM   4885 2HG2 THR   758      17.740  21.687  14.761  0.064200
ATOM   4886 3HG2 THR   758      17.624  22.005  13.027  0.064200
ATOM   4887  OG1 THR   758      15.723  20.008  14.999 -0.676100
ATOM   4888  HG1 THR   758      14.965  20.576  15.183  0.410200
ATOM   4889  C   THR   758      15.604  21.172  11.407  0.597300
ATOM   4890  O   THR   758      15.553  22.381  11.154 -0.567900
ATOM   4891  N   SER   759      16.049  20.259  10.545 -0.415700
ATOM   4892  H   SER   759      16.090  19.288  10.840  0.271900
ATOM   4893  CA  SER   759      16.440  20.580   9.169 -0.024900
ATOM   4894  HA  SER   759      17.292  21.260   9.193  0.084300
ATOM   4895  CB  SER   759      16.880  19.296   8.465  0.211700
ATOM   4896  HB2 SER   759      17.800  18.934   8.924  0.035200
ATOM   4897  HB3 SER   759      16.113  18.531   8.565  0.035200
ATOM   4898  OG  SER   759      17.097  19.538   7.086 -0.654600
ATOM   4899  HG  SER   759      17.687  20.316   6.954  0.427500
ATOM   4900  C   SER   759      15.315  21.296   8.441  0.597300
ATOM   4901  O   SER   759      15.541  22.312   7.816 -0.567900
ATOM   4902  N   MET   760      14.084  20.814   8.601 -0.415700
ATOM   4903  H   MET   760      13.945  19.946   9.106  0.271900
ATOM   4904  CA  MET   760      12.926  21.509   8.032 -0.023700
ATOM   4905  HA  MET   760      13.098  21.646   6.964  0.088000
ATOM   4906  CB  MET   760      11.652  20.664   8.199  0.034200
ATOM   4907  HB2 MET   760      11.468  20.455   9.249  0.024100
ATOM   4908  HB3 MET   760      10.802  21.229   7.812  0.024100
ATOM   4909  CG  MET   760      11.733  19.325   7.424  0.001800
ATOM   4910  HG2 MET   760      12.527  18.715   7.837  0.044000
ATOM   4911  HG3 MET   760      10.808  18.808   7.611  0.044000
ATOM   4912  SD  MET   760      11.980  19.436   5.642 -0.273700
ATOM   4913  CE  MET   760      13.772  19.223   5.502 -0.053600
ATOM   4914  HE1 MET   760      14.287  20.048   5.987  0.068400
ATOM   4915  HE2 MET   760      14.072  18.284   5.967  0.068400
ATOM   4916  HE3 MET   760      14.055  19.211   4.452  0.068400
ATOM   4917  C   MET   760      12.734  22.910   8.613  0.597300
ATOM   4918  O   MET   760      12.539  23.855   7.871 -0.567900
ATOM   4919  N   LEU   761      12.773  23.042   9.949 -0.415700
ATOM   4920  H   LEU   761      12.895  22.211  10.518  0.271900
ATOM   4921  CA  LEU   761      12.647  24.343  10.593 -0.051800
ATOM   4922  HA  LEU   761      11.664  24.747  10.354  0.092200
ATOM   4923  CB  LEU   761      12.769  24.232  12.119 -0.110200
ATOM   4924  HB2 LEU   761      13.738  23.796  12.357  0.045700
ATOM   4925  HB3 LEU   761      12.782  25.238  12.519  0.045700
ATOM   4926  CG  LEU   761      11.689  23.436  12.876  0.353100
ATOM   4927  HG  LEU   761      11.747  22.386  12.605 -0.036100
ATOM   4928  CD1 LEU   761      11.935  23.551  14.386 -0.412100
ATOM   4929 1HD1 LEU   761      11.907  24.599  14.685  0.100000
ATOM   4930 2HD1 LEU   761      11.164  23.018  14.936  0.100000
ATOM   4931 3HD1 LEU   761      12.909  23.135  14.635  0.100000
ATOM   4932  CD2 LEU   761      10.294  23.945  12.527 -0.412100
ATOM   4933 1HD2 LEU   761      10.053  23.690  11.496  0.100000
ATOM   4934 2HD2 LEU   761       9.555  23.471  13.172  0.100000
ATOM   4935 3HD2 LEU   761      10.238  25.023  12.655  0.100000
ATOM   4936  C   LEU   761      13.653  25.358  10.058  0.597300
ATOM   4937  O   LEU   761      13.323  26.532   9.904 -0.567900
ATOM   4938  N   LEU   762      14.865  24.874   9.802 -0.415700
ATOM   4939  H   LEU   762      15.057  23.903  10.027  0.271900
ATOM   4940  CA  LEU   762      15.938  25.697   9.233 -0.051800
ATOM   4941  HA  LEU   762      15.957  26.640   9.778  0.092200
ATOM   4942  CB  LEU   762      17.292  24.996   9.416 -0.110200
ATOM   4943  HB2 LEU   762      17.184  23.964   9.082  0.045700
ATOM   4944  HB3 LEU   762      18.036  25.460   8.770  0.045700
ATOM   4945  CG  LEU   762      17.819  25.008  10.851  0.353100
ATOM   4946  HG  LEU   762      17.015  24.809  11.559 -0.036100
ATOM   4947  CD1 LEU   762      18.894  23.934  11.022 -0.412100
ATOM   4948 1HD1 LEU   762      19.704  24.101  10.314  0.100000
ATOM   4949 2HD1 LEU   762      19.286  23.970  12.038  0.100000
ATOM   4950 3HD1 LEU   762      18.449  22.957  10.844  0.100000
ATOM   4951  CD2 LEU   762      18.403  26.396  11.114 -0.412100
ATOM   4952 1HD2 LEU   762      17.623  27.153  11.065  0.100000
ATOM   4953 2HD2 LEU   762      18.837  26.419  12.113  0.100000
ATOM   4954 3HD2 LEU   762      19.177  26.634  10.385  0.100000
ATOM   4955  C   LEU   762      15.739  26.086   7.763  0.597300
ATOM   4956  O   LEU   762      16.521  26.889   7.232 -0.567900
ATOM   4957  N   GLY   763      14.702  25.546   7.136 -0.415700
ATOM   4958  H   GLY   763      14.095  24.912   7.641  0.271900
ATOM   4959  CA  GLY   763      14.341  25.917   5.761 -0.025200
ATOM   4960  HA2 GLY   763      13.257  25.887   5.680  0.069800
ATOM   4961  HA3 GLY   763      14.660  26.939   5.551  0.069800
ATOM   4962  C   GLY   763      14.904  25.007   4.681  0.597300
ATOM   4963  O   GLY   763      14.856  25.384   3.495 -0.567900
ATOM   4964  N   ASP   764      15.443  23.845   5.052 -0.516300
ATOM   4965  H   ASP   764      15.420  23.567   6.026  0.293600
ATOM   4966  CA  ASP   764      15.969  22.884   4.044  0.038100
ATOM   4967  HA  ASP   764      16.621  23.419   3.352  0.088000
ATOM   4968  CB  ASP   764      16.784  21.780   4.731 -0.030300
ATOM   4969  HB2 ASP   764      16.152  21.289   5.467 -0.012200
ATOM   4970  HB3 ASP   764      17.071  21.044   3.983 -0.012200
ATOM   4971  CG  ASP   764      18.057  22.292   5.383  0.799400
ATOM   4972  OD1 ASP   764      18.558  23.397   4.993 -0.801400
ATOM   4973  OD2 ASP   764      18.594  21.570   6.271 -0.801400
ATOM   4974  C   ASP   764      14.817  22.289   3.221  0.536600
ATOM   4975  O   ASP   764      13.676  22.212   3.706 -0.581900
ATOM   4976  N   SER   765      15.098  21.904   1.975 -0.415700
ATOM   4977  H   SER   765      16.045  21.975   1.615  0.271900
ATOM   4978  CA  SER   765      14.046  21.411   1.085 -0.024900
ATOM   4979  HA  SER   765      13.279  22.182   1.068  0.084300
ATOM   4980  CB  SER   765      14.550  21.260  -0.354  0.211700
ATOM   4981  HB2 SER   765      13.736  20.899  -0.984  0.035200
ATOM   4982  HB3 SER   765      14.880  22.233  -0.720  0.035200
ATOM   4983  OG  SER   765      15.626  20.346  -0.418 -0.654600
ATOM   4984  HG  SER   765      15.309  19.474  -0.123  0.427500
ATOM   4985  C   SER   765      13.472  20.095   1.609  0.597300
ATOM   4986  O   SER   765      14.237  19.214   2.001 -0.567900
ATOM   4987  N   PRO   766      12.125  19.973   1.650 -0.254800
ATOM   4988  CD  PRO   766      11.147  21.048   1.376  0.019200
ATOM   4989  HD2 PRO   766      11.317  21.512   0.404  0.039100
ATOM   4990  HD3 PRO   766      11.187  21.792   2.174  0.039100
ATOM   4991  CG  PRO   766       9.819  20.356   1.386  0.018900
ATOM   4992  HG2 PRO   766       9.588  20.059   0.363  0.021300
ATOM   4993  HG3 PRO   766       9.021  20.978   1.745  0.021300
ATOM   4994  CB  PRO   766       9.965  19.122   2.189 -0.007000
ATOM   4995  HB2 PRO   766       9.340  18.321   1.792  0.025300
ATOM   4996  HB3 PRO   766       9.669  19.334   3.217  0.025300
ATOM   4997  CA  PRO   766      11.470  18.760   2.176 -0.026600
ATOM   4998  HA  PRO   766      11.820  18.563   3.183  0.064100
ATOM   4999  C   PRO   766      11.753  17.544   1.307  0.589600
ATOM   5000  O   PRO   766      12.040  17.727   0.123 -0.574800
ATOM   5001  N   PRO   767      11.424  16.341   1.806 -0.254800
ATOM   5002  CD  PRO   767      10.998  15.956   3.166  0.019200
ATOM   5003  HD2 PRO   767       9.913  16.033   3.253  0.039100
ATOM   5004  HD3 PRO   767      11.493  16.543   3.940  0.039100
ATOM   5005  CG  PRO   767      11.426  14.533   3.238  0.018900
ATOM   5006  HG2 PRO   767      10.795  13.980   3.921  0.021300
ATOM   5007  HG3 PRO   767      12.466  14.486   3.565  0.021300
ATOM   5008  CB  PRO   767      11.318  13.992   1.848 -0.007000
ATOM   5009  HB2 PRO   767      10.353  13.495   1.736  0.025300
ATOM   5010  HB3 PRO   767      12.115  13.274   1.675  0.025300
ATOM   5011  CA  PRO   767      11.413  15.196   0.900 -0.026600
ATOM   5012  HA  PRO   767      12.351  15.150   0.345  0.064100
ATOM   5013  C   PRO   767      10.225  15.206  -0.075  0.589600
ATOM   5014  O   PRO   767       9.237  15.937   0.109 -0.574800
ATOM   5015  N   SER   768      10.367  14.406  -1.121 -0.415700
ATOM   5016  H   SER   768      11.221  13.860  -1.186  0.271900
ATOM   5017  CA  SER   768       9.283  14.063  -2.014 -0.024900
ATOM   5018  HA  SER   768       8.372  14.554  -1.683  0.084300
ATOM   5019  CB  SER   768       9.597  14.533  -3.431  0.211700
ATOM   5020  HB2 SER   768       9.771  15.610  -3.418  0.035200
ATOM   5021  HB3 SER   768      10.493  14.035  -3.807  0.035200
ATOM   5022  OG  SER   768       8.502  14.256  -4.272 -0.654600
ATOM   5023  HG  SER   768       8.664  13.373  -4.678  0.427500
ATOM   5024  C   SER   768       9.034  12.546  -1.991  0.597300
ATOM   5025  O   SER   768       9.296  11.846  -2.970 -0.567900
ATOM   5026  N   LEU   769       8.627  12.065  -0.818 -0.415700
ATOM   5027  H   LEU   769       8.601  12.737  -0.069  0.271900
ATOM   5028  CA  LEU   769       7.822  10.821  -0.571 -0.051800
ATOM   5029  HA  LEU   769       8.539  10.032  -0.343  0.092200
ATOM   5030  CB  LEU   769       6.941  10.984   0.681 -0.110200
ATOM   5031  HB2 LEU   769       6.176  11.722   0.434  0.045700
ATOM   5032  HB3 LEU   769       6.420  10.041   0.851  0.045700
ATOM   5033  CG  LEU   769       7.573  11.416   2.014  0.353100
ATOM   5034  HG  LEU   769       8.140  12.333   1.854 -0.036100
ATOM   5035  CD1 LEU   769       6.474  11.722   3.020 -0.412100
ATOM   5036 1HD1 LEU   769       5.882  10.828   3.219  0.100000
ATOM   5037 2HD1 LEU   769       6.918  12.070   3.952  0.100000
ATOM   5038 3HD1 LEU   769       5.824  12.508   2.637  0.100000
ATOM   5039  CD2 LEU   769       8.509  10.366   2.594 -0.412100
ATOM   5040 1HD2 LEU   769       9.334  10.167   1.911  0.100000
ATOM   5041 2HD2 LEU   769       8.902  10.713   3.548  0.100000
ATOM   5042 3HD2 LEU   769       7.944   9.454   2.767  0.100000
ATOM   5043  C   LEU   769       6.983  10.266  -1.734  0.597300
ATOM   5044  O   LEU   769       5.928  10.816  -2.094 -0.567900
ATOM   5045  N   PRO   774      -1.169   2.772  -1.024 -0.254800
ATOM   5046  CD  PRO   774      -0.988   1.723  -2.051  0.019200
ATOM   5047  HD2 PRO   774      -0.520   0.847  -1.601  0.039100
ATOM   5048  HD3 PRO   774      -0.402   2.088  -2.895  0.039100
ATOM   5049  CG  PRO   774      -2.399   1.410  -2.465  0.018900
ATOM   5050  HG2 PRO   774      -2.497   0.376  -2.796  0.021300
ATOM   5051  HG3 PRO   774      -2.689   2.086  -3.271  0.021300
ATOM   5052  CB  PRO   774      -3.253   1.686  -1.266 -0.007000
ATOM   5053  HB2 PRO   774      -3.255   0.803  -0.623  0.025300
ATOM   5054  HB3 PRO   774      -4.273   1.942  -1.549  0.025300
ATOM   5055  CA  PRO   774      -2.565   2.870  -0.568 -0.026600
ATOM   5056  HA  PRO   774      -3.005   3.823  -0.863  0.064100
ATOM   5057  C   PRO   774      -2.621   2.652   0.929  0.589600
ATOM   5058  O   PRO   774      -1.818   1.903   1.455 -0.574800
ATOM   5059  N   LEU   775      -3.586   3.265   1.593 -0.415700
ATOM   5060  H   LEU   775      -4.286   3.794   1.082  0.271900
ATOM   5061  CA  LEU   775      -3.686   3.154   3.067 -0.051800
ATOM   5062  HA  LEU   775      -2.706   3.340   3.510  0.092200
ATOM   5063  CB  LEU   775      -4.685   4.163   3.638 -0.110200
ATOM   5064  HB2 LEU   775      -5.687   3.871   3.316  0.045700
ATOM   5065  HB3 LEU   775      -4.654   4.028   4.720  0.045700
ATOM   5066  CG  LEU   775      -4.539   5.645   3.359  0.353100
ATOM   5067  HG  LEU   775      -4.945   5.861   2.372 -0.036100
ATOM   5068  CD1 LEU   775      -5.376   6.373   4.396 -0.412100
ATOM   5069 1HD1 LEU   775      -4.935   6.270   5.388  0.100000
ATOM   5070 2HD1 LEU   775      -5.438   7.427   4.137  0.100000
ATOM   5071 3HD1 LEU   775      -6.389   5.970   4.408  0.100000
ATOM   5072  CD2 LEU   775      -3.100   6.108   3.388 -0.412100
ATOM   5073 1HD2 LEU   775      -2.546   5.661   2.564  0.100000
ATOM   5074 2HD2 LEU   775      -3.061   7.188   3.280  0.100000
ATOM   5075 3HD2 LEU   775      -2.639   5.817   4.330  0.100000
ATOM   5076  C   LEU   775      -4.166   1.779   3.500  0.597300
ATOM   5077  O   LEU   775      -4.949   1.148   2.798 -0.567900
ATOM   5078  N   LYS   776      -3.727   1.346   4.682 -0.347900
ATOM   5079  H   LYS   776      -3.034   1.908   5.176  0.274700
ATOM   5080  CA  LYS   776      -4.358   0.232   5.367 -0.240000
ATOM   5081  HA  LYS   776      -4.209  -0.681   4.794  0.142600
ATOM   5082  CB  LYS   776      -3.723   0.063   6.747 -0.009400
ATOM   5083  HB2 LYS   776      -2.653  -0.077   6.599  0.036200
ATOM   5084  HB3 LYS   776      -3.864   0.976   7.329  0.036200
ATOM   5085  CG  LYS   776      -4.246  -1.126   7.554  0.018700
ATOM   5086  HG2 LYS   776      -5.243  -0.852   7.890  0.010300
ATOM   5087  HG3 LYS   776      -4.315  -2.008   6.919  0.010300
ATOM   5088  CD  LYS   776      -3.416  -1.466   8.795 -0.047900
ATOM   5089  HD2 LYS   776      -3.123  -0.550   9.298  0.062100
ATOM   5090  HD3 LYS   776      -4.057  -2.030   9.466  0.062100
ATOM   5091  CE  LYS   776      -2.168  -2.279   8.493 -0.014300
ATOM   5092  HE2 LYS   776      -2.454  -3.144   7.886  0.113500
ATOM   5093  HE3 LYS   776      -1.452  -1.679   7.923  0.113500
ATOM   5094  NZ  LYS   776      -1.576  -2.745   9.783 -0.385400
ATOM   5095  HZ1 LYS   776      -0.859  -3.449   9.614  0.340000
ATOM   5096  HZ2 LYS   776      -1.143  -1.960  10.256  0.340000
ATOM   5097  HZ3 LYS   776      -2.283  -3.168  10.377  0.340000
ATOM   5098  C   LYS   776      -5.869   0.543   5.481  0.734100
ATOM   5099  O   LYS   776      -6.259   1.690   5.774 -0.589400
ATOM   5100  N   THR   777      -6.703  -0.464   5.236 -0.415700
ATOM   5101  H   THR   777      -6.309  -1.374   5.022  0.271900
ATOM   5102  CA  THR   777      -8.182  -0.331   5.285 -0.038900
ATOM   5103  HA  THR   777      -8.504   0.287   4.448  0.100700
ATOM   5104  CB  THR   777      -8.838  -1.725   5.137  0.365400
ATOM   5105  HB  THR   777      -8.460  -2.401   5.900  0.004300
ATOM   5106  CG2 THR   777     -10.391  -1.664   5.232 -0.243800
ATOM   5107 1HG2 THR   777     -10.783  -1.102   4.389  0.064200
ATOM   5108 2HG2 THR   777     -10.767  -2.681   5.175  0.064200
ATOM   5109 3HG2 THR   777     -10.723  -1.238   6.178  0.064200
ATOM   5110  OG1 THR   777      -8.508  -2.213   3.849 -0.676100
ATOM   5111  HG1 THR   777      -8.146  -3.110   4.005  0.410200
ATOM   5112  C   THR   777      -8.685   0.337   6.556  0.597300
ATOM   5113  O   THR   777      -9.543   1.226   6.509 -0.567900
ATOM   5114  N   SER   778      -8.144  -0.088   7.690 -0.415700
ATOM   5115  H   SER   778      -7.471  -0.851   7.684  0.271900
ATOM   5116  CA  SER   778      -8.604   0.433   8.984 -0.024900
ATOM   5117  HA  SER   778      -9.691   0.377   9.012  0.084300
ATOM   5118  CB  SER   778      -8.067  -0.399  10.156  0.211700
ATOM   5119  HB2 SER   778      -8.489  -0.017  11.087  0.035200
ATOM   5120  HB3 SER   778      -8.366  -1.441  10.038  0.035200
ATOM   5121  OG  SER   778      -6.642  -0.310  10.214 -0.654600
ATOM   5122  HG  SER   778      -6.393  -0.366  11.163  0.427500
ATOM   5123  C   SER   778      -8.232   1.895   9.156  0.597300
ATOM   5124  O   SER   778      -8.926   2.622   9.868 -0.567900
ATOM   5125  N   ALA   779      -7.148   2.339   8.497 -0.415700
ATOM   5126  H   ALA   779      -6.634   1.711   7.895  0.271900
ATOM   5127  CA  ALA   779      -6.770   3.779   8.527  0.033700
ATOM   5128  HA  ALA   779      -6.758   4.109   9.567  0.082300
ATOM   5129  CB  ALA   779      -5.353   3.992   7.959 -0.182500
ATOM   5130  HB1 ALA   779      -5.314   3.702   6.912  0.060300
ATOM   5131  HB2 ALA   779      -5.070   5.041   8.039  0.060300
ATOM   5132  HB3 ALA   779      -4.652   3.386   8.530  0.060300
ATOM   5133  C   ALA   779      -7.790   4.655   7.788  0.597300
ATOM   5134  O   ALA   779      -8.103   5.770   8.241 -0.567900
ATOM   5135  N   THR   780      -8.293   4.171   6.640 -0.415700
ATOM   5136  H   THR   780      -7.921   3.314   6.246  0.271900
ATOM   5137  CA  THR   780      -9.375   4.866   5.958 -0.038900
ATOM   5138  HA  THR   780      -9.060   5.886   5.733  0.100700
ATOM   5139  CB  THR   780      -9.713   4.164   4.641  0.365400
ATOM   5140  HB  THR   780     -10.015   3.138   4.835  0.004300
ATOM   5141  CG2 THR   780     -10.812   4.887   3.883 -0.243800
ATOM   5142 1HG2 THR   780     -10.536   5.931   3.727  0.064200
ATOM   5143 2HG2 THR   780     -10.961   4.405   2.918  0.064200
ATOM   5144 3HG2 THR   780     -11.743   4.845   4.443  0.064200
ATOM   5145  OG1 THR   780      -8.515   4.162   3.867 -0.676100
ATOM   5146  HG1 THR   780      -8.443   4.977   3.329  0.410200
ATOM   5147  C   THR   780     -10.584   4.954   6.873  0.597300
ATOM   5148  O   THR   780     -11.234   6.010   6.967 -0.567900
ATOM   5149  N   VAL   781     -10.889   3.861   7.556 -0.415700
ATOM   5150  H   VAL   781     -10.335   3.022   7.425  0.271900
ATOM   5151  CA  VAL   781     -12.019   3.845   8.491 -0.087500
ATOM   5152  HA  VAL   781     -12.915   4.134   7.944  0.096900
ATOM   5153  CB  VAL   781     -12.253   2.425   9.062  0.298500
ATOM   5154  HB  VAL   781     -11.326   2.047   9.482 -0.029700
ATOM   5155  CG1 VAL   781     -13.280   2.460  10.203 -0.319200
ATOM   5156 1HG1 VAL   781     -14.219   2.876   9.850  0.079100
ATOM   5157 2HG1 VAL   781     -13.454   1.443  10.553  0.079100
ATOM   5158 3HG1 VAL   781     -12.910   3.034  11.052  0.079100
ATOM   5159  CG2 VAL   781     -12.683   1.468   7.934 -0.319200
ATOM   5160 1HG2 VAL   781     -11.871   1.323   7.236  0.079100
ATOM   5161 2HG2 VAL   781     -12.949   0.500   8.357  0.079100
ATOM   5162 3HG2 VAL   781     -13.553   1.869   7.413  0.079100
ATOM   5163  C   VAL   781     -11.834   4.888   9.615  0.597300
ATOM   5164  O   VAL   781     -12.779   5.656   9.898 -0.567900
ATOM   5165  N   SER   782     -10.617   4.980  10.166 -0.415700
ATOM   5166  H   SER   782      -9.903   4.305   9.915  0.271900
ATOM   5167  CA  SER   782     -10.342   5.940  11.235 -0.024900
ATOM   5168  HA  SER   782     -11.045   5.798  12.055  0.084300
ATOM   5169  CB  SER   782      -8.922   5.752  11.759  0.211700
ATOM   5170  HB2 SER   782      -8.210   5.755  10.933  0.035200
ATOM   5171  HB3 SER   782      -8.678   6.574  12.434  0.035200
ATOM   5172  OG  SER   782      -8.825   4.531  12.472 -0.654600
ATOM   5173  HG  SER   782      -8.540   4.781  13.379  0.427500
ATOM   5174  C   SER   782     -10.493   7.357  10.727  0.597300
ATOM   5175  O   SER   782     -11.213   8.172  11.338 -0.567900
ATOM   5176  N   ILE   783      -9.916   7.630   9.555 -0.415700
ATOM   5177  H   ILE   783      -9.374   6.926   9.062  0.271900
ATOM   5178  CA  ILE   783      -9.986   8.997   9.046 -0.059700
ATOM   5179  HA  ILE   783      -9.621   9.679   9.815  0.086900
ATOM   5180  CB  ILE   783      -9.086   9.153   7.799  0.130300
ATOM   5181  HB  ILE   783      -9.276   8.318   7.121  0.018700
ATOM   5182  CG2 ILE   783      -9.377  10.469   7.041 -0.320400
ATOM   5183 1HG2 ILE   783      -9.214  11.330   7.686  0.088200
ATOM   5184 2HG2 ILE   783      -8.735  10.550   6.165  0.088200
ATOM   5185 3HG2 ILE   783     -10.403  10.483   6.677  0.088200
ATOM   5186  CG1 ILE   783      -7.618   9.110   8.263 -0.043000
ATOM   5187 2HG1 ILE   783      -7.392  10.007   8.842  0.023600
ATOM   5188 3HG1 ILE   783      -7.461   8.252   8.916  0.023600
ATOM   5189  CD1 ILE   783      -6.610   8.994   7.126 -0.066000
ATOM   5190 1HD1 ILE   783      -6.610   9.898   6.518  0.018600
ATOM   5191 2HD1 ILE   783      -5.611   8.859   7.541  0.018600
ATOM   5192 3HD1 ILE   783      -6.852   8.133   6.503  0.018600
ATOM   5193  C   ILE   783     -11.451   9.384   8.785  0.597300
ATOM   5194  O   ILE   783     -11.865  10.499   9.096 -0.567900
ATOM   5195  N   ASN   784     -12.240   8.475   8.216 -0.415700
ATOM   5196  H   ASN   784     -11.853   7.582   7.925  0.271900
ATOM   5197  CA  ASN   784     -13.653   8.805   7.911  0.014300
ATOM   5198  HA  ASN   784     -13.684   9.775   7.414  0.104800
ATOM   5199  CB  ASN   784     -14.274   7.777   6.966 -0.204100
ATOM   5200  HB2 ASN   784     -14.068   6.780   7.346  0.079700
ATOM   5201  HB3 ASN   784     -15.351   7.925   6.917  0.079700
ATOM   5202  CG  ASN   784     -13.729   7.886   5.544  0.713000
ATOM   5203  OD1 ASN   784     -13.267   8.938   5.121 -0.593100
ATOM   5204  ND2 ASN   784     -13.765   6.779   4.808 -0.919100
ATOM   5205 1HD2 ASN   784     -13.404   6.834   3.865  0.419600
ATOM   5206 2HD2 ASN   784     -14.104   5.916   5.214  0.419600
ATOM   5207  C   ASN   784     -14.479   8.978   9.195  0.597300
ATOM   5208  O   ASN   784     -15.373   9.846   9.257 -0.567900
ATOM   5209  N   ASN   785     -14.141   8.214  10.238 -0.415700
ATOM   5210  H   ASN   785     -13.396   7.529  10.157  0.271900
ATOM   5211  CA  ASN   785     -14.817   8.425  11.518  0.014300
ATOM   5212  HA  ASN   785     -15.896   8.382  11.359  0.104800
ATOM   5213  CB  ASN   785     -14.422   7.351  12.531 -0.204100
ATOM   5214  HB2 ASN   785     -13.346   7.181  12.502  0.079700
ATOM   5215  HB3 ASN   785     -14.679   7.693  13.528  0.079700
ATOM   5216  CG  ASN   785     -15.161   6.050  12.312  0.713000
ATOM   5217  OD1 ASN   785     -16.330   6.030  11.868 -0.593100
ATOM   5218  ND2 ASN   785     -14.504   4.957  12.641 -0.919100
ATOM   5219 1HD2 ASN   785     -14.981   4.065  12.585  0.419600
ATOM   5220 2HD2 ASN   785     -13.577   5.009  13.059  0.419600
ATOM   5221  C   ASN   785     -14.544   9.816  12.094  0.597300
ATOM   5222  O   ASN   785     -15.451  10.480  12.604 -0.567900
ATOM   5223  N   VAL   786     -13.299  10.275  12.001 -0.415700
ATOM   5224  H   VAL   786     -12.571   9.684  11.608  0.271900
ATOM   5225  CA  VAL   786     -12.970  11.600  12.523 -0.087500
ATOM   5226  HA  VAL   786     -13.366  11.694  13.535  0.096900
ATOM   5227  CB  VAL   786     -11.435  11.823  12.589  0.298500
ATOM   5228  HB  VAL   786     -11.064  11.825  11.567 -0.029700
ATOM   5229  CG1 VAL   786     -11.122  13.194  13.216 -0.319200
ATOM   5230 1HG1 VAL   786     -11.492  13.220  14.242  0.079100
ATOM   5231 2HG1 VAL   786     -10.046  13.352  13.236  0.079100
ATOM   5232 3HG1 VAL   786     -11.575  14.005  12.651  0.079100
ATOM   5233  CG2 VAL   786     -10.692  10.707  13.336 -0.319200
ATOM   5234 1HG2 VAL   786     -11.030   9.722  13.054  0.079100
ATOM   5235 2HG2 VAL   786      -9.627  10.791  13.136  0.079100
ATOM   5236 3HG2 VAL   786     -10.874  10.813  14.401  0.079100
ATOM   5237  C   VAL   786     -13.617  12.684  11.664  0.597300
ATOM   5238  O   VAL   786     -14.116  13.677  12.199 -0.567900
ATOM   5239  N   LEU   787     -13.611  12.492  10.341 -0.415700
ATOM   5240  H   LEU   787     -13.137  11.683   9.950  0.271900
ATOM   5241  CA  LEU   787     -14.277  13.460   9.439 -0.051800
ATOM   5242  HA  LEU   787     -13.824  14.439   9.595  0.092200
ATOM   5243  CB  LEU   787     -14.087  13.060   7.949 -0.110200
ATOM   5244  HB2 LEU   787     -14.316  11.998   7.864  0.045700
ATOM   5245  HB3 LEU   787     -14.831  13.586   7.350  0.045700
ATOM   5246  CG  LEU   787     -12.704  13.323   7.329  0.353100
ATOM   5247  HG  LEU   787     -11.921  13.003   8.013 -0.036100
ATOM   5248  CD1 LEU   787     -12.576  12.508   6.043 -0.412100
ATOM   5249 1HD1 LEU   787     -13.370  12.776   5.345  0.100000
ATOM   5250 2HD1 LEU   787     -11.610  12.708   5.582  0.100000
ATOM   5251 3HD1 LEU   787     -12.637  11.445   6.268  0.100000
ATOM   5252  CD2 LEU   787     -12.549  14.800   7.034 -0.412100
ATOM   5253 1HD2 LEU   787     -12.640  15.369   7.956  0.100000
ATOM   5254 2HD2 LEU   787     -11.565  14.983   6.605  0.100000
ATOM   5255 3HD2 LEU   787     -13.315  15.128   6.333  0.100000
ATOM   5256  C   LEU   787     -15.748  13.623   9.768  0.597300
ATOM   5257  O   LEU   787     -16.238  14.759   9.875 -0.567900
ATOM   5258  N   ARG   788     -16.430  12.503  10.018 -0.347900
ATOM   5259  H   ARG   788     -15.978  11.603   9.877  0.274700
ATOM   5260  CA  ARG   788     -17.848  12.567  10.384 -0.263700
ATOM   5261  HA  ARG   788     -18.367  13.191   9.657  0.156000
ATOM   5262  CB  ARG   788     -18.479  11.174  10.396 -0.000700
ATOM   5263  HB2 ARG   788     -17.764  10.446  10.785  0.032700
ATOM   5264  HB3 ARG   788     -19.335  11.196  11.074  0.032700
ATOM   5265  CG  ARG   788     -18.985  10.741   9.034  0.039000
ATOM   5266  HG2 ARG   788     -19.616  11.528   8.622  0.028500
ATOM   5267  HG3 ARG   788     -18.146  10.573   8.358  0.028500
ATOM   5268  CD  ARG   788     -19.838   9.472   9.182  0.048600
ATOM   5269  HD2 ARG   788     -20.606   9.633   9.942  0.068700
ATOM   5270  HD3 ARG   788     -20.348   9.258   8.243  0.068700
ATOM   5271  NE  ARG   788     -18.999   8.338   9.568 -0.529500
ATOM   5272  HE  ARG   788     -19.002   8.072  10.546  0.345600
ATOM   5273  CZ  ARG   788     -18.222   7.635   8.734  0.807600
ATOM   5274  NH1 ARG   788     -18.180   7.906   7.426 -0.862700
ATOM   5275 1HH1 ARG   788     -18.731   8.673   7.044  0.447800
ATOM   5276 2HH1 ARG   788     -17.752   7.242   6.795  0.447800
ATOM   5277  NH2 ARG   788     -17.485   6.644   9.221 -0.862700
ATOM   5278 1HH2 ARG   788     -17.447   6.472  10.217  0.447800
ATOM   5279 2HH2 ARG   788     -16.852   6.130   8.624  0.447800
ATOM   5280  C   ARG   788     -18.033  13.246  11.762  0.734100
ATOM   5281  O   ARG   788     -18.969  14.021  11.948 -0.589400
ATOM   5282  N   ALA   789     -17.120  12.995  12.702 -0.415700
ATOM   5283  H   ALA   789     -16.368  12.351  12.492  0.271900
ATOM   5284  CA  ALA   789     -17.208  13.571  14.064  0.033700
ATOM   5285  HA  ALA   789     -18.205  13.375  14.462  0.082300
ATOM   5286  CB  ALA   789     -16.200  12.919  14.995 -0.182500
ATOM   5287  HB1 ALA   789     -15.183  13.124  14.660  0.060300
ATOM   5288  HB2 ALA   789     -16.324  13.309  16.006  0.060300
ATOM   5289  HB3 ALA   789     -16.355  11.842  15.019  0.060300
ATOM   5290  C   ALA   789     -17.004  15.084  14.050  0.597300
ATOM   5291  O   ALA   789     -17.634  15.807  14.820 -0.567900
ATOM   5292  N   HIE   790     -16.154  15.562  13.142 -0.415700
ATOM   5293  H   HIE   790     -15.622  14.901  12.584  0.271900
ATOM   5294  CA  HIE   790     -15.753  16.976  13.123 -0.058100
ATOM   5295  HA  HIE   790     -16.098  17.422  14.053  0.136000
ATOM   5296  CB  HIE   790     -14.215  17.106  13.183 -0.007400
ATOM   5297  HB2 HIE   790     -13.758  16.342  12.553  0.036700
ATOM   5298  HB3 HIE   790     -13.891  18.062  12.793  0.036700
ATOM   5299  CG  HIE   790     -13.713  16.957  14.581  0.186800
ATOM   5300  ND1 HIE   790     -13.757  17.998  15.478 -0.543200
ATOM   5301  CE1 HIE   790     -13.325  17.580  16.653  0.163500
ATOM   5302  HE1 HIE   790     -13.233  18.186  17.545  0.143500
ATOM   5303  NE2 HIE   790     -13.022  16.297  16.559 -0.279500
ATOM   5304  HE2 HIE   790     -12.652  15.728  17.322  0.333900
ATOM   5305  CD2 HIE   790     -13.253  15.875  15.265 -0.220700
ATOM   5306  HD2 HIE   790     -13.135  14.875  14.873  0.186200
ATOM   5307  C   HIE   790     -16.383  17.880  12.077  0.597300
ATOM   5308  O   HIE   790     -16.314  19.090  12.207 -0.567900
ATOM   5309  N   ALA   791     -17.022  17.301  11.067 -0.415700
ATOM   5310  H   ALA   791     -16.958  16.297  10.940  0.271900
ATOM   5311  CA  ALA   791     -17.755  18.115  10.056  0.033700
ATOM   5312  HA  ALA   791     -17.018  18.738   9.550  0.082300
ATOM   5313  CB  ALA   791     -18.404  17.232   8.993 -0.182500
ATOM   5314  HB1 ALA   791     -19.153  16.586   9.449  0.060300
ATOM   5315  HB2 ALA   791     -18.885  17.856   8.239  0.060300
ATOM   5316  HB3 ALA   791     -17.645  16.618   8.508  0.060300
ATOM   5317  C   ALA   791     -18.777  19.103  10.675  0.597300
ATOM   5318  O   ALA   791     -18.967  20.179  10.104 -0.567900
ATOM   5319  N   PRO   792     -19.433  18.768  11.835 -0.254800
ATOM   5320  CD  PRO   792     -19.558  17.463  12.519  0.019200
ATOM   5321  HD2 PRO   792     -18.736  17.337  13.219  0.039100
ATOM   5322  HD3 PRO   792     -19.615  16.631  11.817  0.039100
ATOM   5323  CG  PRO   792     -20.849  17.600  13.290  0.018900
ATOM   5324  HG2 PRO   792     -20.849  16.976  14.183  0.021300
ATOM   5325  HG3 PRO   792     -21.668  17.311  12.634  0.021300
ATOM   5326  CB  PRO   792     -20.978  19.065  13.637 -0.007000
ATOM   5327  HB2 PRO   792     -20.390  19.268  14.534  0.025300
ATOM   5328  HB3 PRO   792     -22.018  19.352  13.796  0.025300
ATOM   5329  CA  PRO   792     -20.367  19.781  12.420 -0.026600
ATOM   5330  HA  PRO   792     -21.139  20.033  11.694  0.064100
ATOM   5331  C   PRO   792     -19.644  21.044  12.890  0.589600
ATOM   5332  O   PRO   792     -20.274  22.093  12.979 -0.574800
ATOM   5333  N   PHE   793     -18.331  20.963  13.122 -0.415700
ATOM   5334  H   PHE   793     -17.853  20.079  12.993  0.271900
ATOM   5335  CA  PHE   793     -17.574  22.075  13.720 -0.002400
ATOM   5336  HA  PHE   793     -18.262  22.827  14.107  0.097800
ATOM   5337  CB  PHE   793     -16.740  21.574  14.900 -0.034300
ATOM   5338  HB2 PHE   793     -15.908  20.987  14.514  0.029500
ATOM   5339  HB3 PHE   793     -16.321  22.422  15.435  0.029500
ATOM   5340  CG  PHE   793     -17.532  20.716  15.847  0.011800
ATOM   5341  CD1 PHE   793     -18.638  21.245  16.560 -0.125600
ATOM   5342  HD1 PHE   793     -18.894  22.289  16.464  0.133000
ATOM   5343  CE1 PHE   793     -19.392  20.425  17.401 -0.170400
ATOM   5344  HE1 PHE   793     -20.225  20.840  17.953  0.143000
ATOM   5345  CZ  PHE   793     -19.075  19.070  17.523 -0.107200
ATOM   5346  HZ  PHE   793     -19.654  18.430  18.171  0.129700
ATOM   5347  CE2 PHE   793     -17.987  18.537  16.819 -0.170400
ATOM   5348  HE2 PHE   793     -17.735  17.491  16.917  0.143000
ATOM   5349  CD2 PHE   793     -17.230  19.354  15.980 -0.125600
ATOM   5350  HD2 PHE   793     -16.382  18.941  15.458  0.133000
ATOM   5351  C   PHE   793     -16.655  22.793  12.742  0.597300
ATOM   5352  O   PHE   793     -16.336  23.956  12.979 -0.567900
ATOM   5353  N   TRP   794     -16.235  22.116  11.672 -0.415700
ATOM   5354  H   TRP   794     -16.485  21.139  11.584  0.271900
ATOM   5355  CA  TRP   794     -15.216  22.654  10.758 -0.027500
ATOM   5356  HA  TRP   794     -14.998  23.695  10.993  0.112300
ATOM   5357  CB  TRP   794     -13.885  21.878  10.908 -0.005000
ATOM   5358  HB2 TRP   794     -14.047  20.836  10.640  0.033900
ATOM   5359  HB3 TRP   794     -13.135  22.301  10.238  0.033900
ATOM   5360  CG  TRP   794     -13.371  21.934  12.342 -0.141500
ATOM   5361  CD1 TRP   794     -13.500  20.972  13.301 -0.163800
ATOM   5362  HD1 TRP   794     -14.009  20.034  13.166  0.206200
ATOM   5363  NE1 TRP   794     -12.927  21.407  14.488 -0.341800
ATOM   5364  HE1 TRP   794     -12.895  20.880  15.360  0.341200
ATOM   5365  CE2 TRP   794     -12.462  22.685  14.311  0.138000
ATOM   5366  CZ2 TRP   794     -11.841  23.543  15.204 -0.260100
ATOM   5367  HZ2 TRP   794     -11.664  23.247  16.227  0.157200
ATOM   5368  CH2 TRP   794     -11.449  24.788  14.734 -0.113400
ATOM   5369  HH2 TRP   794     -10.971  25.479  15.413  0.141700
ATOM   5370  CZ3 TRP   794     -11.696  25.192  13.404 -0.197200
ATOM   5371  HZ3 TRP   794     -11.397  26.178  13.080  0.144700
ATOM   5372  CE3 TRP   794     -12.324  24.324  12.506 -0.238700
ATOM   5373  HE3 TRP   794     -12.519  24.603  11.490  0.170000
ATOM   5374  CD2 TRP   794     -12.721  23.051  12.962  0.124300
ATOM   5375  C   TRP   794     -15.758  22.593   9.341  0.597300
ATOM   5376  O   TRP   794     -15.899  21.513   8.787 -0.567900
ATOM   5377  N   SER   795     -16.072  23.764   8.775 -0.415700
ATOM   5378  H   SER   795     -15.856  24.618   9.278  0.271900
ATOM   5379  CA  SER   795     -16.633  23.842   7.421 -0.024900
ATOM   5380  HA  SER   795     -17.552  23.268   7.419  0.084300
ATOM   5381  CB  SER   795     -16.996  25.287   7.043  0.211700
ATOM   5382  HB2 SER   795     -17.437  25.298   6.046  0.035200
ATOM   5383  HB3 SER   795     -17.737  25.666   7.749  0.035200
ATOM   5384  OG  SER   795     -15.855  26.135   7.068 -0.654600
ATOM   5385  HG  SER   795     -15.536  26.203   7.985  0.427500
ATOM   5386  C   SER   795     -15.725  23.210   6.383  0.597300
ATOM   5387  O   SER   795     -16.210  22.634   5.411 -0.567900
ATOM   5388  N   SER   796     -14.408  23.285   6.597 -0.415700
ATOM   5389  H   SER   796     -14.058  23.787   7.413  0.271900
ATOM   5390  CA  SER   796     -13.436  22.723   5.643 -0.024900
ATOM   5391  HA  SER   796     -13.621  23.183   4.672  0.084300
ATOM   5392  CB  SER   796     -11.991  23.081   6.041  0.211700
ATOM   5393  HB2 SER   796     -11.304  22.630   5.335  0.035200
ATOM   5394  HB3 SER   796     -11.868  24.161   6.025  0.035200
ATOM   5395  OG  SER   796     -11.682  22.580   7.352 -0.654600
ATOM   5396  HG  SER   796     -12.031  23.239   7.988  0.427500
ATOM   5397  C   SER   796     -13.555  21.206   5.437  0.597300
ATOM   5398  O   SER   796     -13.038  20.676   4.440 -0.567900
ATOM   5399  N   LEU   797     -14.260  20.519   6.343 -0.415700
ATOM   5400  H   LEU   797     -14.639  21.006   7.149  0.271900
ATOM   5401  CA  LEU   797     -14.396  19.072   6.264 -0.051800
ATOM   5402  HA  LEU   797     -13.551  18.656   5.714  0.092200
ATOM   5403  CB  LEU   797     -14.378  18.464   7.671 -0.110200
ATOM   5404  HB2 LEU   797     -15.275  18.792   8.195  0.045700
ATOM   5405  HB3 LEU   797     -14.412  17.377   7.587  0.045700
ATOM   5406  CG  LEU   797     -13.155  18.858   8.500  0.353100
ATOM   5407  HG  LEU   797     -13.170  19.933   8.671 -0.036100
ATOM   5408  CD1 LEU   797     -13.294  18.171   9.862 -0.412100
ATOM   5409 1HD1 LEU   797     -13.165  17.094   9.763  0.100000
ATOM   5410 2HD1 LEU   797     -12.547  18.572  10.540  0.100000
ATOM   5411 3HD1 LEU   797     -14.275  18.385  10.281  0.100000
ATOM   5412  CD2 LEU   797     -11.821  18.505   7.842 -0.412100
ATOM   5413 1HD2 LEU   797     -11.658  19.136   6.969  0.100000
ATOM   5414 2HD2 LEU   797     -11.007  18.680   8.540  0.100000
ATOM   5415 3HD2 LEU   797     -11.806  17.462   7.540  0.100000
ATOM   5416  C   LEU   797     -15.651  18.638   5.513  0.597300
ATOM   5417  O   LEU   797     -15.879  17.438   5.332 -0.567900
ATOM   5418  N   ARG   798     -16.460  19.612   5.105 -0.348100
ATOM   5419  H   ARG   798     -16.213  20.573   5.311  0.276400
ATOM   5420  CA  ARG   798     -17.756  19.317   4.492 -0.306800
ATOM   5421  HA  ARG   798     -18.148  18.382   4.879  0.144700
ATOM   5422  CB  ARG   798     -18.756  20.415   4.835 -0.037400
ATOM   5423  HB2 ARG   798     -18.380  21.362   4.449  0.037100
ATOM   5424  HB3 ARG   798     -19.706  20.208   4.339  0.037100
ATOM   5425  CG  ARG   798     -19.011  20.540   6.324  0.074400
ATOM   5426  HG2 ARG   798     -19.610  19.695   6.666  0.018500
ATOM   5427  HG3 ARG   798     -18.065  20.540   6.868  0.018500
ATOM   5428  CD  ARG   798     -19.723  21.837   6.636  0.111400
ATOM   5429  HD2 ARG   798     -19.184  22.666   6.176  0.046800
ATOM   5430  HD3 ARG   798     -20.736  21.802   6.231  0.046800
ATOM   5431  NE  ARG   798     -19.768  22.011   8.081 -0.556400
ATOM   5432  HE  ARG   798     -19.487  21.229   8.665  0.347900
ATOM   5433  CZ  ARG   798     -20.193  23.093   8.722  0.836800
ATOM   5434  NH1 ARG   798     -20.613  24.163   8.051 -0.873700
ATOM   5435 1HH1 ARG   798     -20.631  24.173   7.034  0.449300
ATOM   5436 2HH1 ARG   798     -20.908  24.983   8.569  0.449300
ATOM   5437  NH2 ARG   798     -20.185  23.104  10.053 -0.873700
ATOM   5438 1HH2 ARG   798     -19.900  22.266  10.531  0.449300
ATOM   5439 2HH2 ARG   798     -20.672  23.831  10.561  0.449300
ATOM   5440  C   ARG   798     -17.665  19.137   2.978  0.855700
ATOM   5441  O   ARG   798     -16.733  19.588   2.304 -0.826600
ATOM   5442  OXT ARG   798     -18.550  18.530   2.384 -0.826600
ATOM   5443 ZN   ZN    799       4.141   7.959  23.347  0.284710
ATOM   5444  K+  K+    800      -0.496  11.527  20.060  1.000000
ATOM   5445  K+  K+    801      -9.412  22.103  23.352  1.000000
ATOM   5446  C6  QL3   802       6.124   0.353  29.176 -0.162370
ATOM   5447  H07 QL3   802       5.976   0.242  28.101  0.099750
ATOM   5448  C1  QL3   802       7.370   0.096  29.757  0.321260
ATOM   5449 CL1  QL3   802       8.673  -0.501  28.737 -0.214050
ATOM   5450  C2  QL3   802       7.619   0.321  31.117 -0.159720
ATOM   5451  H02 QL3   802       8.606   0.120  31.536  0.103270
ATOM   5452  C3  QL3   802       6.558   0.748  31.929  0.067970
ATOM   5453  H03 QL3   802       6.737   0.934  32.990  0.059160
ATOM   5454  C4  QL3   802       5.276   0.930  31.395 -0.116280
ATOM   5455  H05 QL3   802       4.438   1.192  32.047  0.083360
ATOM   5456  C5  QL3   802       5.069   0.760  30.014  0.176900
ATOM   5457  N1  QL3   802       3.796   1.074  29.430 -0.216010
ATOM   5458  S1  QL3   802       2.820  -0.126  28.755  0.880560
ATOM   5459  O2  QL3   802       3.713  -1.208  28.253 -0.500150
ATOM   5460  O3  QL3   802       1.922   0.555  27.791 -0.411240
ATOM   5461  C14 QL3   802       1.856  -0.797  30.110 -0.195000
ATOM   5462  H01 QL3   802       1.298   0.028  30.571  0.098850
ATOM   5463  H12 QL3   802       2.546  -1.269  30.827  0.085410
ATOM   5464  H15 QL3   802       1.170  -1.543  29.683  0.146200
ATOM   5465  C7  QL3   802       3.135   2.340  29.797  0.141090
ATOM   5466  H08 QL3   802       3.148   2.511  30.882 -0.029340
ATOM   5467  H14 QL3   802       2.072   2.289  29.507 -0.021030
ATOM   5468  C8  QL3   802       3.743   3.495  29.038  0.311300
ATOM   5469  C9  QL3   802       4.229   3.269  27.738 -0.161290
ATOM   5470  H09 QL3   802       4.244   2.262  27.320  0.020920
ATOM   5471  C10 QL3   802       4.671   4.349  26.991  0.186990
ATOM   5472  H10 QL3   802       5.072   4.221  25.985 -0.013540
ATOM   5473  N2  QL3   802       3.729   4.710  29.628 -0.456200
ATOM   5474  C12 QL3   802       4.136   5.756  28.889  0.378130
ATOM   5475  H11 QL3   802       4.123   6.747  29.349 -0.052200
ATOM   5476  C11 QL3   802       4.600   5.632  27.567 -0.294880
ATOM   5477  C13 QL3   802       5.055   6.753  26.784  0.497930
ATOM   5478  O25 QL3   802       4.939   8.054  27.219 -0.202370
ATOM   5479  C24 QL3   802       5.439   8.765  26.166  0.287240
ATOM   5480  C25 QL3   802       5.466  10.265  26.167  0.480120
ATOM   5481  H55 QL3   802       4.955  10.687  25.287 -0.028440
ATOM   5482  F6  QL3   802       4.892  10.742  27.319 -0.122100
ATOM   5483  F4  QL3   802       6.789  10.654  26.137 -0.220530
ATOM   5484  N4  QL3   802       5.892   8.013  25.199 -0.115490
ATOM   5485  N3  QL3   802       5.637   6.690  25.596 -0.256540
ATOM   5486  O   WAM   803       3.225   8.734  25.049 -0.413050
ATOM   5487  H1  WAM   803       2.896   9.722  24.996  0.198390
ATOM   5488  H2  WAM   803       2.666   8.378  25.842  0.170990
HETATM 5489  O   WAT   804     -11.060  29.119  26.072 -0.834000
HETATM 5490  H1  WAT   804     -10.274  28.552  25.900  0.417000
HETATM 5491  H2  WAT   804     -10.643  29.995  26.127  0.417000
HETATM 5492  O   WAT   805      24.055  23.791  28.096 -0.834000
HETATM 5493  H1  WAT   805      24.511  24.660  27.967  0.417000
HETATM 5494  H2  WAT   805      23.128  24.091  28.104  0.417000
HETATM 5495  O   WAT   806      -8.009   5.911   1.936 -0.834000
HETATM 5496  H1  WAT   806      -8.577   5.767   1.151  0.417000
HETATM 5497  H2  WAT   806      -8.214   6.847   2.140  0.417000
HETATM 5498  O   WAT   807      14.215  35.238  23.861 -0.834000
HETATM 5499  H1  WAT   807      14.201  34.514  24.512  0.417000
HETATM 5500  H2  WAT   807      14.969  34.979  23.296  0.417000
HETATM 5501  O   WAT   808      22.814  32.601  18.204 -0.834000
HETATM 5502  H1  WAT   808      21.957  32.773  18.660  0.417000
HETATM 5503  H2  WAT   808      23.098  31.794  18.691  0.417000
HETATM 5504  O   WAT   809      16.485   3.144  13.527 -0.834000
HETATM 5505  H1  WAT   809      15.872   3.465  14.220  0.417000
HETATM 5506  H2  WAT   809      17.035   2.522  14.048  0.417000
HETATM 5507  O   WAT   810      -6.094   2.839  23.761 -0.834000
HETATM 5508  H1  WAT   810      -5.347   2.458  24.275  0.417000
HETATM 5509  H2  WAT   810      -6.186   2.182  23.048  0.417000
HETATM 5510  O   WAT   811      24.659   9.903  24.549 -0.834000
HETATM 5511  H1  WAT   811      25.344  10.290  25.130  0.417000
HETATM 5512  H2  WAT   811      24.962  10.247  23.672  0.417000
HETATM 5513  O   WAT   812     -10.791   9.814  32.226 -0.834000
HETATM 5514  H1  WAT   812      -9.887   9.796  32.594  0.417000
HETATM 5515  H2  WAT   812     -10.589   9.841  31.260  0.417000
HETATM 5516  O   WAT   813      29.068  12.355  17.902 -0.834000
HETATM 5517  H1  WAT   813      29.013  13.297  17.593  0.417000
HETATM 5518  H2  WAT   813      28.353  11.973  17.333  0.417000
HETATM 5519  O   WAT   814      21.591   5.555  31.225 -0.834000
HETATM 5520  H1  WAT   814      21.368   5.989  30.360  0.417000
HETATM 5521  H2  WAT   814      22.342   4.990  30.895  0.417000
HETATM 5522  O   WAT   815      28.977  21.665  18.901 -0.834000
HETATM 5523  H1  WAT   815      29.038  20.688  18.794  0.417000
HETATM 5524  H2  WAT   815      28.693  21.918  17.995  0.417000
HETATM 5525  O   WAT   816      12.510   9.238  52.499 -0.834000
HETATM 5526  H1  WAT   816      11.964   8.424  52.578  0.417000
HETATM 5527  H2  WAT   816      11.871   9.905  52.837  0.417000
HETATM 5528  O   WAT   817      29.564  16.829   9.868 -0.834000
HETATM 5529  H1  WAT   817      29.308  16.973  10.811  0.417000
HETATM 5530  H2  WAT   817      29.527  15.846   9.841  0.417000
HETATM 5531  O   WAT   818      10.147   1.838  41.611 -0.834000
HETATM 5532  H1  WAT   818      10.999   2.309  41.533  0.417000
HETATM 5533  H2  WAT   818      10.393   0.952  41.279  0.417000
HETATM 5534  O   WAT   819     -19.153  13.328  20.107 -0.834000
HETATM 5535  H1  WAT   819     -19.152  13.020  19.175  0.417000
HETATM 5536  H2  WAT   819     -18.268  13.013  20.398  0.417000
HETATM 5537  O   WAT   820      16.816  18.773   2.689 -0.834000
HETATM 5538  H1  WAT   820      15.890  18.962   2.415  0.417000
HETATM 5539  H2  WAT   820      17.064  18.110   2.006  0.417000
HETATM 5540  O   WAT   821      16.419  11.488   3.055 -0.834000
HETATM 5541  H1  WAT   821      15.900  10.795   3.549  0.417000
HETATM 5542  H2  WAT   821      16.877  11.890   3.839  0.417000
HETATM 5543  O   WAT   822      20.134  25.046  25.390 -0.834000
HETATM 5544  H1  WAT   822      19.589  25.865  25.310  0.417000
HETATM 5545  H2  WAT   822      20.424  25.118  26.316  0.417000
HETATM 5546  O   WAT   823       5.697   9.634  16.771 -0.834000
HETATM 5547  H1  WAT   823       6.126  10.401  17.210  0.417000
HETATM 5548  H2  WAT   823       4.763   9.939  16.777  0.417000
HETATM 5549  O   WAT   824      25.767   9.855  17.832 -0.834000
HETATM 5550  H1  WAT   824      26.267  10.305  17.105  0.417000
HETATM 5551  H2  WAT   824      25.558   9.007  17.374  0.417000
HETATM 5552  O   WAT   825     -13.404   1.873  21.891 -0.834000
HETATM 5553  H1  WAT   825     -14.316   1.989  22.217  0.417000
HETATM 5554  H2  WAT   825     -13.584   1.505  20.996  0.417000
HETATM 5555  O   WAT   826      14.985  17.257  41.772 -0.834000
HETATM 5556  H1  WAT   826      14.777  17.838  42.540  0.417000
HETATM 5557  H2  WAT   826      15.129  16.406  42.243  0.417000
HETATM 5558  O   WAT   827       0.773  10.773  45.028 -0.834000
HETATM 5559  H1  WAT   827       1.417  10.839  44.300  0.417000
HETATM 5560  H2  WAT   827       0.886   9.839  45.298  0.417000
HETATM 5561  O   WAT   828       5.540  22.702  46.005 -0.834000
HETATM 5562  H1  WAT   828       4.601  22.984  45.919  0.417000
HETATM 5563  H2  WAT   828       5.980  23.418  45.505  0.417000
HETATM 5564  O   WAT   829      25.127  15.719  26.158 -0.834000
HETATM 5565  H1  WAT   829      25.609  14.998  26.625  0.417000
HETATM 5566  H2  WAT   829      25.215  15.414  25.230  0.417000
HETATM 5567  O   WAT   830      -2.767   5.889  22.890 -0.834000
HETATM 5568  H1  WAT   830      -2.820   5.375  22.065  0.417000
HETATM 5569  H2  WAT   830      -2.352   5.253  23.500  0.417000
HETATM 5570  O   WAT   831       6.816  32.749  38.055 -0.834000
HETATM 5571  H1  WAT   831       5.987  32.961  37.562  0.417000
HETATM 5572  H2  WAT   831       7.424  33.404  37.637  0.417000
HETATM 5573  O   WAT   832       0.358  13.735  42.426 -0.834000
HETATM 5574  H1  WAT   832       0.073  14.385  43.092  0.417000
HETATM 5575  H2  WAT   832       0.568  14.345  41.675  0.417000
HETATM 5576  O   WAT   833      18.920  29.794  12.733 -0.834000
HETATM 5577  H1  WAT   833      18.670  29.837  11.778  0.417000
HETATM 5578  H2  WAT   833      19.615  29.106  12.694  0.417000
HETATM 5579  O   WAT   834     -10.764   6.255  31.141 -0.834000
HETATM 5580  H1  WAT   834     -10.101   6.588  31.791  0.417000
HETATM 5581  H2  WAT   834     -11.138   5.506  31.649  0.417000
HETATM 5582  O   WAT   835      -7.219  22.737  42.018 -0.834000
HETATM 5583  H1  WAT   835      -7.054  22.806  42.992  0.417000
HETATM 5584  H2  WAT   835      -7.156  21.755  41.928  0.417000
HETATM 5585  O   WAT   836       8.781  17.652  28.940 -0.834000
HETATM 5586  H1  WAT   836       9.178  16.850  29.331  0.417000
HETATM 5587  H2  WAT   836       8.379  17.289  28.125  0.417000
HETATM 5588  O   WAT   837       6.554   6.682  51.675 -0.834000
HETATM 5589  H1  WAT   837       6.502   7.015  50.750  0.417000
HETATM 5590  H2  WAT   837       7.502   6.439  51.725  0.417000
HETATM 5591  O   WAT   838      -0.024  30.463  37.789 -0.834000
HETATM 5592  H1  WAT   838       0.819  29.955  37.837  0.417000
HETATM 5593  H2  WAT   838      -0.149  30.689  38.730  0.417000
HETATM 5594  O   WAT   839      20.604   5.976  41.774 -0.834000
HETATM 5595  H1  WAT   839      20.355   5.888  42.725  0.417000
HETATM 5596  H2  WAT   839      21.578   6.019  41.859  0.417000
HETATM 5597  O   WAT   840       1.687  33.914  14.271 -0.834000
HETATM 5598  H1  WAT   840       2.333  33.265  13.946  0.417000
HETATM 5599  H2  WAT   840       2.182  34.753  14.156  0.417000
HETATM 5600  O   WAT   841      -2.266  30.009  11.142 -0.834000
HETATM 5601  H1  WAT   841      -2.642  30.854  10.770  0.417000
HETATM 5602  H2  WAT   841      -2.179  30.282  12.079  0.417000
HETATM 5603  O   WAT   842      20.343   9.947  42.811 -0.834000
HETATM 5604  H1  WAT   842      20.497  10.610  42.108  0.417000
HETATM 5605  H2  WAT   842      21.219   9.498  42.828  0.417000
HETATM 5606  O   WAT   843       9.006  35.133  15.581 -0.834000
HETATM 5607  H1  WAT   843       9.876  34.671  15.607  0.417000
HETATM 5608  H2  WAT   843       8.780  35.090  16.540  0.417000
HETATM 5609  O   WAT   844      20.505  22.501  38.294 -0.834000
HETATM 5610  H1  WAT   844      19.749  22.812  38.832  0.417000
HETATM 5611  H2  WAT   844      20.367  21.524  38.357  0.417000
HETATM 5612  O   WAT   845       1.012   9.409  16.438 -0.834000
HETATM 5613  H1  WAT   845       1.841   9.847  16.714  0.417000
HETATM 5614  H2  WAT   845       0.404   9.717  17.141  0.417000
HETATM 5615  O   WAT   846      -8.419   1.962   2.311 -0.834000
HETATM 5616  H1  WAT   846      -8.370   2.752   2.895  0.417000
HETATM 5617  H2  WAT   846      -9.387   1.897   2.185  0.417000
HETATM 5618  O   WAT   847      17.078  17.504   5.260 -0.834000
HETATM 5619  H1  WAT   847      16.976  18.246   5.896  0.417000
HETATM 5620  H2  WAT   847      16.938  17.983   4.415  0.417000
HETATM 5621  O   WAT   848       9.504  33.009  35.161 -0.834000
HETATM 5622  H1  WAT   848       9.026  33.510  35.866  0.417000
HETATM 5623  H2  WAT   848       8.772  32.440  34.832  0.417000
HETATM 5624  O   WAT   849       3.815  17.795  27.246 -0.834000
HETATM 5625  H1  WAT   849       4.056  17.276  26.444  0.417000
HETATM 5626  H2  WAT   849       2.854  17.697  27.252  0.417000
HETATM 5627  O   WAT   850      -0.138   1.534   3.638 -0.834000
HETATM 5628  H1  WAT   850      -0.496   2.031   4.417  0.417000
HETATM 5629  H2  WAT   850      -0.878   1.663   3.010  0.417000
HETATM 5630  O   WAT   851      11.705   5.391  18.364 -0.834000
HETATM 5631  H1  WAT   851      11.066   4.989  19.001  0.417000
HETATM 5632  H2  WAT   851      11.189   6.168  18.075  0.417000
HETATM 5633  O   WAT   852     -11.827  20.994  23.369 -0.834000
HETATM 5634  H1  WAT   852     -12.621  21.271  22.867  0.417000
HETATM 5635  H2  WAT   852     -12.205  20.912  24.267  0.417000
HETATM 5636  O   WAT   853      -0.135  15.371   3.894 -0.834000
HETATM 5637  H1  WAT   853      -0.272  15.925   4.677  0.417000
HETATM 5638  H2  WAT   853      -0.659  14.578   4.121  0.417000
HETATM 5639  O   WAT   854      10.187   9.449  32.935 -0.834000
HETATM 5640  H1  WAT   854      10.861   9.602  32.220  0.417000
HETATM 5641  H2  WAT   854       9.461  10.015  32.592  0.417000
HETATM 5642  O   WAT   855      -5.539  -4.047  10.055 -0.834000
HETATM 5643  H1  WAT   855      -5.857  -4.704  10.724  0.417000
HETATM 5644  H2  WAT   855      -4.881  -3.572  10.607  0.417000
HETATM 5645  O   WAT   856       2.705   2.937  46.569 -0.834000
HETATM 5646  H1  WAT   856       3.180   3.583  46.009  0.417000
HETATM 5647  H2  WAT   856       1.846   2.879  46.101  0.417000
HETATM 5648  O   WAT   857     -11.942   4.457  14.066 -0.834000
HETATM 5649  H1  WAT   857     -11.394   3.740  13.697  0.417000
HETATM 5650  H2  WAT   857     -11.778   4.348  15.021  0.417000
HETATM 5651  O   WAT   858      -1.654  21.718   3.474 -0.834000
HETATM 5652  H1  WAT   858      -1.896  22.052   2.574  0.417000
HETATM 5653  H2  WAT   858      -1.610  20.758   3.296  0.417000
HETATM 5654  O   WAT   859     -10.207  30.280  19.349 -0.834000
HETATM 5655  H1  WAT   859      -9.780  30.916  19.963  0.417000
HETATM 5656  H2  WAT   859     -10.113  29.449  19.872  0.417000
HETATM 5657  O   WAT   860       0.188  17.001  24.108 -0.834000
HETATM 5658  H1  WAT   860       0.098  16.150  23.617  0.417000
HETATM 5659  H2  WAT   860       1.074  17.281  23.788  0.417000
HETATM 5660  O   WAT   861      13.342  30.103  36.786 -0.834000
HETATM 5661  H1  WAT   861      13.411  29.923  37.751  0.417000
HETATM 5662  H2  WAT   861      12.978  29.241  36.482  0.417000
HETATM 5663  O   WAT   862      22.609   3.637  25.112 -0.834000
HETATM 5664  H1  WAT   862      22.893   4.249  24.403  0.417000
HETATM 5665  H2  WAT   862      21.945   3.100  24.635  0.417000
HETATM 5666  O   WAT   863      -7.575  -3.697  17.424 -0.834000
HETATM 5667  H1  WAT   863      -7.177  -4.296  18.097  0.417000
HETATM 5668  H2  WAT   863      -6.784  -3.127  17.243  0.417000
HETATM 5669  O   WAT   864       8.641  27.811  10.518 -0.834000
HETATM 5670  H1  WAT   864       8.057  27.935   9.763  0.417000
HETATM 5671  H2  WAT   864       8.130  28.203  11.249  0.417000
HETATM 5672  O   WAT   865      15.407   3.828  24.989 -0.834000
HETATM 5673  H1  WAT   865      14.821   4.352  25.563  0.417000
HETATM 5674  H2  WAT   865      15.182   4.163  24.104  0.417000
HETATM 5675  O   WAT   866     -20.964  13.940  13.928 -0.834000
HETATM 5676  H1  WAT   866     -20.895  12.948  13.959  0.417000
HETATM 5677  H2  WAT   866     -20.371  14.109  13.165  0.417000
HETATM 5678  O   WAT   867      21.642  27.855   8.162 -0.834000
HETATM 5679  H1  WAT   867      20.841  28.181   7.702  0.417000
HETATM 5680  H2  WAT   867      21.643  28.471   8.936  0.417000
HETATM 5681  O   WAT   868      -3.935  -3.900  26.853 -0.834000
HETATM 5682  H1  WAT   868      -3.875  -3.207  26.166  0.417000
HETATM 5683  H2  WAT   868      -4.899  -4.108  26.803  0.417000
HETATM 5684  O   WAT   869      -7.631  30.771  27.139 -0.834000
HETATM 5685  H1  WAT   869      -6.964  31.443  26.861  0.417000
HETATM 5686  H2  WAT   869      -7.517  30.117  26.418  0.417000
HETATM 5687  O   WAT   870     -20.583  23.516  19.501 -0.834000
HETATM 5688  H1  WAT   870     -20.411  23.738  20.438  0.417000
HETATM 5689  H2  WAT   870     -20.122  24.245  19.051  0.417000
HETATM 5690  O   WAT   871      11.275  13.205  26.471 -0.834000
HETATM 5691  H1  WAT   871      10.561  13.183  25.810  0.417000
HETATM 5692  H2  WAT   871      11.622  14.108  26.356  0.417000
HETATM 5693  O   WAT   872      -6.415   1.170   0.648 -0.834000
HETATM 5694  H1  WAT   872      -5.748   1.171   1.377  0.417000
HETATM 5695  H2  WAT   872      -7.173   1.570   1.144  0.417000
HETATM 5696  O   WAT   873       8.029  -4.593  21.394 -0.834000
HETATM 5697  H1  WAT   873       9.014  -4.618  21.421  0.417000
HETATM 5698  H2  WAT   873       7.898  -3.628  21.250  0.417000
HETATM 5699  O   WAT   874      -2.656   8.590  39.573 -0.834000
HETATM 5700  H1  WAT   874      -2.148   8.312  38.782  0.417000
HETATM 5701  H2  WAT   874      -2.459   9.553  39.570  0.417000
HETATM 5702  O   WAT   875       7.359  15.834  33.180 -0.834000
HETATM 5703  H1  WAT   875       7.404  16.803  33.041  0.417000
HETATM 5704  H2  WAT   875       7.279  15.528  32.251  0.417000
HETATM 5705  O   WAT   876       6.191   4.391   6.447 -0.834000
HETATM 5706  H1  WAT   876       6.712   4.211   7.253  0.417000
HETATM 5707  H2  WAT   876       5.770   3.518   6.296  0.417000
HETATM 5708  O   WAT   877      19.883   3.291  37.282 -0.834000
HETATM 5709  H1  WAT   877      18.948   3.155  37.022  0.417000
HETATM 5710  H2  WAT   877      20.215   3.774  36.485  0.417000
HETATM 5711  O   WAT   878     -19.911  15.245  16.309 -0.834000
HETATM 5712  H1  WAT   878     -19.087  15.590  15.898  0.417000
HETATM 5713  H2  WAT   878     -20.339  14.855  15.513  0.417000
HETATM 5714  O   WAT   879     -22.978  22.165  12.279 -0.834000
HETATM 5715  H1  WAT   879     -22.045  22.098  12.579  0.417000
HETATM 5716  H2  WAT   879     -22.960  23.087  11.927  0.417000
HETATM 5717  O   WAT   880      -0.935   8.848   1.728 -0.834000
HETATM 5718  H1  WAT   880      -0.968   8.595   2.670  0.417000
HETATM 5719  H2  WAT   880      -1.076   7.984   1.293  0.417000
HETATM 5720  O   WAT   881      27.546  22.489   7.110 -0.834000
HETATM 5721  H1  WAT   881      27.238  23.004   7.902  0.417000
HETATM 5722  H2  WAT   881      26.662  22.240   6.751  0.417000
HETATM 5723  O   WAT   882      -2.655   5.464  43.793 -0.834000
HETATM 5724  H1  WAT   882      -2.027   5.793  43.118  0.417000
HETATM 5725  H2  WAT   882      -3.492   5.500  43.269  0.417000
HETATM 5726  O   WAT   883       4.183   3.592  38.594 -0.834000
HETATM 5727  H1  WAT   883       3.212   3.759  38.660  0.417000
HETATM 5728  H2  WAT   883       4.495   4.249  39.263  0.417000
HETATM 5729  O   WAT   884      11.608   7.488  11.759 -0.834000
HETATM 5730  H1  WAT   884      10.659   7.425  11.573  0.417000
HETATM 5731  H2  WAT   884      11.689   8.366  12.165  0.417000
HETATM 5732  O   WAT   885      -2.684  15.296  43.724 -0.834000
HETATM 5733  H1  WAT   885      -3.272  16.049  43.454  0.417000
HETATM 5734  H2  WAT   885      -2.626  14.841  42.852  0.417000
HETATM 5735  O   WAT   886      25.132   8.734  14.576 -0.834000
HETATM 5736  H1  WAT   886      25.396   9.678  14.501  0.417000
HETATM 5737  H2  WAT   886      25.432   8.402  13.700  0.417000
HETATM 5738  O   WAT   887      14.347   6.287   5.637 -0.834000
HETATM 5739  H1  WAT   887      13.936   7.185   5.598  0.417000
HETATM 5740  H2  WAT   887      15.239   6.508   5.285  0.417000
HETATM 5741  O   WAT   888     -19.248  24.945  16.914 -0.834000
HETATM 5742  H1  WAT   888     -19.206  25.775  16.381  0.417000
HETATM 5743  H2  WAT   888     -19.966  24.478  16.432  0.417000
HETATM 5744  O   WAT   889      13.159  28.541   8.022 -0.834000
HETATM 5745  H1  WAT   889      13.164  27.738   8.584  0.417000
HETATM 5746  H2  WAT   889      12.442  28.302   7.388  0.417000
HETATM 5747  O   WAT   890      13.503  33.331  25.879 -0.834000
HETATM 5748  H1  WAT   890      12.913  32.630  25.556  0.417000
HETATM 5749  H2  WAT   890      12.943  33.776  26.543  0.417000
HETATM 5750  O   WAT   891       6.751   2.871  16.153 -0.834000
HETATM 5751  H1  WAT   891       6.732   3.509  16.893  0.417000
HETATM 5752  H2  WAT   891       7.571   3.133  15.696  0.417000
HETATM 5753  O   WAT   892      21.623   9.842  34.540 -0.834000
HETATM 5754  H1  WAT   892      20.891  10.375  34.154  0.417000
HETATM 5755  H2  WAT   892      22.381  10.247  34.047  0.417000
HETATM 5756  O   WAT   893      -9.288  25.012   6.037 -0.834000
HETATM 5757  H1  WAT   893      -9.165  24.523   6.883  0.417000
HETATM 5758  H2  WAT   893      -9.160  24.291   5.396  0.417000
HETATM 5759  O   WAT   894     -12.173  13.928  18.232 -0.834000
HETATM 5760  H1  WAT   894     -12.845  13.254  18.011  0.417000
HETATM 5761  H2  WAT   894     -12.305  14.020  19.193  0.417000
HETATM 5762  O   WAT   895      23.012  10.063  18.036 -0.834000
HETATM 5763  H1  WAT   895      23.976  10.203  18.032  0.417000
HETATM 5764  H2  WAT   895      22.689  10.879  18.452  0.417000
HETATM 5765  O   WAT   896      26.949  26.280  10.566 -0.834000
HETATM 5766  H1  WAT   896      27.307  27.118  10.953  0.417000
HETATM 5767  H2  WAT   896      27.014  25.705  11.366  0.417000
HETATM 5768  O   WAT   897      18.602  30.274  32.103 -0.834000
HETATM 5769  H1  WAT   897      18.356  29.373  31.799  0.417000
HETATM 5770  H2  WAT   897      17.849  30.790  31.725  0.417000
HETATM 5771  O   WAT   898      25.022  11.601   8.031 -0.834000
HETATM 5772  H1  WAT   898      24.627  12.189   7.348  0.417000
HETATM 5773  H2  WAT   898      25.557  12.246   8.532  0.417000
HETATM 5774  O   WAT   899     -16.376   2.858  15.618 -0.834000
HETATM 5775  H1  WAT   899     -17.046   2.136  15.704  0.417000
HETATM 5776  H2  WAT   899     -16.124   2.725  14.678  0.417000
HETATM 5777  O   WAT   900      -6.473   6.043  25.876 -0.834000
HETATM 5778  H1  WAT   900      -7.407   5.922  25.597  0.417000
HETATM 5779  H2  WAT   900      -6.016   5.753  25.050  0.417000
HETATM 5780  O   WAT   901      -1.504  25.697   5.426 -0.834000
HETATM 5781  H1  WAT   901      -1.625  26.621   5.737  0.417000
HETATM 5782  H2  WAT   901      -0.589  25.529   5.748  0.417000
HETATM 5783  O   WAT   902      -3.117   0.687  14.874 -0.834000
HETATM 5784  H1  WAT   902      -2.557   0.342  14.158  0.417000
HETATM 5785  H2  WAT   902      -3.173  -0.086  15.467  0.417000
HETATM 5786  O   WAT   903       8.283  37.676  27.109 -0.834000
HETATM 5787  H1  WAT   903       7.778  38.211  26.482  0.417000
HETATM 5788  H2  WAT   903       8.185  38.207  27.930  0.417000
HETATM 5789  O   WAT   904      11.778  23.580   5.260 -0.834000
HETATM 5790  H1  WAT   904      12.133  23.565   6.164  0.417000
HETATM 5791  H2  WAT   904      12.429  23.032   4.780  0.417000
HETATM 5792  O   WAT   905       5.164  13.161  49.845 -0.834000
HETATM 5793  H1  WAT   905       5.690  13.498  49.094  0.417000
HETATM 5794  H2  WAT   905       4.603  12.490  49.383  0.417000
HETATM 5795  O   WAT   906       0.767  29.533   4.731 -0.834000
HETATM 5796  H1  WAT   906       1.682  29.584   4.374  0.417000
HETATM 5797  H2  WAT   906       0.954  29.249   5.651  0.417000
HETATM 5798  O   WAT   907       8.186   0.007  15.245 -0.834000
HETATM 5799  H1  WAT   907       7.694   0.706  14.766  0.417000
HETATM 5800  H2  WAT   907       8.192   0.373  16.149  0.417000
HETATM 5801  O   WAT   908     -10.199  30.664  14.947 -0.834000
HETATM 5802  H1  WAT   908      -9.285  30.345  14.770  0.417000
HETATM 5803  H2  WAT   908     -10.333  30.346  15.856  0.417000
HETATM 5804  O   WAT   909      14.672   6.000  40.164 -0.834000
HETATM 5805  H1  WAT   909      14.793   6.705  39.506  0.417000
HETATM 5806  H2  WAT   909      14.028   6.404  40.773  0.417000
HETATM 5807  O   WAT   910      -1.533  18.855   3.719 -0.834000
HETATM 5808  H1  WAT   910      -0.929  18.673   4.476  0.417000
HETATM 5809  H2  WAT   910      -1.075  18.311   3.029  0.417000
HETATM 5810  O   WAT   911      10.758  24.324  43.361 -0.834000
HETATM 5811  H1  WAT   911       9.940  24.597  43.846  0.417000
HETATM 5812  H2  WAT   911      11.214  25.197  43.333  0.417000
HETATM 5813  O   WAT   912     -10.385   2.243  12.798 -0.834000
HETATM 5814  H1  WAT   912     -10.578   1.476  12.230  0.417000
HETATM 5815  H2  WAT   912      -9.878   2.816  12.201  0.417000
HETATM 5816  O   WAT   913      10.412   2.331   6.321 -0.834000
HETATM 5817  H1  WAT   913      10.751   1.398   6.285  0.417000
HETATM 5818  H2  WAT   913       9.448   2.129   6.374  0.417000
HETATM 5819  O   WAT   914       5.813  33.210  34.092 -0.834000
HETATM 5820  H1  WAT   914       6.487  32.494  33.993  0.417000
HETATM 5821  H2  WAT   914       5.039  32.763  33.677  0.417000
HETATM 5822  O   WAT   915      17.331   5.396  33.848 -0.834000
HETATM 5823  H1  WAT   915      18.134   4.992  33.459  0.417000
HETATM 5824  H2  WAT   915      16.658   5.115  33.183  0.417000
HETATM 5825  O   WAT   916     -11.971  28.392  15.571 -0.834000
HETATM 5826  H1  WAT   916     -11.945  28.881  14.730  0.417000
HETATM 5827  H2  WAT   916     -11.969  29.150  16.213  0.417000
HETATM 5828  O   WAT   917      -3.658  40.229  27.408 -0.834000
HETATM 5829  H1  WAT   917      -3.250  40.348  28.297  0.417000
HETATM 5830  H2  WAT   917      -2.845  40.100  26.870  0.417000
HETATM 5831  O   WAT   918      25.374  10.848  22.160 -0.834000
HETATM 5832  H1  WAT   918      25.920  10.284  21.571  0.417000
HETATM 5833  H2  WAT   918      25.535  11.729  21.765  0.417000
HETATM 5834  O   WAT   919       7.683  16.767  26.717 -0.834000
HETATM 5835  H1  WAT   919       8.277  16.481  25.990  0.417000
HETATM 5836  H2  WAT   919       6.877  16.254  26.486  0.417000
HETATM 5837  O   WAT   920      17.308   0.026  27.340 -0.834000
HETATM 5838  H1  WAT   920      16.999   0.549  26.563  0.417000
HETATM 5839  H2  WAT   920      16.588   0.232  27.975  0.417000
HETATM 5840  O   WAT   921      -9.199  32.192  21.119 -0.834000
HETATM 5841  H1  WAT   921      -8.342  32.554  21.420  0.417000
HETATM 5842  H2  WAT   921      -9.702  32.174  21.957  0.417000
HETATM 5843  O   WAT   922      10.524  32.405  29.708 -0.834000
HETATM 5844  H1  WAT   922       9.810  32.944  29.320  0.417000
HETATM 5845  H2  WAT   922      11.303  32.735  29.241  0.417000
HETATM 5846  O   WAT   923     -10.761  17.218   4.234 -0.834000
HETATM 5847  H1  WAT   923     -10.320  16.958   5.065  0.417000
HETATM 5848  H2  WAT   923     -10.789  16.370   3.755  0.417000
HETATM 5849  O   WAT   924      20.993   7.833  11.631 -0.834000
HETATM 5850  H1  WAT   924      20.612   8.665  11.256  0.417000
HETATM 5851  H2  WAT   924      20.271   7.206  11.385  0.417000
HETATM 5852  O   WAT   925      -7.084  24.293  31.913 -0.834000
HETATM 5853  H1  WAT   925      -7.417  23.508  31.435  0.417000
HETATM 5854  H2  WAT   925      -7.858  24.516  32.470  0.417000
HETATM 5855  O   WAT   926       6.927  19.852  48.767 -0.834000
HETATM 5856  H1  WAT   926       6.694  19.082  48.227  0.417000
HETATM 5857  H2  WAT   926       7.831  19.618  49.070  0.417000
HETATM 5858  O   WAT   927     -18.044  10.065  13.728 -0.834000
HETATM 5859  H1  WAT   927     -18.003  10.270  14.688  0.417000
HETATM 5860  H2  WAT   927     -17.119  10.245  13.469  0.417000
HETATM 5861  O   WAT   928     -10.489  19.953   3.176 -0.834000
HETATM 5862  H1  WAT   928     -10.312  19.008   3.386  0.417000
HETATM 5863  H2  WAT   928     -11.349  20.064   3.634  0.417000
HETATM 5864  O   WAT   929       7.942  35.701  30.850 -0.834000
HETATM 5865  H1  WAT   929       7.221  35.617  31.520  0.417000
HETATM 5866  H2  WAT   929       8.211  36.630  31.029  0.417000
HETATM 5867  O   WAT   930       7.876   3.186  41.025 -0.834000
HETATM 5868  H1  WAT   930       7.132   2.652  41.385  0.417000
HETATM 5869  H2  WAT   930       8.632   2.605  41.266  0.417000
HETATM 5870  O   WAT   931      -1.197   7.903  37.080 -0.834000
HETATM 5871  H1  WAT   931      -0.638   8.707  36.984  0.417000
HETATM 5872  H2  WAT   931      -1.759   7.993  36.276  0.417000
HETATM 5873  O   WAT   932      -6.662   8.675  26.971 -0.834000
HETATM 5874  H1  WAT   932      -6.523   7.792  26.572  0.417000
HETATM 5875  H2  WAT   932      -6.414   9.252  26.218  0.417000
HETATM 5876  O   WAT   933     -11.677   3.949  17.052 -0.834000
HETATM 5877  H1  WAT   933     -11.973   4.581  17.734  0.417000
HETATM 5878  H2  WAT   933     -12.340   3.242  17.135  0.417000
HETATM 5879  O   WAT   934      -4.593  25.238  32.249 -0.834000
HETATM 5880  H1  WAT   934      -4.360  25.374  33.180  0.417000
HETATM 5881  H2  WAT   934      -5.439  24.746  32.329  0.417000
HETATM 5882  O   WAT   935     -20.777  14.311   9.849 -0.834000
HETATM 5883  H1  WAT   935     -20.270  14.290   9.008  0.417000
HETATM 5884  H2  WAT   935     -20.057  14.352  10.503  0.417000
HETATM 5885  O   WAT   936      -6.128  16.854  34.225 -0.834000
HETATM 5886  H1  WAT   936      -6.170  16.113  33.593  0.417000
HETATM 5887  H2  WAT   936      -6.973  17.311  34.053  0.417000
HETATM 5888  O   WAT   937      -3.324  25.431  40.388 -0.834000
HETATM 5889  H1  WAT   937      -3.993  25.174  39.710  0.417000
HETATM 5890  H2  WAT   937      -2.589  24.836  40.119  0.417000
HETATM 5891  O   WAT   938       1.898   1.838   6.360 -0.834000
HETATM 5892  H1  WAT   938       1.130   1.292   6.700  0.417000
HETATM 5893  H2  WAT   938       1.422   2.715   6.363  0.417000
HETATM 5894  O   WAT   939       6.962  40.097  18.946 -0.834000
HETATM 5895  H1  WAT   939       6.763  39.265  19.425  0.417000
HETATM 5896  H2  WAT   939       6.552  40.747  19.564  0.417000
HETATM 5897  O   WAT   940      11.552  26.806  40.330 -0.834000
HETATM 5898  H1  WAT   940      11.984  25.996  40.647  0.417000
HETATM 5899  H2  WAT   940      11.115  26.487  39.515  0.417000
HETATM 5900  O   WAT   941      -4.642  31.557  29.479 -0.834000
HETATM 5901  H1  WAT   941      -3.753  31.666  29.865  0.417000
HETATM 5902  H2  WAT   941      -4.432  31.096  28.644  0.417000
HETATM 5903  O   WAT   942       3.380  32.410  33.163 -0.834000
HETATM 5904  H1  WAT   942       2.966  32.951  32.471  0.417000
HETATM 5905  H2  WAT   942       2.729  32.467  33.884  0.417000
HETATM 5906  O   WAT   943      -2.210  31.707  30.897 -0.834000
HETATM 5907  H1  WAT   943      -1.339  31.576  30.479  0.417000
HETATM 5908  H2  WAT   943      -1.997  32.439  31.525  0.417000
HETATM 5909  O   WAT   944      12.606  14.364  42.237 -0.834000
HETATM 5910  H1  WAT   944      13.004  13.474  42.213  0.417000
HETATM 5911  H2  WAT   944      11.789  14.187  42.744  0.417000
HETATM 5912  O   WAT   945      -5.595  38.496  28.172 -0.834000
HETATM 5913  H1  WAT   945      -4.933  39.168  27.886  0.417000
HETATM 5914  H2  WAT   945      -5.396  38.463  29.131  0.417000
HETATM 5915  O   WAT   946      -8.720  19.506  24.515 -0.834000
HETATM 5916  H1  WAT   946      -8.667  19.135  25.415  0.417000
HETATM 5917  H2  WAT   946      -8.698  18.688  23.978  0.417000
HETATM 5918  O   WAT   947      29.203   9.233  15.550 -0.834000
HETATM 5919  H1  WAT   947      28.915   8.472  16.104  0.417000
HETATM 5920  H2  WAT   947      28.416   9.820  15.673  0.417000
HETATM 5921  O   WAT   948      -6.730   2.704  11.925 -0.834000
HETATM 5922  H1  WAT   948      -6.923   1.967  11.336  0.417000
HETATM 5923  H2  WAT   948      -7.537   3.243  11.863  0.417000
HETATM 5924  O   WAT   949       4.140  30.108   7.226 -0.834000
HETATM 5925  H1  WAT   949       4.906  30.177   6.624  0.417000
HETATM 5926  H2  WAT   949       4.367  29.292   7.715  0.417000
HETATM 5927  O   WAT   950     -11.237  15.078   2.589 -0.834000
HETATM 5928  H1  WAT   950     -10.837  15.608   1.852  0.417000
HETATM 5929  H2  WAT   950     -10.544  14.382   2.661  0.417000
HETATM 5930  O   WAT   951      25.799  26.717  25.296 -0.834000
HETATM 5931  H1  WAT   951      24.981  26.804  25.831  0.417000
HETATM 5932  H2  WAT   951      25.883  27.632  24.961  0.417000
HETATM 5933  O   WAT   952      23.694  30.279  19.559 -0.834000
HETATM 5934  H1  WAT   952      24.228  30.626  20.307  0.417000
HETATM 5935  H2  WAT   952      24.406  29.886  19.006  0.417000
HETATM 5936  O   WAT   953      -8.011  18.027   2.120 -0.834000
HETATM 5937  H1  WAT   953      -7.425  17.793   2.866  0.417000
HETATM 5938  H2  WAT   953      -7.419  18.667   1.645  0.417000
HETATM 5939  O   WAT   954      14.119  22.849  49.625 -0.834000
HETATM 5940  H1  WAT   954      14.789  23.161  50.261  0.417000
HETATM 5941  H2  WAT   954      13.372  23.453  49.841  0.417000
HETATM 5942  O   WAT   955      17.778  26.417   4.311 -0.834000
HETATM 5943  H1  WAT   955      17.345  25.860   4.975  0.417000
HETATM 5944  H2  WAT   955      17.296  27.267   4.438  0.417000
HETATM 5945  O   WAT   956       7.784  18.755  32.887 -0.834000
HETATM 5946  H1  WAT   956       7.505  19.035  31.997  0.417000
HETATM 5947  H2  WAT   956       8.495  19.386  33.081  0.417000
HETATM 5948  O   WAT   957      -3.117   1.869  31.699 -0.834000
HETATM 5949  H1  WAT   957      -3.244   1.909  30.729  0.417000
HETATM 5950  H2  WAT   957      -3.550   1.011  31.892  0.417000
HETATM 5951  O   WAT   958     -10.461  23.183  29.732 -0.834000
HETATM 5952  H1  WAT   958     -10.601  23.992  30.268  0.417000
HETATM 5953  H2  WAT   958      -9.610  22.871  30.082  0.417000
HETATM 5954  O   WAT   959       9.506   5.437  41.475 -0.834000
HETATM 5955  H1  WAT   959       9.314   5.652  42.404  0.417000
HETATM 5956  H2  WAT   959       8.879   4.702  41.315  0.417000
HETATM 5957  O   WAT   960       8.953   8.153  35.120 -0.834000
HETATM 5958  H1  WAT   960       9.548   8.434  35.833  0.417000
HETATM 5959  H2  WAT   960       9.422   8.500  34.332  0.417000
HETATM 5960  O   WAT   961      17.878  22.332   1.014 -0.834000
HETATM 5961  H1  WAT   961      18.092  22.721   0.141  0.417000
HETATM 5962  H2  WAT   961      18.407  22.939   1.592  0.417000
HETATM 5963  O   WAT   962     -12.212   3.896  29.070 -0.834000
HETATM 5964  H1  WAT   962     -12.624   3.034  28.859  0.417000
HETATM 5965  H2  WAT   962     -11.506   3.612  29.687  0.417000
HETATM 5966  O   WAT   963     -12.065  12.732  28.300 -0.834000
HETATM 5967  H1  WAT   963     -12.446  12.299  29.103  0.417000
HETATM 5968  H2  WAT   963     -12.887  12.791  27.757  0.417000
HETATM 5969  O   WAT   964      20.874  25.553  29.067 -0.834000
HETATM 5970  H1  WAT   964      20.936  24.793  29.690  0.417000
HETATM 5971  H2  WAT   964      21.206  26.270  29.641  0.417000
HETATM 5972  O   WAT   965      21.492  29.551  10.402 -0.834000
HETATM 5973  H1  WAT   965      22.315  29.937  10.802  0.417000
HETATM 5974  H2  WAT   965      21.209  28.990  11.157  0.417000
HETATM 5975  O   WAT   966      -4.156  28.730  33.651 -0.834000
HETATM 5976  H1  WAT   966      -4.616  28.504  34.502  0.417000
HETATM 5977  H2  WAT   966      -3.574  27.934  33.595  0.417000
HETATM 5978  O   WAT   967       0.964  31.211   8.143 -0.834000
HETATM 5979  H1  WAT   967       1.406  30.380   7.877  0.417000
HETATM 5980  H2  WAT   967       0.130  31.123   7.608  0.417000
HETATM 5981  O   WAT   968      -9.908  -2.607  16.361 -0.834000
HETATM 5982  H1  WAT   968     -10.398  -2.318  17.156  0.417000
HETATM 5983  H2  WAT   968      -9.075  -2.928  16.770  0.417000
HETATM 5984  O   WAT   969      20.375   8.525  14.242 -0.834000
HETATM 5985  H1  WAT   969      20.655   8.237  13.346  0.417000
HETATM 5986  H2  WAT   969      19.492   8.115  14.296  0.417000
HETATM 5987  O   WAT   970      -1.959  37.604  29.110 -0.834000
HETATM 5988  H1  WAT   970      -1.754  36.881  28.468  0.417000
HETATM 5989  H2  WAT   970      -2.386  37.049  29.812  0.417000
HETATM 5990  O   WAT   971      15.460   5.085  31.927 -0.834000
HETATM 5991  H1  WAT   971      15.235   4.416  31.235  0.417000
HETATM 5992  H2  WAT   971      15.073   5.885  31.477  0.417000
HETATM 5993  O   WAT   972      -0.741  37.304  32.284 -0.834000
HETATM 5994  H1  WAT   972      -0.193  37.025  31.516  0.417000
HETATM 5995  H2  WAT   972      -0.431  38.249  32.339  0.417000
HETATM 5996  O   WAT   973      -5.400  22.486  34.433 -0.834000
HETATM 5997  H1  WAT   973      -6.124  21.863  34.237  0.417000
HETATM 5998  H2  WAT   973      -4.723  21.902  34.809  0.417000
HETATM 5999  O   WAT   974       6.372   7.770  49.291 -0.834000
HETATM 6000  H1  WAT   974       6.270   8.675  49.660  0.417000
HETATM 6001  H2  WAT   974       7.123   7.894  48.687  0.417000
HETATM 6002  O   WAT   975      21.799   2.899  19.442 -0.834000
HETATM 6003  H1  WAT   975      20.929   2.730  19.009  0.417000
HETATM 6004  H2  WAT   975      22.405   2.681  18.702  0.417000
HETATM 6005  O   WAT   976      -6.425   9.348   1.444 -0.834000
HETATM 6006  H1  WAT   976      -5.853   8.570   1.522  0.417000
HETATM 6007  H2  WAT   976      -7.194   9.062   1.996  0.417000
HETATM 6008  O   WAT   977      16.578  31.795  31.289 -0.834000
HETATM 6009  H1  WAT   977      16.683  32.515  30.620  0.417000
HETATM 6010  H2  WAT   977      16.306  32.333  32.066  0.417000
HETATM 6011  O   WAT   978      13.426   5.484  12.039 -0.834000
HETATM 6012  H1  WAT   978      12.869   4.804  12.449  0.417000
HETATM 6013  H2  WAT   978      12.772   6.204  11.895  0.417000
HETATM 6014  O   WAT   979      17.260   8.318  46.895 -0.834000
HETATM 6015  H1  WAT   979      17.709   8.563  47.753  0.417000
HETATM 6016  H2  WAT   979      16.482   8.906  46.968  0.417000
HETATM 6017  O   WAT   980      -4.428  19.554   3.372 -0.834000
HETATM 6018  H1  WAT   980      -4.935  18.803   3.734  0.417000
HETATM 6019  H2  WAT   980      -3.511  19.239   3.498  0.417000
HETATM 6020  O   WAT   981      26.604  18.045  26.365 -0.834000
HETATM 6021  H1  WAT   981      26.648  18.203  27.334  0.417000
HETATM 6022  H2  WAT   981      26.075  17.218  26.349  0.417000
HETATM 6023  O   WAT   982     -15.410   5.227  22.584 -0.834000
HETATM 6024  H1  WAT   982     -16.346   5.492  22.473  0.417000
HETATM 6025  H2  WAT   982     -15.447   4.794  23.461  0.417000
HETATM 6026  O   WAT   983       4.375   0.955  39.302 -0.834000
HETATM 6027  H1  WAT   983       5.005   1.167  40.023  0.417000
HETATM 6028  H2  WAT   983       4.234   1.853  38.931  0.417000
HETATM 6029  O   WAT   984      11.321  -0.458  35.556 -0.834000
HETATM 6030  H1  WAT   984      10.421  -0.722  35.254  0.417000
HETATM 6031  H2  WAT   984      11.857  -0.787  34.804  0.417000
HETATM 6032  O   WAT   985      11.674  36.992  30.880 -0.834000
HETATM 6033  H1  WAT   985      12.466  36.651  31.352  0.417000
HETATM 6034  H2  WAT   985      10.966  36.673  31.463  0.417000
HETATM 6035  O   WAT   986     -11.717   1.213   4.642 -0.834000
HETATM 6036  H1  WAT   986     -11.049   1.152   5.354  0.417000
HETATM 6037  H2  WAT   986     -12.340   0.500   4.932  0.417000
HETATM 6038  O   WAT   987      21.346  22.772   4.013 -0.834000
HETATM 6039  H1  WAT   987      22.014  23.332   4.453  0.417000
HETATM 6040  H2  WAT   987      20.596  22.842   4.624  0.417000
HETATM 6041  O   WAT   988      19.257  -1.878  36.795 -0.834000
HETATM 6042  H1  WAT   988      18.795  -2.692  37.090  0.417000
HETATM 6043  H2  WAT   988      19.636  -1.574  37.640  0.417000
HETATM 6044  O   WAT   989      17.778   9.254  43.468 -0.834000
HETATM 6045  H1  WAT   989      18.704   9.457  43.204  0.417000
HETATM 6046  H2  WAT   989      17.901   9.011  44.398  0.417000
HETATM 6047  O   WAT   990       9.286  28.451  42.181 -0.834000
HETATM 6048  H1  WAT   990       9.906  27.701  42.243  0.417000
HETATM 6049  H2  WAT   990       9.915  29.173  41.955  0.417000
HETATM 6050  O   WAT   991      12.696  -2.281  17.988 -0.834000
HETATM 6051  H1  WAT   991      12.451  -1.332  17.888  0.417000
HETATM 6052  H2  WAT   991      13.415  -2.318  17.307  0.417000
HETATM 6053  O   WAT   992      25.025  25.750  20.688 -0.834000
HETATM 6054  H1  WAT   992      25.852  25.287  20.430  0.417000
HETATM 6055  H2  WAT   992      24.750  26.115  19.817  0.417000
HETATM 6056  O   WAT   993      16.965   9.869   7.019 -0.834000
HETATM 6057  H1  WAT   993      16.465  10.312   6.315  0.417000
HETATM 6058  H2  WAT   993      17.395  10.612   7.469  0.417000
HETATM 6059  O   WAT   994      21.003  27.597  31.428 -0.834000
HETATM 6060  H1  WAT   994      20.046  27.638  31.620  0.417000
HETATM 6061  H2  WAT   994      21.369  27.635  32.338  0.417000
HETATM 6062  O   WAT   995     -21.048  23.761  15.184 -0.834000
HETATM 6063  H1  WAT   995     -20.969  24.564  14.609  0.417000
HETATM 6064  H2  WAT   995     -20.734  23.085  14.544  0.417000
HETATM 6065  O   WAT   996      -4.248  21.339  45.264 -0.834000
HETATM 6066  H1  WAT   996      -4.364  21.456  46.224  0.417000
HETATM 6067  H2  WAT   996      -4.401  22.240  44.936  0.417000
HETATM 6068  O   WAT   997      13.685  34.410  29.879 -0.834000
HETATM 6069  H1  WAT   997      14.055  33.519  29.739  0.417000
HETATM 6070  H2  WAT   997      13.050  34.456  29.127  0.417000
HETATM 6071  O   WAT   998     -16.645   6.427  25.545 -0.834000
HETATM 6072  H1  WAT   998     -16.623   6.058  26.454  0.417000
HETATM 6073  H2  WAT   998     -17.617   6.446  25.392  0.417000
HETATM 6074  O   WAT   999      16.891  28.292  36.231 -0.834000
HETATM 6075  H1  WAT   999      16.789  28.712  37.124  0.417000
HETATM 6076  H2  WAT   999      17.375  29.017  35.774  0.417000
HETATM 6077  O   WAT  1000      25.305  14.818  23.567 -0.834000
HETATM 6078  H1  WAT  1000      24.756  14.317  22.930  0.417000
HETATM 6079  H2  WAT  1000      25.926  14.104  23.850  0.417000
HETATM 6080  O   WAT  1001      -4.447  23.832  43.458 -0.834000
HETATM 6081  H1  WAT  1001      -4.421  24.256  42.583  0.417000
HETATM 6082  H2  WAT  1001      -4.746  24.580  44.015  0.417000
HETATM 6083  O   WAT  1002      -7.542   9.354  29.515 -0.834000
HETATM 6084  H1  WAT  1002      -8.512   9.442  29.406  0.417000
HETATM 6085  H2  WAT  1002      -7.287   9.114  28.593  0.417000
HETATM 6086  O   WAT  1003      18.964  18.180  36.974 -0.834000
HETATM 6087  H1  WAT  1003      18.951  17.501  36.283  0.417000
HETATM 6088  H2  WAT  1003      18.758  17.659  37.774  0.417000
HETATM 6089  O   WAT  1004     -15.879   2.318  12.714 -0.834000
HETATM 6090  H1  WAT  1004     -15.550   1.400  12.604  0.417000
HETATM 6091  H2  WAT  1004     -16.329   2.451  11.859  0.417000
HETATM 6092  O   WAT  1005      26.212  23.779   9.083 -0.834000
HETATM 6093  H1  WAT  1005      25.658  23.283   9.718  0.417000
HETATM 6094  H2  WAT  1005      26.370  24.604   9.577  0.417000
HETATM 6095  O   WAT  1006       1.988   1.566  37.162 -0.834000
HETATM 6096  H1  WAT  1006       1.150   1.059  37.097  0.417000
HETATM 6097  H2  WAT  1006       2.046   1.662  38.141  0.417000
HETATM 6098  O   WAT  1007      23.070  20.892   8.157 -0.834000
HETATM 6099  H1  WAT  1007      22.378  20.424   7.648  0.417000
HETATM 6100  H2  WAT  1007      23.447  20.159   8.680  0.417000
HETATM 6101  O   WAT  1008      15.438  29.293  10.592 -0.834000
HETATM 6102  H1  WAT  1008      16.411  29.431  10.620  0.417000
HETATM 6103  H2  WAT  1008      15.354  28.537  11.214  0.417000
HETATM 6104  O   WAT  1009     -13.058   7.060   2.060 -0.834000
HETATM 6105  H1  WAT  1009     -12.121   6.862   1.827  0.417000
HETATM 6106  H2  WAT  1009     -13.050   8.033   1.850  0.417000
HETATM 6107  O   WAT  1010      22.168   8.245  16.189 -0.834000
HETATM 6108  H1  WAT  1010      21.580   8.495  15.453  0.417000
HETATM 6109  H2  WAT  1010      22.387   9.100  16.585  0.417000
HETATM 6110  O   WAT  1011     -17.042  15.214  23.174 -0.834000
HETATM 6111  H1  WAT  1011     -17.065  16.157  23.411  0.417000
HETATM 6112  H2  WAT  1011     -16.448  14.870  23.882  0.417000
HETATM 6113  O   WAT  1012      19.716   4.305  32.861 -0.834000
HETATM 6114  H1  WAT  1012      19.515   3.485  32.368  0.417000
HETATM 6115  H2  WAT  1012      20.367   4.721  32.246  0.417000
HETATM 6116  O   WAT  1013      -0.897  -1.011  27.478 -0.834000
HETATM 6117  H1  WAT  1013      -0.494  -0.683  26.645  0.417000
HETATM 6118  H2  WAT  1013      -0.394  -1.852  27.583  0.417000
HETATM 6119  O   WAT  1014      -9.469  34.055  19.021 -0.834000
HETATM 6120  H1  WAT  1014      -9.471  33.418  19.773  0.417000
HETATM 6121  H2  WAT  1014      -9.310  34.891  19.530  0.417000
HETATM 6122  O   WAT  1015       6.671  30.574  41.932 -0.834000
HETATM 6123  H1  WAT  1015       5.893  30.330  42.477  0.417000
HETATM 6124  H2  WAT  1015       7.384  30.474  42.605  0.417000
HETATM 6125  O   WAT  1016     -14.882   2.996  18.281 -0.834000
HETATM 6126  H1  WAT  1016     -14.556   2.141  18.641  0.417000
HETATM 6127  H2  WAT  1016     -15.139   2.728  17.381  0.417000
HETATM 6128  O   WAT  1017     -17.449  25.375  28.747 -0.834000
HETATM 6129  H1  WAT  1017     -16.690  25.939  29.008  0.417000
HETATM 6130  H2  WAT  1017     -17.307  24.611  29.342  0.417000
HETATM 6131  O   WAT  1018     -15.335   5.028   8.726 -0.834000
HETATM 6132  H1  WAT  1018     -15.789   4.351   9.278  0.417000
HETATM 6133  H2  WAT  1018     -14.584   5.254   9.312  0.417000
HETATM 6134  O   WAT  1019      24.430  21.648  31.879 -0.834000
HETATM 6135  H1  WAT  1019      24.902  21.230  31.132  0.417000
HETATM 6136  H2  WAT  1019      23.505  21.393  31.677  0.417000
HETATM 6137  O   WAT  1020     -10.941  31.991  23.279 -0.834000
HETATM 6138  H1  WAT  1020     -11.467  31.153  23.347  0.417000
HETATM 6139  H2  WAT  1020     -10.690  32.082  24.231  0.417000
HETATM 6140  O   WAT  1021       3.164   1.502  25.274 -0.493450
HETATM 6141  H1  WAT  1021       3.147   0.727  24.622  0.283160
HETATM 6142  H2  WAT  1021       2.585   1.209  26.020  0.303590
HETATM 6143  O   WAT  1022      -4.144   5.602  34.272 -0.834000
HETATM 6144  H1  WAT  1022      -4.713   5.500  33.471  0.417000
HETATM 6145  H2  WAT  1022      -4.576   4.960  34.870  0.417000
HETATM 6146  O   WAT  1023      15.078  22.612  41.529 -0.834000
HETATM 6147  H1  WAT  1023      15.957  22.566  41.963  0.417000
HETATM 6148  H2  WAT  1023      15.035  21.713  41.144  0.417000
HETATM 6149  O   WAT  1024     -16.516  24.239  17.213 -0.834000
HETATM 6150  H1  WAT  1024     -17.472  24.386  17.095  0.417000
HETATM 6151  H2  WAT  1024     -16.492  23.735  18.045  0.417000
HETATM 6152  O   WAT  1025      -6.301  15.781  37.044 -0.834000
HETATM 6153  H1  WAT  1025      -6.089  14.829  37.119  0.417000
[truncated: 705,385 more chars]
