# Supplementary material for: Comprehensive Mechanistic View of the Hydrolysis of Oxadiazole-Based Inhibitors by Histone Deacetylase 6 (HDAC6)
Source: ACS Chem Biol. 2023 Jul 3;18(7):1594–610. doi: 10.1021/acschembio.3c00212 (PMC10367051; doi:10.1021/acschembio.3c00212)
Supplement: Supplementary file 4 — cb3c00212_si_004.zip [file cb3c00212_si_004.zip › SI_Structures_Energies/MC_S1_QM.pdb]

REMARK title
ATOM    334  HA  HIE   462      16.952  -0.122  30.817  0.0000
ATOM    347  C   HIE   462      15.904   0.240  30.607  0.0000
ATOM    348  O   HIE   462      15.448   0.106  29.453  0.0000
ATOM    349  N   HIE   463      15.186   0.826  31.598  0.0000
ATOM    350  H   HIE   463      15.550   0.934  32.554  0.0000
ATOM    351  CA  HIE   463      13.855   1.382  31.315  0.0000
ATOM    352  HA  HIE   463      13.165   0.556  31.099  0.0000
ATOM    353  CB  HIE   463      13.357   2.164  32.547  0.0000
ATOM    354  HB2 HIE   463      13.372   1.488  33.418  0.0000
ATOM    355  HB3 HIE   463      14.065   2.986  32.746  0.0000
ATOM    356  CG  HIE   463      11.964   2.692  32.359  0.0000
ATOM    357  ND1 HIE   463      11.632   3.629  31.379  0.0000
ATOM    358  CE1 HIE   463      10.309   3.806  31.478  0.0000
ATOM    359  HE1 HIE   463       9.704   4.471  30.862  0.0000
ATOM    360  NE2 HIE   463       9.779   3.041  32.479  0.0000
ATOM    361  HE2 HIE   463       8.814   3.085  32.843  0.0000
ATOM    362  CD2 HIE   463      10.817   2.324  33.050  0.0000
ATOM    363  HD2 HIE   463      10.652   1.619  33.862  0.0000
ATOM    364  C   HIE   463      13.960   2.313  30.090  0.0000
ATOM    365  O   HIE   463      14.855   3.187  30.035  0.0000
ATOM    366  N   PRO   464      13.051   2.145  29.098  0.0000
ATOM    367  CD  PRO   464      11.801   1.350  29.129  0.0000
ATOM    368  HD2 PRO   464      11.317   1.411  30.113  0.0000
ATOM    369  HD3 PRO   464      12.003   0.290  28.898  0.0000
ATOM    370  CG  PRO   464      10.981   2.015  28.016  0.0000
ATOM    371  HG2 PRO   464      10.511   2.938  28.398  0.0000
ATOM    372  HG3 PRO   464      10.187   1.364  27.632  0.0000
ATOM    373  CB  PRO   464      12.045   2.341  26.961  0.0000
ATOM    374  HB2 PRO   464      11.715   3.095  26.237  0.0000
ATOM    375  HB3 PRO   464      12.331   1.435  26.410  0.0000
ATOM    376  CA  PRO   464      13.248   2.821  27.807  0.0000
ATOM    377  HA  PRO   464      14.211   2.518  27.367  0.0000
ATOM    378  C   PRO   464      13.308   4.338  27.891  0.0000
ATOM    379  O   PRO   464      13.859   4.971  26.946  0.0000
ATOM    380  N   GLU   465      12.740   4.970  28.947  0.0000
ATOM    381  H   GLU   465      12.431   4.420  29.780  0.0000
ATOM    382  CA  GLU   465      12.882   6.422  29.081  0.0000
ATOM    383  HA  GLU   465      12.783   6.842  28.071  0.0000
ATOM    384  HB  GLU   465      12.032   6.841  29.673  0.0000
ATOM    393  H   GLU   465      13.901   6.689  29.426  0.0000
TER              TER
ATOM   1485  HA  SER   531       3.713   3.735  34.319  0.0000
ATOM   1487  CB  SER   531       3.406   3.578  33.265  0.0000
ATOM   1488  HB2 SER   531       2.926   4.481  32.858  0.0000
ATOM   1489  HB3 SER   531       4.310   3.380  32.672  0.0000
ATOM   1490  OG  SER   531       2.525   2.431  33.107  0.0000
ATOM   1491  HG  SER   531       1.600   2.705  33.352  0.0000
TER              TER
ATOM   2090  HA  HID   573       1.623  14.835  27.188  0.0000
ATOM   2092  CB  HID   573       1.588  14.741  26.081  0.0000
ATOM   2093  HB2 HID   573       0.584  15.082  25.781  0.0000
ATOM   2094  HB3 HID   573       2.316  15.457  25.655  0.0000
ATOM   2095  CG  HID   573       1.822  13.365  25.544  0.0000
ATOM   2096  ND1 HID   573       1.398  13.037  24.259  0.0000
ATOM   2097  HD1 HID   573       0.906  13.666  23.600  0.0000
ATOM   2098  CE1 HID   573       1.738  11.741  24.012  0.0000
ATOM   2099  HE1 HID   573       1.538  11.219  23.082  0.0000
ATOM   2100  NE2 HID   573       2.365  11.213  25.061  0.0000
ATOM   2101  CD2 HID   573       2.422  12.209  26.026  0.0000
ATOM   2102  HD2 HID   573       2.886  12.034  26.995  0.0000
TER              TER
ATOM   2107  HA  HID   574       0.450  11.678  29.940  0.0000
ATOM   2109  CB  HID   574       0.911  10.677  30.083  0.0000
ATOM   2110  HB2 HID   574       1.899  10.823  30.538  0.0000
ATOM   2111  HB3 HID   574       0.294  10.127  30.816  0.0000
ATOM   2112  CG  HID   574       1.043   9.847  28.846  0.0000
ATOM   2113  ND1 HID   574      -0.043   9.496  28.050  0.0000
ATOM   2114  HD1 HID   574      -1.023   9.743  28.249  0.0000
ATOM   2115  CE1 HID   574       0.394   8.687  27.046  0.0000
ATOM   2116  HE1 HID   574      -0.261   8.318  26.263  0.0000
ATOM   2117  NE2 HID   574       1.711   8.479  27.151  0.0000
ATOM   2118  CD2 HID   574       2.127   9.203  28.268  0.0000
ATOM   2119  HD2 HID   574       3.164   9.208  28.597  0.0000
TER              TER
ATOM   2207  HA  CYS   581       1.628   9.235  34.069  0.0000
ATOM   2214  C   CYS   581       2.361   9.070  33.227  0.0000
ATOM   2215  O   CYS   581       2.812  10.033  32.576  0.0000
ATOM   2216  N   GLY   582       2.650   7.774  32.950  0.0000
ATOM   2217  H   GLY   582       2.200   7.045  33.524  0.0000
ATOM   2218  CA  GLY   582       3.205   7.456  31.634  0.0000
ATOM   2219  HA2 GLY   582       3.355   6.366  31.553  0.0000
ATOM   2220  HA3 GLY   582       2.504   7.766  30.842  0.0000
ATOM   2221  C   GLY   582       4.525   8.181  31.351  0.0000
ATOM   2222  O   GLY   582       4.754   8.695  30.239  0.0000
ATOM   2223  N   PHE   583       5.416   8.191  32.378  0.0000
ATOM   2224  H   PHE   583       5.133   7.724  33.241  0.0000
ATOM   2225  CA  PHE   583       6.773   8.734  32.294  0.0000
ATOM   2226  HA  PHE   583       7.305   8.353  33.180  0.0000
ATOM   2227  CB  PHE   583       7.544   8.276  31.030  0.0000
ATOM   2228  HB2 PHE   583       7.184   8.843  30.161  0.0000
ATOM   2229  HB3 PHE   583       8.592   8.558  31.186  0.0000
ATOM   2230  CG  PHE   583       7.445   6.792  30.719  0.0000
ATOM   2231  CD1 PHE   583       7.239   5.815  31.714  0.0000
ATOM   2232  HD1 PHE   583       7.260   6.103  32.768  0.0000
ATOM   2233  CE1 PHE   583       7.036   4.465  31.378  0.0000
ATOM   2234  HE1 PHE   583       6.829   3.740  32.172  0.0000
ATOM   2235  CZ  PHE   583       7.129   4.047  30.040  0.0000
ATOM   2236  HZ  PHE   583       6.984   2.995  29.777  0.0000
ATOM   2237  CE2 PHE   583       7.439   4.995  29.050  0.0000
ATOM   2238  HE2 PHE   583       7.565   4.685  28.009  0.0000
ATOM   2239  CD2 PHE   583       7.567   6.355  29.384  0.0000
ATOM   2240  HD2 PHE   583       7.777   7.079  28.590  0.0000
ATOM   2241  C   PHE   583       6.816  10.279  32.433  0.0000
ATOM   2242  O   PHE   583       7.907  10.880  32.357  0.0000
ATOM   2243  N   CYS   584       5.621  10.886  32.668  0.0000
ATOM   2244  H   CYS   584       4.768  10.316  32.689  0.0000
ATOM   2245  CA  CYS   584       5.415  12.329  32.662  0.0000
ATOM   2246  HA  CYS   584       6.356  12.794  32.334  0.0000
ATOM   2247  CB  CYS   584       4.262  12.692  31.696  0.0000
ATOM   2248  HB2 CYS   584       3.316  12.291  32.086  0.0000
ATOM   2249  HB3 CYS   584       4.176  13.787  31.645  0.0000
ATOM   2250  SG  CYS   584       4.510  12.136  29.972  0.0000
ATOM   2251  HG  CYS   584       4.489  10.793  30.206  0.0000
ATOM   2252  C   CYS   584       4.985  12.832  34.059  0.0000
ATOM   2253  O   CYS   584       4.038  12.299  34.686  0.0000
ATOM   2254  N   PHE   585       5.645  13.928  34.525  0.0000
ATOM   2255  H   PHE   585       6.393  14.366  33.964  0.0000
ATOM   2256  CA  PHE   585       5.328  14.519  35.827  0.0000
ATOM   2257  HA  PHE   585       4.782  13.768  36.414  0.0000
ATOM   2258  HB  PHE   585       6.261  14.809  36.369  0.0000
ATOM   2272  H   PHE   585       4.696  15.426  35.750  0.0000
TER              TER
ATOM   2702  HA  ASP   612       3.573  10.999  20.062  0.0000
ATOM   2704  CB  ASP   612       3.612  11.386  21.105  0.0000
ATOM   2705  HB2 ASP   612       4.286  12.253  21.158  0.0000
ATOM   2706  HB3 ASP   612       2.615  11.773  21.360  0.0000
ATOM   2707  CG  ASP   612       4.019  10.350  22.145  0.0000
ATOM   2708  OD1 ASP   612       3.186   9.373  22.307  0.0000
ATOM   2709  OD2 ASP   612       5.068  10.493  22.833  0.0000
TER              TER
ATOM   2730  HA  HIE   614       0.352   7.288  22.840  0.0000
ATOM   2732  CB  HIE   614       0.803   7.105  23.838  0.0000
ATOM   2733  HB2 HIE   614       1.287   8.040  24.155  0.0000
ATOM   2734  HB3 HIE   614      -0.032   6.899  24.525  0.0000
ATOM   2735  CG  HIE   614       1.799   5.988  23.910  0.0000
ATOM   2736  ND1 HIE   614       3.145   6.155  23.579  0.0000
ATOM   2737  CE1 HIE   614       3.748   4.968  23.762  0.0000
ATOM   2738  HE1 HIE   614       4.806   4.783  23.592  0.0000
ATOM   2739  NE2 HIE   614       2.853   4.045  24.201  0.0000
ATOM   2740  HE2 HIE   614       3.029   3.061  24.542  0.0000
ATOM   2741  CD2 HIE   614       1.623   4.674  24.309  0.0000
ATOM   2742  HD2 HIE   614       0.743   4.132  24.635  0.0000
TER              TER
ATOM   3176  HA  PHE   643      -1.262   2.669  26.603  0.0000
ATOM   3178  CB  PHE   643      -0.206   2.649  26.951  0.0000
ATOM   3179  HB2 PHE   643       0.001   1.616  27.260  0.0000
ATOM   3180  HB3 PHE   643       0.451   2.856  26.093  0.0000
ATOM   3181  CG  PHE   643       0.079   3.591  28.097  0.0000
ATOM   3182  CD1 PHE   643      -0.204   3.175  29.415  0.0000
ATOM   3183  HD1 PHE   643      -0.615   2.174  29.578  0.0000
ATOM   3184  CE1 PHE   643      -0.021   4.043  30.501  0.0000
ATOM   3185  HE1 PHE   643      -0.285   3.711  31.506  0.0000
ATOM   3186  CZ  PHE   643       0.473   5.340  30.293  0.0000
ATOM   3187  HZ  PHE   643       0.596   6.024  31.137  0.0000
ATOM   3188  CE2 PHE   643       0.790   5.756  28.991  0.0000
ATOM   3189  HE2 PHE   643       1.194   6.756  28.813  0.0000
ATOM   3190  CD2 PHE   643       0.600   4.888  27.904  0.0000
ATOM   3191  HD2 PHE   643       0.863   5.232  26.897  0.0000
TER              TER
ATOM   4110  HA  ASP   705       7.459   6.481  19.606  0.0000
ATOM   4112  CB  ASP   705       7.007   6.361  20.616  0.0000
ATOM   4113  HB2 ASP   705       6.483   5.391  20.649  0.0000
ATOM   4114  HB3 ASP   705       7.828   6.226  21.336  0.0000
ATOM   4115  CG  ASP   705       6.079   7.449  21.178  0.0000
ATOM   4116  OD1 ASP   705       5.714   8.445  20.511  0.0000
ATOM   4117  OD2 ASP   705       5.718   7.172  22.409  0.0000
TER              TER
ATOM   4199  HA  LEU   712       6.745   0.692  22.510  0.0000
ATOM   4201  CB  LEU   712       6.814   1.448  23.320  0.0000
ATOM   4202  HB2 LEU   712       7.382   2.308  22.929  0.0000
ATOM   4203  HB3 LEU   712       5.779   1.792  23.508  0.0000
ATOM   4204  CG  LEU   712       7.384   0.943  24.671  0.0000
ATOM   4205  HG  LEU   712       6.828   0.035  24.970  0.0000
ATOM   4206  CD1 LEU   712       8.881   0.590  24.642  0.0000
ATOM   4207 1HD1 LEU   712       9.101  -0.260  23.971  0.0000
ATOM   4208 2HD1 LEU   712       9.489   1.450  24.313  0.0000
ATOM   4209 3HD1 LEU   712       9.227   0.301  25.649  0.0000
ATOM   4210  CD2 LEU   712       7.128   2.004  25.757  0.0000
ATOM   4211 1HD2 LEU   712       6.048   2.192  25.856  0.0000
ATOM   4212 2HD2 LEU   712       7.506   1.675  26.739  0.0000
ATOM   4213 3HD2 LEU   712       7.630   2.957  25.507  0.0000
TER              TER
ATOM   4640  HA  LEU   741      10.021  15.905  22.826  0.0000
ATOM   4655  C   LEU   741       9.340  15.440  23.597  0.0000
ATOM   4656  O   LEU   741       9.343  15.891  24.758  0.0000
ATOM   4657  N   GLU   742       8.598  14.409  23.130  0.0000
ATOM   4658  H   GLU   742       8.707  14.159  22.137  0.0000
ATOM   4659  CA  GLU   742       7.764  13.581  24.017  0.0000
ATOM   4660  HA  GLU   742       7.866  14.023  25.020  0.0000
ATOM   4661  CB  GLU   742       6.273  13.579  23.651  0.0000
ATOM   4662  HB2 GLU   742       6.122  13.081  22.681  0.0000
ATOM   4663  HB3 GLU   742       5.756  12.959  24.401  0.0000
ATOM   4664  CG  GLU   742       5.584  14.949  23.607  0.0000
ATOM   4665  HG2 GLU   742       6.230  15.696  23.108  0.0000
ATOM   4666  HG3 GLU   742       4.677  14.849  22.991  0.0000
ATOM   4667  CD  GLU   742       5.156  15.522  24.978  0.0000
ATOM   4668  OE1 GLU   742       4.267  16.448  24.954  0.0000
ATOM   4669  OE2 GLU   742       5.719  15.044  26.016  0.0000
ATOM   4670  C   GLU   742       8.418  12.181  24.085  0.0000
ATOM   4671  O   GLU   742       9.546  12.047  24.615  0.0000
ATOM   4672  N   GLY   743       7.720  11.152  23.547  0.0000
ATOM   4673  H   GLY   743       6.754  11.272  23.208  0.0000
ATOM   4674  CA  GLY   743       8.169   9.780  23.632  0.0000
ATOM   4675  HA2 GLY   743       8.707   9.620  24.582  0.0000
ATOM   4676  HA3 GLY   743       7.288   9.120  23.640  0.0000
ATOM   4677  C   GLY   743       9.089   9.387  22.478  0.0000
ATOM   4678  O   GLY   743       9.584  10.207  21.680  0.0000
ATOM   4679  N   GLY   744       9.343   8.047  22.405  0.0000
ATOM   4680  H   GLY   744       8.961   7.411  23.115  0.0000
ATOM   4681  CA  GLY   744      10.260   7.510  21.422  0.0000
ATOM   4682  HA2 GLY   744       9.779   6.725  20.823  0.0000
ATOM   4683  HA3 GLY   744      10.540   8.352  20.770  0.0000
ATOM   4684  C   GLY   744      11.518   6.964  22.086  0.0000
ATOM   4685  O   GLY   744      12.165   7.653  22.906  0.0000
ATOM   4686  N   TYR   745      11.858   5.712  21.679  0.0000
ATOM   4687  H   TYR   745      11.132   5.183  21.158  0.0000
ATOM   4688  CA  TYR   745      12.802   4.909  22.448  0.0000
ATOM   4689  HA  TYR   745      13.236   5.579  23.204  0.0000
ATOM   4690  CB  TYR   745      12.017   3.775  23.160  0.0000
ATOM   4691  HB2 TYR   745      11.564   3.118  22.402  0.0000
ATOM   4692  HB3 TYR   745      12.726   3.176  23.756  0.0000
ATOM   4693  CG  TYR   745      10.958   4.432  24.008  0.0000
ATOM   4694  CD1 TYR   745      11.375   5.185  25.124  0.0000
ATOM   4695  HD1 TYR   745      12.430   5.192  25.410  0.0000
ATOM   4696  CE1 TYR   745      10.472   5.922  25.885  0.0000
ATOM   4697  HE1 TYR   745      10.786   6.490  26.764  0.0000
ATOM   4698  CZ  TYR   745       9.118   5.937  25.510  0.0000
ATOM   4699  OH  TYR   745       8.263   6.660  26.293  0.0000
ATOM   4700  HH  TYR   745       7.347   6.491  25.948  0.0000
ATOM   4701  CE2 TYR   745       8.683   5.235  24.364  0.0000
ATOM   4702  HE2 TYR   745       7.628   5.281  24.066  0.0000
ATOM   4703  CD2 TYR   745       9.607   4.476  23.622  0.0000
ATOM   4704  HD2 TYR   745       9.273   3.939  22.726  0.0000
ATOM   4705  C   TYR   745      13.979   4.365  21.656  0.0000
ATOM   4706  O   TYR   745      15.047   4.115  22.257  0.0000
ATOM   4707  N   ASN   746      13.795   4.120  20.329  0.0000
ATOM   4708  H   ASN   746      13.006   4.558  19.839  0.0000
ATOM   4709  CA  ASN   746      14.942   3.684  19.518  0.0000
ATOM   4710  HA  ASN   746      15.464   2.883  20.059  0.0000
ATOM   4711  HB  ASN   746      14.571   3.259  18.553  0.0000
ATOM   4719  H   ASN   746      15.611   4.559  19.397  0.0000
TER              TER
ATOM   5443  ZN  ZN    799       4.141   7.959  23.347  0.0000
TER              TER
ATOM   5446  C6  QL3   802       6.124   0.353  29.176  0.0000
ATOM   5447  H07 QL3   802       5.976   0.242  28.101  0.0000
ATOM   5448  C1  QL3   802       7.370   0.096  29.757  0.0000
ATOM   5449  CL1 QL3   802       8.673  -0.501  28.737  0.0000
ATOM   5450  C2  QL3   802       7.619   0.321  31.117  0.0000
ATOM   5451  H02 QL3   802       8.606   0.120  31.536  0.0000
ATOM   5452  C3  QL3   802       6.558   0.748  31.929  0.0000
ATOM   5453  H03 QL3   802       6.737   0.934  32.990  0.0000
ATOM   5454  C4  QL3   802       5.276   0.930  31.395  0.0000
ATOM   5455  H05 QL3   802       4.438   1.192  32.047  0.0000
ATOM   5456  C5  QL3   802       5.069   0.760  30.014  0.0000
ATOM   5457  N1  QL3   802       3.796   1.074  29.430  0.0000
ATOM   5458  S1  QL3   802       2.820  -0.126  28.755  0.0000
ATOM   5459  O2  QL3   802       3.713  -1.208  28.253  0.0000
ATOM   5460  O3  QL3   802       1.922   0.555  27.791  0.0000
ATOM   5461  C14 QL3   802       1.856  -0.797  30.110  0.0000
ATOM   5462  H01 QL3   802       1.298   0.028  30.571  0.0000
ATOM   5463  H12 QL3   802       2.546  -1.269  30.827  0.0000
ATOM   5464  H15 QL3   802       1.170  -1.543  29.683  0.0000
ATOM   5465  C7  QL3   802       3.135   2.340  29.797  0.0000
ATOM   5466  H08 QL3   802       3.148   2.511  30.882  0.0000
ATOM   5467  H14 QL3   802       2.072   2.289  29.507  0.0000
ATOM   5468  C8  QL3   802       3.743   3.495  29.038  0.0000
ATOM   5469  C9  QL3   802       4.229   3.269  27.738  0.0000
ATOM   5470  H09 QL3   802       4.244   2.262  27.320  0.0000
ATOM   5471  C10 QL3   802       4.671   4.349  26.991  0.0000
ATOM   5472  H10 QL3   802       5.072   4.221  25.985  0.0000
ATOM   5473  N2  QL3   802       3.729   4.710  29.628  0.0000
ATOM   5474  C12 QL3   802       4.136   5.756  28.889  0.0000
ATOM   5475  H11 QL3   802       4.123   6.747  29.349  0.0000
ATOM   5476  C11 QL3   802       4.600   5.632  27.567  0.0000
ATOM   5477  C13 QL3   802       5.055   6.753  26.784  0.0000
ATOM   5478  O25 QL3   802       4.939   8.054  27.219  0.0000
ATOM   5479  C24 QL3   802       5.439   8.765  26.166  0.0000
ATOM   5480  C25 QL3   802       5.466  10.265  26.167  0.0000
ATOM   5481  H55 QL3   802       4.955  10.687  25.287  0.0000
ATOM   5482  F6  QL3   802       4.892  10.742  27.319  0.0000
ATOM   5483  F4  QL3   802       6.789  10.654  26.137  0.0000
ATOM   5484  N4  QL3   802       5.892   8.013  25.199  0.0000
ATOM   5485  N3  QL3   802       5.637   6.690  25.596  0.0000
TER              TER
ATOM   5486  O   WAM   803       3.225   8.734  25.049  0.0000
ATOM   5487  H1  WAM   803       2.896   9.722  24.996  0.0000
ATOM   5488  H2  WAM   803       2.666   8.378  25.842  0.0000
TER              TER
ATOM   6140  O   WAT  1021       3.164   1.502  25.274  0.0000
ATOM   6141  H1  WAT  1021       3.147   0.727  24.622  0.0000
ATOM   6142  H2  WAT  1021       2.585   1.209  26.020  0.0000
TER              TER
ATOM   6470  O   WAT  1131       7.651   3.114  34.450  0.0000
ATOM   6471  H1  WAT  1131       6.839   3.128  35.010  0.0000
ATOM   6472  H2  WAT  1131       8.291   2.588  35.028  0.0000
TER              TER
ATOM   8576  O   WAT  1833       4.031  -3.648  29.701  0.0000
ATOM   8577  H1  WAT  1833       3.793  -2.859  29.167  0.0000
ATOM   8578  H2  WAT  1833       3.685  -3.445  30.606  0.0000
TER              TER
ATOM  10829  O   WAT  2584       2.617   0.297  34.951  0.0000
ATOM  10830  H1  WAT  2584       2.650   0.972  34.220  0.0000
ATOM  10831  H2  WAT  2584       2.591   0.848  35.788  0.0000
TER              TER
ATOM  10883  O   WAT  2602       2.939  -3.013  32.250  0.0000
ATOM  10884  H1  WAT  2602       2.029  -2.833  32.617  0.0000
ATOM  10885  H2  WAT  2602       3.579  -2.564  32.867  0.0000
TER              TER
ATOM  10940  O   WAT  2621       6.096  -2.180  26.948  0.0000
ATOM  10941  H1  WAT  2621       5.328  -1.719  27.351  0.0000
ATOM  10942  H2  WAT  2621       6.421  -2.772  27.691  0.0000
TER              TER
ATOM  11027  O   WAT  2650      -0.589   0.195  32.637  0.0000
ATOM  11028  H1  WAT  2650      -0.282   1.125  32.691  0.0000
ATOM  11029  H2  WAT  2650      -0.942   0.068  31.700  0.0000
TER              TER
ATOM  11093  O   WAT  2672       9.493  -1.861  32.447  0.0000
ATOM  11094  H1  WAT  2672       9.465  -2.836  32.233  0.0000
ATOM  11095  H2  WAT  2672      10.403  -1.611  32.081  0.0000
TER              TER
ATOM  11201  O   WAT  2708       9.805  -3.654  28.897  0.0000
ATOM  11202  H1  WAT  2708       9.207  -2.880  28.999  0.0000
ATOM  11203  H2  WAT  2708       9.386  -4.166  28.143  0.0000
TER              TER
ATOM  11426  O   WAT  2783       0.275  -2.391  33.005  0.0000
ATOM  11427  H1  WAT  2783       0.122  -1.402  32.996  0.0000
ATOM  11428  H2  WAT  2783      -0.227  -2.724  33.807  0.0000
TER              TER
ATOM  11609  O   WAT  2844       8.755  -0.969  34.905  0.0000
ATOM  11610  H1  WAT  2844       8.949  -1.263  33.958  0.0000
ATOM  11611  H2  WAT  2844       8.425  -1.816  35.346  0.0000
TER              TER
ATOM  14270  O   WAT  3731      -0.804  -3.252  30.610  0.0000
ATOM  14271  H1  WAT  3731      -1.642  -2.768  30.430  0.0000
ATOM  14272  H2  WAT  3731      -0.466  -2.942  31.504  0.0000
TER              TER
ATOM  14444  O   WAT  3789       0.406  -3.320  28.171  0.0000
ATOM  14445  H1  WAT  3789       0.139  -3.378  29.133  0.0000
ATOM  14446  H2  WAT  3789       1.133  -3.998  28.030  0.0000
TER              TER
ATOM  14513  O   WAT  3812       4.462  -1.603  34.151  0.0000
ATOM  14514  H1  WAT  3812       3.690  -1.116  34.548  0.0000
ATOM  14515  H2  WAT  3812       5.217  -1.018  34.473  0.0000
END
