# Supplementary material for: Comprehensive Mechanistic View of the Hydrolysis of Oxadiazole-Based Inhibitors by Histone Deacetylase 6 (HDAC6)
Source: ACS Chem Biol. 2023 Jul 3;18(7):1594–610. doi: 10.1021/acschembio.3c00212 (PMC10367051; doi:10.1021/acschembio.3c00212)
Supplement: Supplementary file 4 — cb3c00212_si_004.zip [file cb3c00212_si_004.zip › SI_Structures_Energies/MC_S2_gm_QM.pdb]

REMARK title
ATOM    334  HA  HIE   462      16.969  -0.124  30.823  0.0000
ATOM    347  C   HIE   462      15.922   0.243  30.617  0.0000
ATOM    348  O   HIE   462      15.461   0.115  29.463  0.0000
ATOM    349  N   HIE   463      15.211   0.830  31.612  0.0000
ATOM    350  H   HIE   463      15.579   0.935  32.567  0.0000
ATOM    351  CA  HIE   463      13.881   1.390  31.337  0.0000
ATOM    352  HA  HIE   463      13.187   0.566  31.123  0.0000
ATOM    353  CB  HIE   463      13.387   2.173  32.569  0.0000
ATOM    354  HB2 HIE   463      13.417   1.504  33.443  0.0000
ATOM    355  HB3 HIE   463      14.086   3.006  32.757  0.0000
ATOM    356  CG  HIE   463      11.985   2.677  32.387  0.0000
ATOM    357  ND1 HIE   463      11.622   3.598  31.402  0.0000
ATOM    358  CE1 HIE   463      10.295   3.746  31.512  0.0000
ATOM    359  HE1 HIE   463       9.665   4.390  30.900  0.0000
ATOM    360  NE2 HIE   463       9.795   2.976  32.525  0.0000
ATOM    361  HE2 HIE   463       8.833   2.996  32.891  0.0000
ATOM    362  CD2 HIE   463      10.854   2.286  33.091  0.0000
ATOM    363  HD2 HIE   463      10.715   1.582  33.908  0.0000
ATOM    364  C   HIE   463      13.984   2.324  30.115  0.0000
ATOM    365  O   HIE   463      14.871   3.206  30.066  0.0000
ATOM    366  N   PRO   464      13.083   2.150  29.120  0.0000
ATOM    367  CD  PRO   464      11.866   1.305  29.131  0.0000
ATOM    368  HD2 PRO   464      11.337   1.388  30.089  0.0000
ATOM    369  HD3 PRO   464      12.123   0.245  28.958  0.0000
ATOM    370  CG  PRO   464      11.068   1.883  27.954  0.0000
ATOM    371  HG2 PRO   464      10.520   2.786  28.275  0.0000
ATOM    372  HG3 PRO   464      10.337   1.171  27.551  0.0000
ATOM    373  CB  PRO   464      12.163   2.240  26.943  0.0000
ATOM    374  HB2 PRO   464      11.828   2.949  26.179  0.0000
ATOM    375  HB3 PRO   464      12.527   1.336  26.440  0.0000
ATOM    376  CA  PRO   464      13.296   2.812  27.825  0.0000
ATOM    377  HA  PRO   464      14.292   2.551  27.433  0.0000
ATOM    378  C   PRO   464      13.295   4.334  27.886  0.0000
ATOM    379  O   PRO   464      13.820   4.977  26.933  0.0000
ATOM    380  N   GLU   465      12.732   4.961  28.949  0.0000
ATOM    381  H   GLU   465      12.428   4.408  29.780  0.0000
ATOM    382  CA  GLU   465      12.865   6.415  29.080  0.0000
ATOM    383  HA  GLU   465      12.753   6.834  28.070  0.0000
ATOM    384  HB  GLU   465      12.021   6.831  29.682  0.0000
ATOM    393  H   GLU   465      13.884   6.687  29.419  0.0000
TER              TER
ATOM   1485  HA  SER   531       3.721   3.757  34.353  0.0000
ATOM   1487  CB  SER   531       3.419   3.588  33.299  0.0000
ATOM   1488  HB2 SER   531       2.951   4.491  32.877  0.0000
ATOM   1489  HB3 SER   531       4.328   3.372  32.719  0.0000
ATOM   1490  OG  SER   531       2.525   2.449  33.152  0.0000
ATOM   1491  HG  SER   531       1.600   2.733  33.389  0.0000
TER              TER
ATOM   2090  HA  HID   573       1.633  14.734  27.111  0.0000
ATOM   2092  CB  HID   573       1.617  14.538  26.017  0.0000
ATOM   2093  HB2 HID   573       0.620  14.843  25.663  0.0000
ATOM   2094  HB3 HID   573       2.356  15.217  25.548  0.0000
ATOM   2095  CG  HID   573       1.874  13.125  25.604  0.0000
ATOM   2096  ND1 HID   573       1.509  12.688  24.323  0.0000
ATOM   2097  HD1 HID   573       1.039  13.281  23.611  0.0000
ATOM   2098  CE1 HID   573       1.890  11.401  24.157  0.0000
ATOM   2099  HE1 HID   573       1.803  10.778  23.271  0.0000
ATOM   2100  NE2 HID   573       2.482  11.001  25.292  0.0000
ATOM   2101  CD2 HID   573       2.488  12.042  26.207  0.0000
ATOM   2102  HD2 HID   573       2.943  11.936  27.188  0.0000
TER              TER
ATOM   2107  HA  HID   574       0.413  11.722  29.957  0.0000
ATOM   2109  CB  HID   574       0.870  10.719  30.101  0.0000
ATOM   2110  HB2 HID   574       1.848  10.850  30.578  0.0000
ATOM   2111  HB3 HID   574       0.236  10.157  30.809  0.0000
ATOM   2112  CG  HID   574       1.021   9.921  28.849  0.0000
ATOM   2113  ND1 HID   574      -0.058   9.594  28.034  0.0000
ATOM   2114  HD1 HID   574      -1.041   9.816  28.246  0.0000
ATOM   2115  CE1 HID   574       0.385   8.803  27.017  0.0000
ATOM   2116  HE1 HID   574      -0.273   8.426  26.240  0.0000
ATOM   2117  NE2 HID   574       1.700   8.604  27.122  0.0000
ATOM   2118  CD2 HID   574       2.112   9.297  28.260  0.0000
ATOM   2119  HD2 HID   574       3.146   9.263  28.608  0.0000
TER              TER
ATOM   2207  HA  CYS   581       1.584   9.214  34.032  0.0000
ATOM   2214  C   CYS   581       2.302   9.044  33.178  0.0000
ATOM   2215  O   CYS   581       2.749  10.014  32.531  0.0000
ATOM   2216  N   GLY   582       2.574   7.750  32.882  0.0000
ATOM   2217  H   GLY   582       2.145   7.020  33.470  0.0000
ATOM   2218  CA  GLY   582       3.139   7.429  31.567  0.0000
ATOM   2219  HA2 GLY   582       3.297   6.341  31.483  0.0000
ATOM   2220  HA3 GLY   582       2.441   7.733  30.772  0.0000
ATOM   2221  C   GLY   582       4.455   8.167  31.292  0.0000
ATOM   2222  O   GLY   582       4.678   8.696  30.189  0.0000
ATOM   2223  N   PHE   583       5.327   8.196  32.339  0.0000
ATOM   2224  H   PHE   583       5.062   7.665  33.170  0.0000
ATOM   2225  CA  PHE   583       6.692   8.727  32.274  0.0000
ATOM   2226  HA  PHE   583       7.197   8.364  33.183  0.0000
ATOM   2227  CB  PHE   583       7.481   8.201  31.048  0.0000
ATOM   2228  HB2 PHE   583       7.144   8.715  30.137  0.0000
ATOM   2229  HB3 PHE   583       8.535   8.466  31.209  0.0000
ATOM   2230  CG  PHE   583       7.327   6.701  30.864  0.0000
ATOM   2231  CD1 PHE   583       7.310   5.814  31.961  0.0000
ATOM   2232  HD1 PHE   583       7.503   6.187  32.974  0.0000
ATOM   2233  CE1 PHE   583       7.037   4.448  31.784  0.0000
ATOM   2234  HE1 PHE   583       6.963   3.799  32.663  0.0000
ATOM   2235  CZ  PHE   583       6.876   3.925  30.490  0.0000
ATOM   2236  HZ  PHE   583       6.689   2.858  30.341  0.0000
ATOM   2237  CE2 PHE   583       6.977   4.784  29.386  0.0000
ATOM   2238  HE2 PHE   583       6.900   4.387  28.373  0.0000
ATOM   2239  CD2 PHE   583       7.162   6.165  29.572  0.0000
ATOM   2240  HD2 PHE   583       7.169   6.830  28.703  0.0000
ATOM   2241  C   PHE   583       6.747  10.268  32.387  0.0000
ATOM   2242  O   PHE   583       7.838  10.868  32.314  0.0000
ATOM   2243  N   CYS   584       5.551  10.881  32.612  0.0000
ATOM   2244  H   CYS   584       4.699  10.308  32.643  0.0000
ATOM   2245  CA  CYS   584       5.345  12.322  32.584  0.0000
ATOM   2246  HA  CYS   584       6.287  12.783  32.257  0.0000
ATOM   2247  CB  CYS   584       4.198  12.661  31.602  0.0000
ATOM   2248  HB2 CYS   584       3.255  12.248  31.985  0.0000
ATOM   2249  HB3 CYS   584       4.095  13.754  31.538  0.0000
ATOM   2250  SG  CYS   584       4.481  12.085  29.883  0.0000
ATOM   2251  HG  CYS   584       4.556  10.745  30.141  0.0000
ATOM   2252  C   CYS   584       4.914  12.837  33.980  0.0000
ATOM   2253  O   CYS   584       3.952  12.324  34.600  0.0000
ATOM   2254  N   PHE   585       5.605  13.908  34.465  0.0000
ATOM   2255  H   PHE   585       6.362  14.338  33.911  0.0000
ATOM   2256  CA  PHE   585       5.303  14.485  35.778  0.0000
ATOM   2257  HA  PHE   585       4.756  13.732  36.361  0.0000
ATOM   2258  HB  PHE   585       6.241  14.766  36.316  0.0000
ATOM   2272  H   PHE   585       4.680  15.399  35.720  0.0000
TER              TER
ATOM   2702  HA  ASP   612       3.543  10.964  20.051  0.0000
ATOM   2704  CB  ASP   612       3.579  11.333  21.100  0.0000
ATOM   2705  HB2 ASP   612       4.191  12.246  21.142  0.0000
ATOM   2706  HB3 ASP   612       2.560  11.625  21.387  0.0000
ATOM   2707  CG  ASP   612       4.128  10.320  22.095  0.0000
ATOM   2708  OD1 ASP   612       3.312   9.370  22.455  0.0000
ATOM   2709  OD2 ASP   612       5.283  10.474  22.565  0.0000
TER              TER
ATOM   2730  HA  HIE   614       0.431   7.391  22.891  0.0000
ATOM   2732  CB  HIE   614       0.940   7.263  23.870  0.0000
ATOM   2733  HB2 HIE   614       1.465   8.198  24.120  0.0000
ATOM   2734  HB3 HIE   614       0.149   7.107  24.619  0.0000
ATOM   2735  CG  HIE   614       1.898   6.112  23.896  0.0000
ATOM   2736  ND1 HIE   614       3.222   6.225  23.470  0.0000
ATOM   2737  CE1 HIE   614       3.772   5.001  23.588  0.0000
ATOM   2738  HE1 HIE   614       4.811   4.768  23.370  0.0000
ATOM   2739  NE2 HIE   614       2.863   4.115  24.071  0.0000
ATOM   2740  HE2 HIE   614       3.016   3.125  24.403  0.0000
ATOM   2741  CD2 HIE   614       1.678   4.804  24.282  0.0000
ATOM   2742  HD2 HIE   614       0.798   4.303  24.670  0.0000
TER              TER
ATOM   3176  HA  PHE   643      -1.239   2.684  26.594  0.0000
ATOM   3178  CB  PHE   643      -0.177   2.685  26.923  0.0000
ATOM   3179  HB2 PHE   643       0.065   1.656  27.225  0.0000
ATOM   3180  HB3 PHE   643       0.461   2.917  26.056  0.0000
ATOM   3181  CG  PHE   643       0.082   3.634  28.071  0.0000
ATOM   3182  CD1 PHE   643      -0.138   3.187  29.391  0.0000
ATOM   3183  HD1 PHE   643      -0.465   2.155  29.551  0.0000
ATOM   3184  CE1 PHE   643       0.001   4.058  30.481  0.0000
ATOM   3185  HE1 PHE   643      -0.205   3.696  31.490  0.0000
ATOM   3186  CZ  PHE   643       0.381   5.392  30.275  0.0000
ATOM   3187  HZ  PHE   643       0.475   6.075  31.123  0.0000
ATOM   3188  CE2 PHE   643       0.631   5.843  28.971  0.0000
ATOM   3189  HE2 PHE   643       0.947   6.876  28.799  0.0000
ATOM   3190  CD2 PHE   643       0.488   4.971  27.880  0.0000
ATOM   3191  HD2 PHE   643       0.698   5.341  26.870  0.0000
TER              TER
ATOM   4110  HA  ASP   705       7.534   6.475  19.574  0.0000
ATOM   4112  CB  ASP   705       7.120   6.346  20.599  0.0000
ATOM   4113  HB2 ASP   705       6.611   5.368  20.647  0.0000
ATOM   4114  HB3 ASP   705       7.959   6.225  21.300  0.0000
ATOM   4115  CG  ASP   705       6.180   7.412  21.160  0.0000
ATOM   4116  OD1 ASP   705       5.688   8.327  20.464  0.0000
ATOM   4117  OD2 ASP   705       5.921   7.200  22.436  0.0000
TER              TER
ATOM   4199  HA  LEU   712       6.696   0.561  22.499  0.0000
ATOM   4201  CB  LEU   712       6.759   1.223  23.387  0.0000
ATOM   4202  HB2 LEU   712       7.343   2.113  23.103  0.0000
ATOM   4203  HB3 LEU   712       5.726   1.557  23.600  0.0000
ATOM   4204  CG  LEU   712       7.301   0.545  24.672  0.0000
ATOM   4205  HG  LEU   712       6.778  -0.419  24.808  0.0000
ATOM   4206  CD1 LEU   712       8.813   0.257  24.659  0.0000
ATOM   4207 1HD1 LEU   712       9.098  -0.475  23.881  0.0000
ATOM   4208 2HD1 LEU   712       9.398   1.177  24.486  0.0000
ATOM   4209 3HD1 LEU   712       9.129  -0.156  25.633  0.0000
ATOM   4210  CD2 LEU   712       6.954   1.400  25.902  0.0000
ATOM   4211 1HD2 LEU   712       5.862   1.522  25.978  0.0000
ATOM   4212 2HD2 LEU   712       7.315   0.918  26.825  0.0000
ATOM   4213 3HD2 LEU   712       7.421   2.398  25.846  0.0000
TER              TER
ATOM   4640  HA  LEU   741      10.111  16.061  22.800  0.0000
ATOM   4655  C   LEU   741       9.427  15.629  23.587  0.0000
ATOM   4656  O   LEU   741       9.452  16.078  24.748  0.0000
ATOM   4657  N   GLU   742       8.637  14.641  23.112  0.0000
ATOM   4658  H   GLU   742       8.742  14.385  22.119  0.0000
ATOM   4659  CA  GLU   742       7.832  13.794  23.998  0.0000
ATOM   4660  HA  GLU   742       7.924  14.215  25.009  0.0000
ATOM   4661  CB  GLU   742       6.346  13.755  23.609  0.0000
ATOM   4662  HB2 GLU   742       6.240  13.327  22.599  0.0000
ATOM   4663  HB3 GLU   742       5.839  13.071  24.307  0.0000
ATOM   4664  CG  GLU   742       5.612  15.104  23.620  0.0000
ATOM   4665  HG2 GLU   742       6.259  15.902  23.208  0.0000
ATOM   4666  HG3 GLU   742       4.744  15.018  22.949  0.0000
ATOM   4667  CD  GLU   742       5.091  15.559  25.000  0.0000
ATOM   4668  OE1 GLU   742       4.091  16.371  24.997  0.0000
ATOM   4669  OE2 GLU   742       5.677  15.097  26.028  0.0000
ATOM   4670  C   GLU   742       8.535  12.422  24.012  0.0000
ATOM   4671  O   GLU   742       9.612  12.256  24.625  0.0000
ATOM   4672  N   GLY   743       7.937  11.453  23.282  0.0000
ATOM   4673  H   GLY   743       7.000  11.608  22.896  0.0000
ATOM   4674  CA  GLY   743       8.345  10.074  23.342  0.0000
ATOM   4675  HA2 GLY   743       8.808   9.873  24.317  0.0000
ATOM   4676  HA3 GLY   743       7.445   9.451  23.298  0.0000
ATOM   4677  C   GLY   743       9.291   9.609  22.241  0.0000
ATOM   4678  O   GLY   743       9.869  10.373  21.437  0.0000
ATOM   4679  N   GLY   744       9.432   8.255  22.247  0.0000
ATOM   4680  H   GLY   744       8.988   7.741  23.036  0.0000
ATOM   4681  CA  GLY   744      10.346   7.589  21.350  0.0000
ATOM   4682  HA2 GLY   744       9.838   6.802  20.775  0.0000
ATOM   4683  HA3 GLY   744      10.721   8.358  20.655  0.0000
ATOM   4684  C   GLY   744      11.525   6.992  22.108  0.0000
ATOM   4685  O   GLY   744      12.182   7.681  22.922  0.0000
ATOM   4686  N   TYR   745      11.789   5.701  21.784  0.0000
ATOM   4687  H   TYR   745      11.066   5.178  21.253  0.0000
ATOM   4688  CA  TYR   745      12.759   4.911  22.529  0.0000
ATOM   4689  HA  TYR   745      13.158   5.563  23.319  0.0000
ATOM   4690  CB  TYR   745      12.042   3.695  23.164  0.0000
ATOM   4691  HB2 TYR   745      11.657   3.053  22.358  0.0000
ATOM   4692  HB3 TYR   745      12.787   3.111  23.730  0.0000
ATOM   4693  CG  TYR   745      10.908   4.166  24.040  0.0000
ATOM   4694  CD1 TYR   745      11.198   4.914  25.199  0.0000
ATOM   4695  HD1 TYR   745      12.236   5.140  25.455  0.0000
ATOM   4696  CE1 TYR   745      10.184   5.356  26.048  0.0000
ATOM   4697  HE1 TYR   745      10.403   5.930  26.954  0.0000
ATOM   4698  CZ  TYR   745       8.843   5.087  25.721  0.0000
ATOM   4699  OH  TYR   745       7.888   5.598  26.562  0.0000
ATOM   4700  HH  TYR   745       6.976   5.559  26.126  0.0000
ATOM   4701  CE2 TYR   745       8.531   4.391  24.538  0.0000
ATOM   4702  HE2 TYR   745       7.484   4.235  24.261  0.0000
ATOM   4703  CD2 TYR   745       9.563   3.932  23.704  0.0000
ATOM   4704  HD2 TYR   745       9.315   3.408  22.774  0.0000
ATOM   4705  C   TYR   745      13.965   4.448  21.716  0.0000
ATOM   4706  O   TYR   745      15.050   4.244  22.302  0.0000
ATOM   4707  N   ASN   746      13.780   4.192  20.389  0.0000
ATOM   4708  H   ASN   746      12.973   4.596  19.898  0.0000
ATOM   4709  CA  ASN   746      14.920   3.737  19.577  0.0000
ATOM   4710  HA  ASN   746      15.437   2.937  20.125  0.0000
ATOM   4711  HB  ASN   746      14.548   3.304  18.617  0.0000
ATOM   4719  H   ASN   746      15.602   4.598  19.435  0.0000
TER              TER
ATOM   5443  ZN  ZN    799       4.400   7.962  23.428  0.0000
TER              TER
ATOM   5446  C6  QL3   802       6.124   0.240  29.490  0.0000
ATOM   5447  H07 QL3   802       6.011   0.099  28.416  0.0000
ATOM   5448  C1  QL3   802       7.369   0.065  30.103  0.0000
ATOM   5449  CL1 QL3   802       8.736  -0.443  29.118  0.0000
ATOM   5450  C2  QL3   802       7.576   0.334  31.461  0.0000
ATOM   5451  H02 QL3   802       8.569   0.215  31.896  0.0000
ATOM   5452  C3  QL3   802       6.476   0.717  32.241  0.0000
ATOM   5453  H03 QL3   802       6.628   0.949  33.297  0.0000
ATOM   5454  C4  QL3   802       5.199   0.824  31.675  0.0000
ATOM   5455  H05 QL3   802       4.335   1.068  32.296  0.0000
ATOM   5456  C5  QL3   802       5.033   0.626  30.292  0.0000
ATOM   5457  N1  QL3   802       3.771   0.938  29.688  0.0000
ATOM   5458  S1  QL3   802       2.845  -0.184  28.847  0.0000
ATOM   5459  O2  QL3   802       3.760  -1.241  28.323  0.0000
ATOM   5460  O3  QL3   802       2.013   0.571  27.878  0.0000
ATOM   5461  C14 QL3   802       1.804  -0.938  30.092  0.0000
ATOM   5462  H01 QL3   802       1.235  -0.136  30.580  0.0000
ATOM   5463  H12 QL3   802       2.454  -1.459  30.813  0.0000
ATOM   5464  H15 QL3   802       1.135  -1.644  29.579  0.0000
ATOM   5465  C7  QL3   802       3.156   2.251  29.949  0.0000
ATOM   5466  H08 QL3   802       3.288   2.529  31.000  0.0000
ATOM   5467  H14 QL3   802       2.067   2.188  29.792  0.0000
ATOM   5468  C8  QL3   802       3.687   3.314  29.018  0.0000
ATOM   5469  C9  QL3   802       4.245   2.930  27.788  0.0000
ATOM   5470  H09 QL3   802       4.412   1.879  27.559  0.0000
ATOM   5471  C10 QL3   802       4.559   3.913  26.864  0.0000
ATOM   5472  H10 QL3   802       4.999   3.659  25.897  0.0000
ATOM   5473  N2  QL3   802       3.535   4.599  29.397  0.0000
ATOM   5474  C12 QL3   802       3.833   5.547  28.488  0.0000
ATOM   5475  H11 QL3   802       3.749   6.592  28.810  0.0000
ATOM   5476  C11 QL3   802       4.294   5.250  27.191  0.0000
ATOM   5477  C13 QL3   802       4.647   6.278  26.195  0.0000
ATOM   5478  O25 QL3   802       5.629   6.096  25.406  0.0000
ATOM   5479  C24 QL3   802       5.427   9.026  26.154  0.0000
ATOM   5480  C25 QL3   802       5.967  10.323  25.556  0.0000
ATOM   5481  H55 QL3   802       5.887  10.384  24.464  0.0000
ATOM   5482  F6  QL3   802       5.219  11.390  26.079  0.0000
ATOM   5483  F4  QL3   802       7.262  10.503  25.949  0.0000
ATOM   5484  N4  QL3   802       4.366   8.502  25.415  0.0000
ATOM   5485  N3  QL3   802       3.874   7.370  26.110  0.0000
TER              TER
ATOM   5486  O   WAM  9803       5.884   8.591  27.216  0.0000
ATOM   5487  H1  WAM  9803       2.946  10.071  25.425  0.0000
ATOM   5488  H2  WAM  9803       2.964   7.556  26.606  0.0000
TER              TER
ATOM   5489  O   WAM   803       7.840   7.569  24.432  0.0000
ATOM   5490  H1  WAM   803       7.915   7.249  25.359  0.0000
ATOM   5491  H2  WAM   803       7.065   7.089  24.056  0.0000
TER              TER
ATOM   6143  O   WAT  1021       3.113   1.576  25.171  0.0000
ATOM   6144  H1  WAT  1021       3.063   0.767  24.566  0.0000
ATOM   6145  H2  WAT  1021       2.623   1.313  25.986  0.0000
TER              TER
ATOM   6473  O   WAT  1131       7.734   3.002  34.643  0.0000
ATOM   6474  H1  WAT  1131       6.959   2.957  35.260  0.0000
ATOM   6475  H2  WAT  1131       8.449   2.527  35.170  0.0000
TER              TER
ATOM   8579  O   WAT  1833       4.053  -3.698  29.725  0.0000
ATOM   8580  H1  WAT  1833       3.836  -2.893  29.203  0.0000
ATOM   8581  H2  WAT  1833       3.720  -3.496  30.633  0.0000
TER              TER
ATOM  10832  O   WAT  2584       2.612   0.308  34.954  0.0000
ATOM  10833  H1  WAT  2584       2.637   0.998  34.234  0.0000
ATOM  10834  H2  WAT  2584       2.594   0.848  35.798  0.0000
TER              TER
ATOM  10886  O   WAT  2602       2.933  -3.042  32.284  0.0000
ATOM  10887  H1  WAT  2602       2.021  -2.862  32.645  0.0000
ATOM  10888  H2  WAT  2602       3.570  -2.604  32.909  0.0000
TER              TER
ATOM  10943  O   WAT  2621       6.130  -2.164  26.963  0.0000
ATOM  10944  H1  WAT  2621       5.363  -1.697  27.363  0.0000
ATOM  10945  H2  WAT  2621       6.442  -2.764  27.705  0.0000
TER              TER
ATOM  11030  O   WAT  2650      -0.586   0.187  32.647  0.0000
ATOM  11031  H1  WAT  2650      -0.255   1.109  32.701  0.0000
ATOM  11032  H2  WAT  2650      -0.944   0.072  31.710  0.0000
TER              TER
ATOM  11096  O   WAT  2672       9.526  -1.878  32.549  0.0000
ATOM  11097  H1  WAT  2672       9.489  -2.845  32.308  0.0000
ATOM  11098  H2  WAT  2672      10.409  -1.610  32.135  0.0000
TER              TER
ATOM  11204  O   WAT  2708       9.801  -3.630  28.903  0.0000
ATOM  11205  H1  WAT  2708       9.203  -2.858  29.015  0.0000
ATOM  11206  H2  WAT  2708       9.381  -4.140  28.149  0.0000
TER              TER
ATOM  11429  O   WAT  2783       0.256  -2.412  32.987  0.0000
ATOM  11430  H1  WAT  2783       0.113  -1.422  32.984  0.0000
ATOM  11431  H2  WAT  2783      -0.241  -2.741  33.794  0.0000
TER              TER
ATOM  11612  O   WAT  2844       8.724  -0.950  34.980  0.0000
ATOM  11613  H1  WAT  2844       8.921  -1.232  34.033  0.0000
ATOM  11614  H2  WAT  2844       8.410  -1.812  35.403  0.0000
TER              TER
ATOM  14273  O   WAT  3731      -0.858  -3.268  30.599  0.0000
ATOM  14274  H1  WAT  3731      -1.707  -2.803  30.421  0.0000
ATOM  14275  H2  WAT  3731      -0.515  -2.949  31.489  0.0000
TER              TER
ATOM  14447  O   WAT  3789       0.350  -3.351  28.163  0.0000
ATOM  14448  H1  WAT  3789       0.076  -3.409  29.123  0.0000
ATOM  14449  H2  WAT  3789       1.095  -4.010  28.030  0.0000
TER              TER
ATOM  14516  O   WAT  3812       4.451  -1.611  34.201  0.0000
ATOM  14517  H1  WAT  3812       3.673  -1.094  34.546  0.0000
ATOM  14518  H2  WAT  3812       5.203  -1.081  34.608  0.0000
END
