# Supplementary material for: Comprehensive Mechanistic View of the Hydrolysis of Oxadiazole-Based Inhibitors by Histone Deacetylase 6 (HDAC6)
Source: ACS Chem Biol. 2023 Jul 3;18(7):1594–610. doi: 10.1021/acschembio.3c00212 (PMC10367051; doi:10.1021/acschembio.3c00212)
Supplement: Supplementary file 4 — cb3c00212_si_004.zip [file cb3c00212_si_004.zip › SI_Structures_Energies/MC_S2_prime_QM.pdb]

REMARK title
ATOM    334  HA  HIE   462      16.966  -0.116  30.810  0.0000
ATOM    347  C   HIE   462      15.921   0.253  30.598  0.0000
ATOM    348  O   HIE   462      15.460   0.113  29.446  0.0000
ATOM    349  N   HIE   463      15.211   0.853  31.585  0.0000
ATOM    350  H   HIE   463      15.574   0.956  32.543  0.0000
ATOM    351  CA  HIE   463      13.876   1.401  31.309  0.0000
ATOM    352  HA  HIE   463      13.189   0.569  31.106  0.0000
ATOM    353  CB  HIE   463      13.388   2.184  32.545  0.0000
ATOM    354  HB2 HIE   463      13.414   1.509  33.417  0.0000
ATOM    355  HB3 HIE   463      14.097   3.006  32.737  0.0000
ATOM    356  CG  HIE   463      11.993   2.709  32.373  0.0000
ATOM    357  ND1 HIE   463      11.646   3.637  31.391  0.0000
ATOM    358  CE1 HIE   463      10.324   3.814  31.509  0.0000
ATOM    359  HE1 HIE   463       9.711   4.476  30.898  0.0000
ATOM    360  NE2 HIE   463       9.810   3.057  32.524  0.0000
ATOM    361  HE2 HIE   463       8.855   3.115  32.918  0.0000
ATOM    362  CD2 HIE   463      10.857   2.346  33.085  0.0000
ATOM    363  HD2 HIE   463      10.704   1.643  33.900  0.0000
ATOM    364  C   HIE   463      13.959   2.327  30.078  0.0000
ATOM    365  O   HIE   463      14.845   3.208  30.009  0.0000
ATOM    366  N   PRO   464      13.032   2.150  29.103  0.0000
ATOM    367  CD  PRO   464      11.796   1.335  29.163  0.0000
ATOM    368  HD2 PRO   464      11.344   1.375  30.162  0.0000
ATOM    369  HD3 PRO   464      12.008   0.282  28.909  0.0000
ATOM    370  CG  PRO   464      10.926   2.002  28.091  0.0000
ATOM    371  HG2 PRO   464      10.449   2.906  28.507  0.0000
ATOM    372  HG3 PRO   464      10.131   1.337  27.728  0.0000
ATOM    373  CB  PRO   464      11.942   2.376  27.001  0.0000
ATOM    374  HB2 PRO   464      11.575   3.160  26.324  0.0000
ATOM    375  HB3 PRO   464      12.209   1.497  26.398  0.0000
ATOM    376  CA  PRO   464      13.185   2.833  27.808  0.0000
ATOM    377  HA  PRO   464      14.124   2.520  27.327  0.0000
ATOM    378  C   PRO   464      13.268   4.349  27.896  0.0000
ATOM    379  O   PRO   464      13.816   4.977  26.946  0.0000
ATOM    380  N   GLU   465      12.717   4.985  28.958  0.0000
ATOM    381  H   GLU   465      12.415   4.438  29.795  0.0000
ATOM    382  CA  GLU   465      12.870   6.437  29.085  0.0000
ATOM    383  HA  GLU   465      12.772   6.851  28.072  0.0000
ATOM    384  HB  GLU   465      12.024   6.863  29.677  0.0000
ATOM    393  H   GLU   465      13.891   6.698  29.426  0.0000
TER              TER
ATOM   1485  HA  SER   531       3.708   3.669  34.313  0.0000
ATOM   1487  CB  SER   531       3.404   3.471  33.265  0.0000
ATOM   1488  HB2 SER   531       2.962   4.369  32.807  0.0000
ATOM   1489  HB3 SER   531       4.291   3.197  32.680  0.0000
ATOM   1490  OG  SER   531       2.470   2.358  33.161  0.0000
ATOM   1491  HG  SER   531       1.558   2.679  33.398  0.0000
TER              TER
ATOM   2090  HA  HID   573       1.628  14.890  27.188  0.0000
ATOM   2092  CB  HID   573       1.588  14.796  26.081  0.0000
ATOM   2093  HB2 HID   573       0.588  15.151  25.785  0.0000
ATOM   2094  HB3 HID   573       2.326  15.497  25.648  0.0000
ATOM   2095  CG  HID   573       1.792  13.411  25.556  0.0000
ATOM   2096  ND1 HID   573       1.375  13.083  24.268  0.0000
ATOM   2097  HD1 HID   573       0.905  13.716  23.599  0.0000
ATOM   2098  CE1 HID   573       1.664  11.770  24.046  0.0000
ATOM   2099  HE1 HID   573       1.475  11.247  23.114  0.0000
ATOM   2100  NE2 HID   573       2.248  11.234  25.114  0.0000
ATOM   2101  CD2 HID   573       2.341  12.239  26.061  0.0000
ATOM   2102  HD2 HID   573       2.806  12.062  27.029  0.0000
TER              TER
ATOM   2107  HA  HID   574       0.394  11.764  29.942  0.0000
ATOM   2109  CB  HID   574       0.844  10.761  30.105  0.0000
ATOM   2110  HB2 HID   574       1.815  10.905  30.593  0.0000
ATOM   2111  HB3 HID   574       0.201  10.217  30.819  0.0000
ATOM   2112  CG  HID   574       1.021   9.908  28.895  0.0000
ATOM   2113  ND1 HID   574      -0.025   9.467  28.093  0.0000
ATOM   2114  HD1 HID   574      -1.017   9.706  28.236  0.0000
ATOM   2115  CE1 HID   574       0.473   8.604  27.165  0.0000
ATOM   2116  HE1 HID   574      -0.146   8.153  26.396  0.0000
ATOM   2117  NE2 HID   574       1.794   8.450  27.322  0.0000
ATOM   2118  CD2 HID   574       2.142   9.273  28.391  0.0000
ATOM   2119  HD2 HID   574       3.160   9.349  28.761  0.0000
TER              TER
ATOM   2207  HA  CYS   581       1.643   9.236  34.017  0.0000
ATOM   2214  C   CYS   581       2.369   9.071  33.168  0.0000
ATOM   2215  O   CYS   581       2.818  10.032  32.513  0.0000
ATOM   2216  N   GLY   582       2.658   7.774  32.887  0.0000
ATOM   2217  H   GLY   582       2.213   7.043  33.463  0.0000
ATOM   2218  CA  GLY   582       3.194   7.447  31.562  0.0000
ATOM   2219  HA2 GLY   582       3.307   6.353  31.495  0.0000
ATOM   2220  HA3 GLY   582       2.495   7.772  30.775  0.0000
ATOM   2221  C   GLY   582       4.537   8.121  31.256  0.0000
ATOM   2222  O   GLY   582       4.789   8.578  30.121  0.0000
ATOM   2223  N   PHE   583       5.412   8.164  32.290  0.0000
ATOM   2224  H   PHE   583       5.102   7.738  33.166  0.0000
ATOM   2225  CA  PHE   583       6.772   8.705  32.228  0.0000
ATOM   2226  HA  PHE   583       7.280   8.335  33.133  0.0000
ATOM   2227  CB  PHE   583       7.580   8.219  30.997  0.0000
ATOM   2228  HB2 PHE   583       7.277   8.787  30.107  0.0000
ATOM   2229  HB3 PHE   583       8.627   8.479  31.198  0.0000
ATOM   2230  CG  PHE   583       7.468   6.731  30.703  0.0000
ATOM   2231  CD1 PHE   583       7.258   5.776  31.720  0.0000
ATOM   2232  HD1 PHE   583       7.276   6.085  32.768  0.0000
ATOM   2233  CE1 PHE   583       7.054   4.420  31.413  0.0000
ATOM   2234  HE1 PHE   583       6.843   3.715  32.224  0.0000
ATOM   2235  CZ  PHE   583       7.149   3.974  30.084  0.0000
ATOM   2236  HZ  PHE   583       6.994   2.917  29.842  0.0000
ATOM   2237  CE2 PHE   583       7.460   4.899  29.073  0.0000
ATOM   2238  HE2 PHE   583       7.563   4.570  28.035  0.0000
ATOM   2239  CD2 PHE   583       7.587   6.266  29.376  0.0000
ATOM   2240  HD2 PHE   583       7.790   6.971  28.562  0.0000
ATOM   2241  C   PHE   583       6.815  10.253  32.359  0.0000
ATOM   2242  O   PHE   583       7.903  10.853  32.260  0.0000
ATOM   2243  N   CYS   584       5.627  10.864  32.631  0.0000
ATOM   2244  H   CYS   584       4.769  10.301  32.655  0.0000
ATOM   2245  CA  CYS   584       5.435  12.309  32.650  0.0000
ATOM   2246  HA  CYS   584       6.379  12.769  32.328  0.0000
ATOM   2247  CB  CYS   584       4.284  12.708  31.695  0.0000
ATOM   2248  HB2 CYS   584       3.329  12.330  32.086  0.0000
ATOM   2249  HB3 CYS   584       4.228  13.805  31.647  0.0000
ATOM   2250  SG  CYS   584       4.511  12.150  29.971  0.0000
ATOM   2251  HG  CYS   584       4.417  10.815  30.214  0.0000
ATOM   2252  C   CYS   584       5.005  12.802  34.052  0.0000
ATOM   2253  O   CYS   584       4.066  12.257  34.679  0.0000
ATOM   2254  N   PHE   585       5.649  13.911  34.513  0.0000
ATOM   2255  H   PHE   585       6.391  14.355  33.950  0.0000
ATOM   2256  CA  PHE   585       5.329  14.503  35.815  0.0000
ATOM   2257  HA  PHE   585       4.785  13.750  36.403  0.0000
ATOM   2258  HB  PHE   585       6.262  14.796  36.356  0.0000
ATOM   2272  H   PHE   585       4.698  15.411  35.742  0.0000
TER              TER
ATOM   2702  HA  ASP   612       3.525  10.968  20.050  0.0000
ATOM   2704  CB  ASP   612       3.552  11.344  21.097  0.0000
ATOM   2705  HB2 ASP   612       4.187  12.240  21.151  0.0000
ATOM   2706  HB3 ASP   612       2.538  11.672  21.368  0.0000
ATOM   2707  CG  ASP   612       4.046  10.305  22.096  0.0000
ATOM   2708  OD1 ASP   612       3.227   9.338  22.363  0.0000
ATOM   2709  OD2 ASP   612       5.173  10.428  22.644  0.0000
TER              TER
ATOM   2730  HA  HIE   614       0.415   7.356  22.882  0.0000
ATOM   2732  CB  HIE   614       0.911   7.247  23.870  0.0000
ATOM   2733  HB2 HIE   614       1.417   8.194  24.103  0.0000
ATOM   2734  HB3 HIE   614       0.102   7.091  24.601  0.0000
ATOM   2735  CG  HIE   614       1.888   6.114  23.948  0.0000
ATOM   2736  ND1 HIE   614       3.259   6.257  23.728  0.0000
ATOM   2737  CE1 HIE   614       3.805   5.033  23.825  0.0000
ATOM   2738  HE1 HIE   614       4.866   4.816  23.716  0.0000
ATOM   2739  NE2 HIE   614       2.842   4.108  24.094  0.0000
ATOM   2740  HE2 HIE   614       2.915   3.088  24.317  0.0000
ATOM   2741  CD2 HIE   614       1.634   4.776  24.194  0.0000
ATOM   2742  HD2 HIE   614       0.715   4.241  24.406  0.0000
TER              TER
ATOM   3176  HA  PHE   643      -1.220   2.693  26.599  0.0000
ATOM   3178  CB  PHE   643      -0.156   2.699  26.922  0.0000
ATOM   3179  HB2 PHE   643       0.102   1.662  27.194  0.0000
ATOM   3180  HB3 PHE   643       0.469   2.985  26.062  0.0000
ATOM   3181  CG  PHE   643       0.114   3.616  28.095  0.0000
ATOM   3182  CD1 PHE   643      -0.231   3.195  29.396  0.0000
ATOM   3183  HD1 PHE   643      -0.702   2.219  29.528  0.0000
ATOM   3184  CE1 PHE   643      -0.041   4.032  30.503  0.0000
ATOM   3185  HE1 PHE   643      -0.352   3.692  31.492  0.0000
ATOM   3186  CZ  PHE   643       0.517   5.308  30.334  0.0000
ATOM   3187  HZ  PHE   643       0.641   5.971  31.193  0.0000
ATOM   3188  CE2 PHE   643       0.887   5.731  29.049  0.0000
ATOM   3189  HE2 PHE   643       1.323   6.722  28.902  0.0000
ATOM   3190  CD2 PHE   643       0.691   4.893  27.938  0.0000
ATOM   3191  HD2 PHE   643       0.993   5.240  26.943  0.0000
TER              TER
ATOM   4110  HA  ASP   705       7.485   6.471  19.599  0.0000
ATOM   4112  CB  ASP   705       7.056   6.339  20.618  0.0000
ATOM   4113  HB2 ASP   705       6.543   5.363  20.654  0.0000
ATOM   4114  HB3 ASP   705       7.892   6.209  21.321  0.0000
ATOM   4115  CG  ASP   705       6.118   7.417  21.186  0.0000
ATOM   4116  OD1 ASP   705       5.675   8.352  20.479  0.0000
ATOM   4117  OD2 ASP   705       5.834   7.197  22.448  0.0000
TER              TER
ATOM   4199  HA  LEU   712       6.771   0.755  22.497  0.0000
ATOM   4201  CB  LEU   712       6.839   1.547  23.271  0.0000
ATOM   4202  HB2 LEU   712       7.391   2.395  22.832  0.0000
ATOM   4203  HB3 LEU   712       5.802   1.888  23.451  0.0000
ATOM   4204  CG  LEU   712       7.432   1.121  24.639  0.0000
ATOM   4205  HG  LEU   712       6.858   0.251  25.013  0.0000
ATOM   4206  CD1 LEU   712       8.917   0.719  24.589  0.0000
ATOM   4207 1HD1 LEU   712       9.090  -0.193  23.988  0.0000
ATOM   4208 2HD1 LEU   712       9.532   1.532  24.167  0.0000
ATOM   4209 3HD1 LEU   712       9.296   0.509  25.603  0.0000
ATOM   4210  CD2 LEU   712       7.259   2.262  25.659  0.0000
ATOM   4211 1HD2 LEU   712       6.204   2.557  25.758  0.0000
ATOM   4212 2HD2 LEU   712       7.610   1.954  26.659  0.0000
ATOM   4213 3HD2 LEU   712       7.826   3.159  25.360  0.0000
TER              TER
ATOM   4640  HA  LEU   741      10.037  15.908  22.813  0.0000
ATOM   4655  C   LEU   741       9.359  15.443  23.586  0.0000
ATOM   4656  O   LEU   741       9.362  15.897  24.746  0.0000
ATOM   4657  N   GLU   742       8.622  14.408  23.122  0.0000
ATOM   4658  H   GLU   742       8.720  14.162  22.126  0.0000
ATOM   4659  CA  GLU   742       7.766  13.603  24.005  0.0000
ATOM   4660  HA  GLU   742       7.849  14.066  25.001  0.0000
ATOM   4661  CB  GLU   742       6.285  13.611  23.606  0.0000
ATOM   4662  HB2 GLU   742       6.155  13.123  22.628  0.0000
ATOM   4663  HB3 GLU   742       5.745  12.989  24.334  0.0000
ATOM   4664  CG  GLU   742       5.611  14.988  23.568  0.0000
ATOM   4665  HG2 GLU   742       6.262  15.734  23.074  0.0000
ATOM   4666  HG3 GLU   742       4.703  14.897  22.952  0.0000
ATOM   4667  CD  GLU   742       5.187  15.553  24.942  0.0000
ATOM   4668  OE1 GLU   742       4.296  16.478  24.929  0.0000
ATOM   4669  OE2 GLU   742       5.755  15.072  25.977  0.0000
ATOM   4670  C   GLU   742       8.409  12.200  24.114  0.0000
ATOM   4671  O   GLU   742       9.545  12.075  24.632  0.0000
ATOM   4672  N   GLY   743       7.687  11.152  23.651  0.0000
ATOM   4673  H   GLY   743       6.738  11.262  23.257  0.0000
ATOM   4674  CA  GLY   743       8.178   9.791  23.672  0.0000
ATOM   4675  HA2 GLY   743       8.749   9.601  24.597  0.0000
ATOM   4676  HA3 GLY   743       7.312   9.112  23.673  0.0000
ATOM   4677  C   GLY   743       9.078   9.464  22.479  0.0000
ATOM   4678  O   GLY   743       9.550  10.327  21.711  0.0000
ATOM   4679  N   GLY   744       9.334   8.132  22.345  0.0000
ATOM   4680  H   GLY   744       8.967   7.470  23.041  0.0000
ATOM   4681  CA  GLY   744      10.274   7.636  21.363  0.0000
ATOM   4682  HA2 GLY   744       9.811   6.874  20.723  0.0000
ATOM   4683  HA3 GLY   744      10.574   8.503  20.753  0.0000
ATOM   4684  C   GLY   744      11.506   7.059  22.048  0.0000
ATOM   4685  O   GLY   744      12.165   7.741  22.866  0.0000
ATOM   4686  N   TYR   745      11.810   5.789  21.672  0.0000
ATOM   4687  H   TYR   745      11.081   5.268  21.146  0.0000
ATOM   4688  CA  TYR   745      12.714   4.974  22.474  0.0000
ATOM   4689  HA  TYR   745      13.176   5.655  23.205  0.0000
ATOM   4690  CB  TYR   745      11.869   3.918  23.243  0.0000
ATOM   4691  HB2 TYR   745      11.379   3.248  22.518  0.0000
ATOM   4692  HB3 TYR   745      12.548   3.314  23.867  0.0000
ATOM   4693  CG  TYR   745      10.842   4.668  24.063  0.0000
ATOM   4694  CD1 TYR   745      11.283   5.442  25.157  0.0000
ATOM   4695  HD1 TYR   745      12.331   5.389  25.469  0.0000
ATOM   4696  CE1 TYR   745      10.414   6.275  25.861  0.0000
ATOM   4697  HE1 TYR   745      10.753   6.861  26.719  0.0000
ATOM   4698  CZ  TYR   745       9.065   6.365  25.469  0.0000
ATOM   4699  OH  TYR   745       8.250   7.202  26.182  0.0000
ATOM   4700  HH  TYR   745       7.314   6.875  26.046  0.0000
ATOM   4701  CE2 TYR   745       8.604   5.619  24.359  0.0000
ATOM   4702  HE2 TYR   745       7.557   5.704  24.048  0.0000
ATOM   4703  CD2 TYR   745       9.495   4.774  23.668  0.0000
ATOM   4704  HD2 TYR   745       9.139   4.211  22.796  0.0000
ATOM   4705  C   TYR   745      13.882   4.368  21.701  0.0000
ATOM   4706  O   TYR   745      14.922   4.064  22.322  0.0000
ATOM   4707  N   ASN   746      13.734   4.164  20.361  0.0000
ATOM   4708  H   ASN   746      12.963   4.620  19.860  0.0000
ATOM   4709  CA  ASN   746      14.891   3.715  19.569  0.0000
ATOM   4710  HA  ASN   746      15.400   2.915  20.123  0.0000
ATOM   4711  HB  ASN   746      14.534   3.287  18.601  0.0000
ATOM   4719  H   ASN   746      15.571   4.580  19.438  0.0000
TER              TER
ATOM   5443  ZN  ZN    799       4.326   8.057  23.485  0.0000
TER              TER
ATOM   5446  F1  QL4   802       5.228  11.028  25.318  0.0000
ATOM   5447  C1  QL4   802       5.888  10.346  26.288  0.0000
ATOM   5448  F2  QL4   802       5.386  10.772  27.516  0.0000
ATOM   5449  H1  QL4   802       6.959  10.599  26.238  0.0000
ATOM   5450  C2  QL4   802       5.621   8.837  26.135  0.0000
ATOM   5451  O1  QL4   802       5.851   8.239  25.069  0.0000
ATOM   5452  N1  QL4   802       5.267   8.260  27.311  0.0000
ATOM   5453  H2  QL4   802       5.223   8.807  28.179  0.0000
ATOM   5454  N2  QL4   802       4.591   7.061  27.418  0.0000
ATOM   5455  H3  QL4   802       3.593   7.158  27.658  0.0000
ATOM   5456  C3  QL4   802       5.091   5.838  27.061  0.0000
ATOM   5457  O2  QL4   802       6.091   5.648  26.344  0.0000
ATOM   5458  C4  QL4   802       4.344   4.749  27.724  0.0000
ATOM   5459  C16 QL4   802       4.044   3.552  27.067  0.0000
ATOM   5460  C15 QL4   802       3.440   2.541  27.797  0.0000
ATOM   5461  H14 QL4   802       3.167   1.602  27.315  0.0000
ATOM   5462  H15 QL4   802       4.284   3.424  26.014  0.0000
ATOM   5463  C5  QL4   802       4.069   4.859  29.100  0.0000
ATOM   5464  H4  QL4   802       4.368   5.769  29.631  0.0000
ATOM   5465  N3  QL4   802       3.536   3.869  29.834  0.0000
ATOM   5466  C6  QL4   802       3.219   2.739  29.174  0.0000
ATOM   5467  C7  QL4   802       2.652   1.592  29.966  0.0000
ATOM   5468  H5  QL4   802       1.564   1.549  29.799  0.0000
ATOM   5469  H6  QL4   802       2.820   1.729  31.046  0.0000
ATOM   5470  N4  QL4   802       3.268   0.353  29.453  0.0000
ATOM   5471  S1  QL4   802       2.206  -0.856  28.977  0.0000
ATOM   5472  C14 QL4   802       1.609  -1.515  30.522  0.0000
ATOM   5473  H11 QL4   802       0.828  -2.254  30.320  0.0000
ATOM   5474  H12 QL4   802       1.192  -0.670  31.088  0.0000
ATOM   5475  H13 QL4   802       2.453  -1.958  31.067  0.0000
ATOM   5476  O3  QL4   802       1.101  -0.191  28.250  0.0000
ATOM   5477  O4  QL4   802       3.016  -1.901  28.274  0.0000
ATOM   5478  C8  QL4   802       4.585   0.020  29.926  0.0000
ATOM   5479  C13 QL4   802       5.636  -0.038  28.993  0.0000
ATOM   5480  H10 QL4   802       5.449   0.140  27.933  0.0000
ATOM   5481  C9  QL4   802       4.819  -0.190  31.296  0.0000
ATOM   5482  H7  QL4   802       4.000  -0.148  32.019  0.0000
ATOM   5483  C10 QL4   802       6.120  -0.467  31.734  0.0000
ATOM   5484  H8  QL4   802       6.305  -0.645  32.794  0.0000
ATOM   5485  C11 QL4   802       7.184  -0.553  30.822  0.0000
ATOM   5486  H9  QL4   802       8.184  -0.810  31.186  0.0000
ATOM   5487  C12 QL4   802       6.919  -0.344  29.464  0.0000
ATOM   5488  CL1 QL4   802       8.241  -0.503  28.307  0.0000
TER              TER
ATOM   5489  O   WAM   803       3.329   8.881  25.162  0.0000
ATOM   5490  H1  WAM   803       2.915   9.840  25.097  0.0000
ATOM   5491  H2  WAM   803       2.783   8.453  25.889  0.0000
TER              TER
ATOM   6143  O   WAT  1021       2.592   1.467  25.012  0.0000
ATOM   6144  H1  WAT  1021       2.899   0.700  24.419  0.0000
ATOM   6145  H2  WAT  1021       1.717   1.147  25.333  0.0000
TER              TER
ATOM   6473  O   WAT  1131       7.753   3.299  34.534  0.0000
ATOM   6474  H1  WAT  1131       6.893   3.235  35.011  0.0000
ATOM   6475  H2  WAT  1131       8.349   2.706  35.092  0.0000
TER              TER
ATOM   8579  O   WAT  1833       4.179  -3.817  30.094  0.0000
ATOM   8580  H1  WAT  1833       3.634  -3.326  29.439  0.0000
ATOM   8581  H2  WAT  1833       3.887  -3.491  30.978  0.0000
TER              TER
ATOM  10832  O   WAT  2584       2.572   0.267  34.952  0.0000
ATOM  10833  H1  WAT  2584       2.591   0.962  34.232  0.0000
ATOM  10834  H2  WAT  2584       2.584   0.806  35.797  0.0000
TER              TER
ATOM  10886  O   WAT  2602       2.892  -3.252  32.639  0.0000
ATOM  10887  H1  WAT  2602       1.952  -3.049  32.904  0.0000
ATOM  10888  H2  WAT  2602       3.475  -2.840  33.326  0.0000
TER              TER
ATOM  10943  O   WAT  2621       5.665  -2.420  27.066  0.0000
ATOM  10944  H1  WAT  2621       4.827  -2.157  27.507  0.0000
ATOM  10945  H2  WAT  2621       6.156  -2.937  27.772  0.0000
TER              TER
ATOM  11030  O   WAT  2650      -0.566   0.178  32.684  0.0000
ATOM  11031  H1  WAT  2650      -0.228   1.095  32.769  0.0000
ATOM  11032  H2  WAT  2650      -0.923   0.102  31.740  0.0000
TER              TER
ATOM  11096  O   WAT  2672       9.540  -1.844  32.463  0.0000
ATOM  11097  H1  WAT  2672       9.519  -2.819  32.242  0.0000
ATOM  11098  H2  WAT  2672      10.444  -1.582  32.087  0.0000
TER              TER
ATOM  11204  O   WAT  2708       9.789  -3.568  28.879  0.0000
ATOM  11205  H1  WAT  2708       9.216  -2.770  28.915  0.0000
ATOM  11206  H2  WAT  2708       9.376  -4.105  28.139  0.0000
TER              TER
ATOM  11429  O   WAT  2783       0.116  -2.516  32.991  0.0000
ATOM  11430  H1  WAT  2783       0.027  -1.522  33.010  0.0000
ATOM  11431  H2  WAT  2783      -0.372  -2.820  33.818  0.0000
TER              TER
ATOM  11612  O   WAT  2844       8.764  -0.959  34.923  0.0000
ATOM  11613  H1  WAT  2844       8.970  -1.242  33.978  0.0000
ATOM  11614  H2  WAT  2844       8.441  -1.811  35.359  0.0000
TER              TER
ATOM  14273  O   WAT  3731      -1.126  -3.318  30.577  0.0000
ATOM  14274  H1  WAT  3731      -2.015  -2.951  30.337  0.0000
ATOM  14275  H2  WAT  3731      -0.866  -3.000  31.489  0.0000
TER              TER
ATOM  14447  O   WAT  3789       0.169  -3.358  28.121  0.0000
ATOM  14448  H1  WAT  3789      -0.133  -3.436  29.064  0.0000
ATOM  14449  H2  WAT  3789       0.972  -3.945  28.019  0.0000
TER              TER
ATOM  14516  O   WAT  3812       4.448  -1.634  34.385  0.0000
ATOM  14517  H1  WAT  3812       3.671  -1.058  34.636  0.0000
ATOM  14518  H2  WAT  3812       5.199  -1.092  34.794  0.0000
END
