# Supplementary material for: Comprehensive Mechanistic View of the Hydrolysis of Oxadiazole-Based Inhibitors by Histone Deacetylase 6 (HDAC6)
Source: ACS Chem Biol. 2023 Jul 3;18(7):1594–610. doi: 10.1021/acschembio.3c00212 (PMC10367051; doi:10.1021/acschembio.3c00212)
Supplement: Supplementary file 4 — cb3c00212_si_004.zip [file cb3c00212_si_004.zip › SI_Structures_Energies/P_FIN_QM.pdb]

REMARK title
ATOM    334  HA  HIE   462      16.946  -0.113  30.809  0.0000
ATOM    347  C   HIE   462      15.901   0.256  30.596  0.0000
ATOM    348  O   HIE   462      15.446   0.127  29.440  0.0000
ATOM    349  N   HIE   463      15.182   0.846  31.583  0.0000
ATOM    350  H   HIE   463      15.539   0.944  32.545  0.0000
ATOM    351  CA  HIE   463      13.850   1.396  31.296  0.0000
ATOM    352  HA  HIE   463      13.164   0.565  31.077  0.0000
ATOM    353  CB  HIE   463      13.346   2.172  32.530  0.0000
ATOM    354  HB2 HIE   463      13.362   1.493  33.398  0.0000
ATOM    355  HB3 HIE   463      14.051   2.995  32.734  0.0000
ATOM    356  CG  HIE   463      11.953   2.698  32.344  0.0000
ATOM    357  ND1 HIE   463      11.618   3.636  31.365  0.0000
ATOM    358  CE1 HIE   463      10.296   3.816  31.469  0.0000
ATOM    359  HE1 HIE   463       9.691   4.482  30.855  0.0000
ATOM    360  NE2 HIE   463       9.768   3.052  32.472  0.0000
ATOM    361  HE2 HIE   463       8.805   3.098  32.845  0.0000
ATOM    362  CD2 HIE   463      10.807   2.333  33.040  0.0000
ATOM    363  HD2 HIE   463      10.644   1.630  33.853  0.0000
ATOM    364  C   HIE   463      13.949   2.329  30.071  0.0000
ATOM    365  O   HIE   463      14.836   3.210  30.017  0.0000
ATOM    366  N   PRO   464      13.037   2.163  29.080  0.0000
ATOM    367  CD  PRO   464      11.790   1.363  29.109  0.0000
ATOM    368  HD2 PRO   464      11.313   1.410  30.096  0.0000
ATOM    369  HD3 PRO   464      11.992   0.308  28.861  0.0000
ATOM    370  CG  PRO   464      10.958   2.043  28.013  0.0000
ATOM    371  HG2 PRO   464      10.490   2.958  28.414  0.0000
ATOM    372  HG3 PRO   464      10.162   1.394  27.627  0.0000
ATOM    373  CB  PRO   464      12.009   2.390  26.951  0.0000
ATOM    374  HB2 PRO   464      11.673   3.165  26.251  0.0000
ATOM    375  HB3 PRO   464      12.286   1.498  26.372  0.0000
ATOM    376  CA  PRO   464      13.225   2.848  27.793  0.0000
ATOM    377  HA  PRO   464      14.182   2.545  27.339  0.0000
ATOM    378  C   PRO   464      13.284   4.363  27.883  0.0000
ATOM    379  O   PRO   464      13.817   5.002  26.930  0.0000
ATOM    380  N   GLU   465      12.727   4.990  28.946  0.0000
ATOM    381  H   GLU   465      12.425   4.436  29.779  0.0000
ATOM    382  CA  GLU   465      12.874   6.441  29.084  0.0000
ATOM    383  HA  GLU   465      12.776   6.862  28.074  0.0000
ATOM    384  HB  GLU   465      12.026   6.861  29.678  0.0000
ATOM    393  H   GLU   465      13.895   6.702  29.428  0.0000
TER              TER
ATOM   1485  HA  SER   531       3.731   3.761  34.310  0.0000
ATOM   1487  CB  SER   531       3.427   3.610  33.254  0.0000
ATOM   1488  HB2 SER   531       2.953   4.521  32.855  0.0000
ATOM   1489  HB3 SER   531       4.340   3.416  32.672  0.0000
ATOM   1490  OG  SER   531       2.550   2.468  33.076  0.0000
ATOM   1491  HG  SER   531       1.625   2.734  33.333  0.0000
TER              TER
ATOM   2090  HA  HID   573       1.652  14.851  27.168  0.0000
ATOM   2092  CB  HID   573       1.636  14.713  26.065  0.0000
ATOM   2093  HB2 HID   573       0.645  15.049  25.725  0.0000
ATOM   2094  HB3 HID   573       2.393  15.388  25.616  0.0000
ATOM   2095  CG  HID   573       1.840  13.308  25.614  0.0000
ATOM   2096  ND1 HID   573       1.447  12.890  24.336  0.0000
ATOM   2097  HD1 HID   573       1.017  13.505  23.613  0.0000
ATOM   2098  CE1 HID   573       1.643  11.564  24.202  0.0000
ATOM   2099  HE1 HID   573       1.459  10.946  23.332  0.0000
ATOM   2100  NE2 HID   573       2.179  11.117  25.351  0.0000
ATOM   2101  CD2 HID   573       2.317  12.173  26.241  0.0000
ATOM   2102  HD2 HID   573       2.729  12.024  27.238  0.0000
TER              TER
ATOM   2107  HA  HID   574       0.417  11.764  29.965  0.0000
ATOM   2109  CB  HID   574       0.872  10.760  30.109  0.0000
ATOM   2110  HB2 HID   574       1.835  10.887  30.617  0.0000
ATOM   2111  HB3 HID   574       0.217  10.184  30.785  0.0000
ATOM   2112  CG  HID   574       1.067   9.987  28.850  0.0000
ATOM   2113  ND1 HID   574       0.012   9.560  28.049  0.0000
ATOM   2114  HD1 HID   574      -0.986   9.712  28.269  0.0000
ATOM   2115  CE1 HID   574       0.509   8.875  26.988  0.0000
ATOM   2116  HE1 HID   574      -0.120   8.462  26.206  0.0000
ATOM   2117  NE2 HID   574       1.852   8.838  27.044  0.0000
ATOM   2118  CD2 HID   574       2.205   9.520  28.216  0.0000
ATOM   2119  HD2 HID   574       3.238   9.569  28.562  0.0000
TER              TER
ATOM   2207  HA  CYS   581       1.615   9.236  34.024  0.0000
ATOM   2214  C   CYS   581       2.337   9.069  33.173  0.0000
ATOM   2215  O   CYS   581       2.774  10.034  32.511  0.0000
ATOM   2216  N   GLY   582       2.628   7.776  32.884  0.0000
ATOM   2217  H   GLY   582       2.204   7.040  33.471  0.0000
ATOM   2218  CA  GLY   582       3.168   7.467  31.557  0.0000
ATOM   2219  HA2 GLY   582       3.308   6.379  31.450  0.0000
ATOM   2220  HA3 GLY   582       2.461   7.795  30.778  0.0000
ATOM   2221  C   GLY   582       4.490   8.184  31.262  0.0000
ATOM   2222  O   GLY   582       4.706   8.704  30.146  0.0000
ATOM   2223  N   PHE   583       5.384   8.187  32.282  0.0000
ATOM   2224  H   PHE   583       5.100   7.712  33.141  0.0000
ATOM   2225  CA  PHE   583       6.742   8.733  32.216  0.0000
ATOM   2226  HA  PHE   583       7.270   8.337  33.098  0.0000
ATOM   2227  CB  PHE   583       7.521   8.300  30.947  0.0000
ATOM   2228  HB2 PHE   583       7.180   8.898  30.090  0.0000
ATOM   2229  HB3 PHE   583       8.570   8.568  31.130  0.0000
ATOM   2230  CG  PHE   583       7.412   6.828  30.590  0.0000
ATOM   2231  CD1 PHE   583       7.217   5.825  31.560  0.0000
ATOM   2232  HD1 PHE   583       7.237   6.084  32.622  0.0000
ATOM   2233  CE1 PHE   583       7.036   4.481  31.190  0.0000
ATOM   2234  HE1 PHE   583       6.848   3.729  31.964  0.0000
ATOM   2235  CZ  PHE   583       7.128   4.101  29.840  0.0000
ATOM   2236  HZ  PHE   583       7.009   3.052  29.554  0.0000
ATOM   2237  CE2 PHE   583       7.406   5.080  28.871  0.0000
ATOM   2238  HE2 PHE   583       7.521   4.796  27.820  0.0000
ATOM   2239  CD2 PHE   583       7.519   6.431  29.240  0.0000
ATOM   2240  HD2 PHE   583       7.710   7.180  28.462  0.0000
ATOM   2241  C   PHE   583       6.785  10.275  32.374  0.0000
ATOM   2242  O   PHE   583       7.870  10.882  32.290  0.0000
ATOM   2243  N   CYS   584       5.589  10.883  32.620  0.0000
ATOM   2244  H   CYS   584       4.736  10.315  32.663  0.0000
ATOM   2245  CA  CYS   584       5.392  12.327  32.608  0.0000
ATOM   2246  HA  CYS   584       6.341  12.782  32.292  0.0000
ATOM   2247  CB  CYS   584       4.251  12.692  31.630  0.0000
ATOM   2248  HB2 CYS   584       3.299  12.302  32.014  0.0000
ATOM   2249  HB3 CYS   584       4.176  13.786  31.559  0.0000
ATOM   2250  SG  CYS   584       4.506  12.091  29.912  0.0000
ATOM   2251  HG  CYS   584       4.558  10.756  30.198  0.0000
ATOM   2252  C   CYS   584       4.952  12.835  34.005  0.0000
ATOM   2253  O   CYS   584       3.995  12.304  34.616  0.0000
ATOM   2254  N   PHE   585       5.623  13.918  34.485  0.0000
ATOM   2255  H   PHE   585       6.376  14.356  33.931  0.0000
ATOM   2256  CA  PHE   585       5.313  14.498  35.796  0.0000
ATOM   2257  HA  PHE   585       4.767  13.746  36.381  0.0000
ATOM   2258  HB  PHE   585       6.249  14.782  36.335  0.0000
ATOM   2272  H   PHE   585       4.689  15.411  35.732  0.0000
TER              TER
ATOM   2702  HA  ASP   612       3.495  10.928  20.195  0.0000
ATOM   2704  CB  ASP   612       3.491  11.284  21.249  0.0000
ATOM   2705  HB2 ASP   612       4.089  12.204  21.320  0.0000
ATOM   2706  HB3 ASP   612       2.456  11.567  21.489  0.0000
ATOM   2707  CG  ASP   612       3.997  10.280  22.279  0.0000
ATOM   2708  OD1 ASP   612       3.206   9.284  22.571  0.0000
ATOM   2709  OD2 ASP   612       5.100  10.466  22.857  0.0000
TER              TER
ATOM   2730  HA  HIE   614       0.444   7.330  22.938  0.0000
ATOM   2732  CB  HIE   614       0.948   7.223  23.922  0.0000
ATOM   2733  HB2 HIE   614       1.462   8.172  24.141  0.0000
ATOM   2734  HB3 HIE   614       0.150   7.074  24.665  0.0000
ATOM   2735  CG  HIE   614       1.925   6.087  23.994  0.0000
ATOM   2736  ND1 HIE   614       3.281   6.221  23.684  0.0000
ATOM   2737  CE1 HIE   614       3.830   4.993  23.797  0.0000
ATOM   2738  HE1 HIE   614       4.881   4.771  23.629  0.0000
ATOM   2739  NE2 HIE   614       2.894   4.088  24.170  0.0000
ATOM   2740  HE2 HIE   614       3.040   3.079  24.492  0.0000
ATOM   2741  CD2 HIE   614       1.692   4.759  24.309  0.0000
ATOM   2742  HD2 HIE   614       0.788   4.236  24.600  0.0000
TER              TER
ATOM   3176  HA  PHE   643      -1.246   2.686  26.598  0.0000
ATOM   3178  CB  PHE   643      -0.186   2.685  26.932  0.0000
ATOM   3179  HB2 PHE   643       0.037   1.663  27.266  0.0000
ATOM   3180  HB3 PHE   643       0.458   2.875  26.059  0.0000
ATOM   3181  CG  PHE   643       0.098   3.666  28.046  0.0000
ATOM   3182  CD1 PHE   643      -0.146   3.285  29.383  0.0000
ATOM   3183  HD1 PHE   643      -0.518   2.277  29.587  0.0000
ATOM   3184  CE1 PHE   643       0.022   4.196  30.437  0.0000
ATOM   3185  HE1 PHE   643      -0.214   3.890  31.458  0.0000
ATOM   3186  CZ  PHE   643       0.465   5.501  30.179  0.0000
ATOM   3187  HZ  PHE   643       0.578   6.214  30.998  0.0000
ATOM   3188  CE2 PHE   643       0.751   5.882  28.859  0.0000
ATOM   3189  HE2 PHE   643       1.131   6.886  28.650  0.0000
ATOM   3190  CD2 PHE   643       0.573   4.972  27.805  0.0000
ATOM   3191  HD2 PHE   643       0.813   5.285  26.783  0.0000
TER              TER
ATOM   4110  HA  ASP   705       7.511   6.488  19.560  0.0000
ATOM   4112  CB  ASP   705       7.115   6.337  20.589  0.0000
ATOM   4113  HB2 ASP   705       6.582   5.372  20.620  0.0000
ATOM   4114  HB3 ASP   705       7.967   6.168  21.262  0.0000
ATOM   4115  CG  ASP   705       6.219   7.402  21.215  0.0000
ATOM   4116  OD1 ASP   705       5.693   8.340  20.577  0.0000
ATOM   4117  OD2 ASP   705       6.025   7.170  22.502  0.0000
TER              TER
ATOM   4199  HA  LEU   712       6.769   0.702  22.511  0.0000
ATOM   4201  CB  LEU   712       6.850   1.457  23.321  0.0000
ATOM   4202  HB2 LEU   712       7.402   2.322  22.917  0.0000
ATOM   4203  HB3 LEU   712       5.816   1.789  23.534  0.0000
ATOM   4204  CG  LEU   712       7.458   0.957  24.657  0.0000
ATOM   4205  HG  LEU   712       6.909   0.051  24.977  0.0000
ATOM   4206  CD1 LEU   712       8.952   0.601  24.595  0.0000
ATOM   4207 1HD1 LEU   712       9.154  -0.261  23.934  0.0000
ATOM   4208 2HD1 LEU   712       9.553   1.455  24.237  0.0000
ATOM   4209 3HD1 LEU   712       9.324   0.327  25.596  0.0000
ATOM   4210  CD2 LEU   712       7.234   2.024  25.742  0.0000
ATOM   4211 1HD2 LEU   712       6.156   2.198  25.877  0.0000
ATOM   4212 2HD2 LEU   712       7.649   1.707  26.713  0.0000
ATOM   4213 3HD2 LEU   712       7.713   2.982  25.467  0.0000
TER              TER
ATOM   4640  HA  LEU   741      10.009  15.905  22.835  0.0000
ATOM   4655  C   LEU   741       9.323  15.448  23.606  0.0000
ATOM   4656  O   LEU   741       9.285  15.932  24.752  0.0000
ATOM   4657  N   GLU   742       8.617  14.378  23.162  0.0000
ATOM   4658  H   GLU   742       8.734  14.109  22.175  0.0000
ATOM   4659  CA  GLU   742       7.774  13.578  24.061  0.0000
ATOM   4660  HA  GLU   742       7.868  14.051  25.051  0.0000
ATOM   4661  CB  GLU   742       6.285  13.575  23.679  0.0000
ATOM   4662  HB2 GLU   742       6.149  13.076  22.708  0.0000
ATOM   4663  HB3 GLU   742       5.760  12.958  24.426  0.0000
ATOM   4664  CG  GLU   742       5.600  14.950  23.626  0.0000
ATOM   4665  HG2 GLU   742       6.277  15.709  23.193  0.0000
ATOM   4666  HG3 GLU   742       4.734  14.879  22.949  0.0000
ATOM   4667  CD  GLU   742       5.093  15.466  24.991  0.0000
ATOM   4668  OE1 GLU   742       4.155  16.346  24.965  0.0000
ATOM   4669  OE2 GLU   742       5.632  14.979  26.036  0.0000
ATOM   4670  C   GLU   742       8.418  12.175  24.187  0.0000
ATOM   4671  O   GLU   742       9.563  12.059  24.671  0.0000
ATOM   4672  N   GLY   743       7.668  11.116  23.778  0.0000
ATOM   4673  H   GLY   743       6.746  11.256  23.345  0.0000
ATOM   4674  CA  GLY   743       8.162   9.755  23.758  0.0000
ATOM   4675  HA2 GLY   743       8.721   9.530  24.682  0.0000
ATOM   4676  HA3 GLY   743       7.300   9.070  23.705  0.0000
ATOM   4677  C   GLY   743       9.061   9.459  22.544  0.0000
ATOM   4678  O   GLY   743       9.502  10.352  21.796  0.0000
ATOM   4679  N   GLY   744       9.326   8.135  22.367  0.0000
ATOM   4680  H   GLY   744       9.001   7.452  23.065  0.0000
ATOM   4681  CA  GLY   744      10.282   7.673  21.376  0.0000
ATOM   4682  HA2 GLY   744       9.827   6.932  20.704  0.0000
ATOM   4683  HA3 GLY   744      10.589   8.558  20.798  0.0000
ATOM   4684  C   GLY   744      11.505   7.076  22.065  0.0000
ATOM   4685  O   GLY   744      12.162   7.756  22.886  0.0000
ATOM   4686  N   TYR   745      11.797   5.803  21.694  0.0000
ATOM   4687  H   TYR   745      11.074   5.284  21.159  0.0000
ATOM   4688  CA  TYR   745      12.723   4.994  22.480  0.0000
ATOM   4689  HA  TYR   745      13.187   5.679  23.206  0.0000
ATOM   4690  CB  TYR   745      11.912   3.920  23.261  0.0000
ATOM   4691  HB2 TYR   745      11.441   3.227  22.545  0.0000
ATOM   4692  HB3 TYR   745      12.614   3.343  23.886  0.0000
ATOM   4693  CG  TYR   745      10.867   4.650  24.073  0.0000
ATOM   4694  CD1 TYR   745      11.281   5.454  25.156  0.0000
ATOM   4695  HD1 TYR   745      12.323   5.418  25.490  0.0000
ATOM   4696  CE1 TYR   745      10.396   6.310  25.812  0.0000
ATOM   4697  HE1 TYR   745      10.719   6.932  26.652  0.0000
ATOM   4698  CZ  TYR   745       9.062   6.392  25.376  0.0000
ATOM   4699  OH  TYR   745       8.238   7.299  26.004  0.0000
ATOM   4700  HH  TYR   745       7.307   7.051  25.740  0.0000
ATOM   4701  CE2 TYR   745       8.619   5.590  24.300  0.0000
ATOM   4702  HE2 TYR   745       7.581   5.658  23.960  0.0000
ATOM   4703  CD2 TYR   745       9.525   4.722  23.658  0.0000
ATOM   4704  HD2 TYR   745       9.187   4.129  22.800  0.0000
ATOM   4705  C   TYR   745      13.890   4.399  21.696  0.0000
ATOM   4706  O   TYR   745      14.934   4.109  22.316  0.0000
ATOM   4707  N   ASN   746      13.734   4.179  20.360  0.0000
ATOM   4708  H   ASN   746      12.964   4.632  19.853  0.0000
ATOM   4709  CA  ASN   746      14.890   3.718  19.569  0.0000
ATOM   4710  HA  ASN   746      15.395   2.920  20.129  0.0000
ATOM   4711  HB  ASN   746      14.531   3.285  18.603  0.0000
ATOM   4719  H   ASN   746      15.572   4.581  19.436  0.0000
TER              TER
ATOM   5443  ZN  ZN    799       4.446   7.886  23.387  0.0000
TER              TER
ATOM   5446  N1  QL5   802       4.755   8.796  25.290  0.0000
ATOM   5447  H2  QL5   802       5.766   8.990  25.359  0.0000
ATOM   5448  H71 QL5   802       2.201  10.120  25.661  0.0000
ATOM   5449  H72 QL5   802       4.298   9.709  25.418  0.0000
ATOM   5450  N2  QL5   802       4.401   7.960  26.413  0.0000
ATOM   5451  H3  QL5   802       3.383   8.067  26.662  0.0000
ATOM   5452  C3  QL5   802       4.953   6.711  26.314  0.0000
ATOM   5453  O2  QL5   802       5.812   6.499  25.412  0.0000
ATOM   5454  C4  QL5   802       4.540   5.655  27.247  0.0000
ATOM   5455  C5  QL5   802       4.039   5.873  28.546  0.0000
ATOM   5456  H4  QL5   802       3.970   6.893  28.941  0.0000
ATOM   5457  N3  QL5   802       3.699   4.873  29.378  0.0000
ATOM   5458  C16 QL5   802       4.759   4.331  26.830  0.0000
ATOM   5459  H15 QL5   802       5.241   4.140  25.872  0.0000
ATOM   5460  C15 QL5   802       4.369   3.295  27.663  0.0000
ATOM   5461  H14 QL5   802       4.487   2.256  27.356  0.0000
ATOM   5462  C6  QL5   802       3.812   3.608  28.913  0.0000
ATOM   5463  C7  QL5   802       3.258   2.495  29.774  0.0000
ATOM   5464  H5  QL5   802       2.174   2.444  29.579  0.0000
ATOM   5465  H6  QL5   802       3.359   2.725  30.842  0.0000
ATOM   5466  N4  QL5   802       3.878   1.200  29.448  0.0000
ATOM   5467  S1  QL5   802       2.902   0.031  28.721  0.0000
ATOM   5468  C14 QL5   802       1.900  -0.680  30.027  0.0000
ATOM   5469  H11 QL5   802       1.236  -1.420  29.555  0.0000
ATOM   5470  H12 QL5   802       1.325   0.127  30.497  0.0000
ATOM   5471  H13 QL5   802       2.571  -1.170  30.750  0.0000
ATOM   5472  O3  QL5   802       2.036   0.762  27.760  0.0000
ATOM   5473  O4  QL5   802       3.792  -1.045  28.205  0.0000
ATOM   5474  C8  QL5   802       5.147   0.857  30.027  0.0000
ATOM   5475  C13 QL5   802       6.193   0.431  29.186  0.0000
ATOM   5476  H10 QL5   802       6.044   0.325  28.111  0.0000
ATOM   5477  C12 QL5   802       7.432   0.136  29.766  0.0000
ATOM   5478  CL1 QL5   802       8.713  -0.500  28.745  0.0000
ATOM   5479  C11 QL5   802       7.684   0.346  31.128  0.0000
ATOM   5480  H9  QL5   802       8.662   0.112  31.547  0.0000
ATOM   5481  C10 QL5   802       6.632   0.789  31.943  0.0000
ATOM   5482  H8  QL5   802       6.813   0.959  33.005  0.0000
ATOM   5483  C9  QL5   802       5.353   1.004  31.410  0.0000
ATOM   5484  H7  QL5   802       4.518   1.266  32.064  0.0000
TER              TER
ATOM   6136  O   WAT  1020       3.186   1.587  25.191  0.0000
ATOM   6137  H1  WAT  1020       3.142   0.784  24.573  0.0000
ATOM   6138  H2  WAT  1020       2.678   1.316  25.997  0.0000
TER              TER
ATOM   6466  O   WAT  1130       7.623   3.154  34.412  0.0000
ATOM   6467  H1  WAT  1130       6.806   3.180  34.962  0.0000
ATOM   6468  H2  WAT  1130       8.243   2.608  34.996  0.0000
TER              TER
ATOM   8572  O   WAT  1832       4.035  -3.540  29.629  0.0000
ATOM   8573  H1  WAT  1832       3.824  -2.724  29.125  0.0000
ATOM   8574  H2  WAT  1832       3.660  -3.380  30.532  0.0000
TER              TER
ATOM  10825  O   WAT  2583       2.615   0.307  34.947  0.0000
ATOM  10826  H1  WAT  2583       2.664   0.974  34.213  0.0000
ATOM  10827  H2  WAT  2583       2.587   0.862  35.782  0.0000
TER              TER
ATOM  10879  O   WAT  2601       2.904  -2.959  32.178  0.0000
ATOM  10880  H1  WAT  2601       1.990  -2.797  32.545  0.0000
ATOM  10881  H2  WAT  2601       3.540  -2.524  32.808  0.0000
TER              TER
ATOM  10936  O   WAT  2620       6.152  -2.128  26.925  0.0000
ATOM  10937  H1  WAT  2620       5.400  -1.643  27.330  0.0000
ATOM  10938  H2  WAT  2620       6.464  -2.726  27.669  0.0000
TER              TER
ATOM  11023  O   WAT  2649      -0.558   0.242  32.660  0.0000
ATOM  11024  H1  WAT  2649      -0.253   1.170  32.752  0.0000
ATOM  11025  H2  WAT  2649      -0.900   0.144  31.715  0.0000
TER              TER
ATOM  11089  O   WAT  2671       9.504  -1.869  32.435  0.0000
ATOM  11090  H1  WAT  2671       9.478  -2.844  32.219  0.0000
ATOM  11091  H2  WAT  2671      10.418  -1.619  32.076  0.0000
TER              TER
ATOM  11197  O   WAT  2707       9.804  -3.672  28.887  0.0000
ATOM  11198  H1  WAT  2707       9.189  -2.914  28.999  0.0000
ATOM  11199  H2  WAT  2707       9.395  -4.186  28.130  0.0000
TER              TER
ATOM  11422  O   WAT  2782       0.224  -2.384  32.954  0.0000
ATOM  11423  H1  WAT  2782       0.096  -1.393  32.977  0.0000
ATOM  11424  H2  WAT  2782      -0.254  -2.726  33.767  0.0000
TER              TER
ATOM  11605  O   WAT  2843       8.749  -0.982  34.891  0.0000
ATOM  11606  H1  WAT  2843       8.952  -1.282  33.948  0.0000
ATOM  11607  H2  WAT  2843       8.420  -1.827  35.336  0.0000
TER              TER
ATOM  14266  O   WAT  3730      -0.897  -3.236  30.564  0.0000
ATOM  14267  H1  WAT  3730      -1.783  -2.842  30.385  0.0000
ATOM  14268  H2  WAT  3730      -0.579  -2.907  31.458  0.0000
TER              TER
ATOM  14440  O   WAT  3788       0.407  -3.265  28.181  0.0000
ATOM  14441  H1  WAT  3788       0.097  -3.328  29.130  0.0000
ATOM  14442  H2  WAT  3788       1.122  -3.960  28.057  0.0000
TER              TER
ATOM  14509  O   WAT  3811       4.452  -1.592  34.112  0.0000
ATOM  14510  H1  WAT  3811       3.686  -1.129  34.544  0.0000
ATOM  14511  H2  WAT  3811       5.207  -1.007  34.434  0.0000
END
