# Supplementary material for: Comprehensive Mechanistic View of the Hydrolysis of Oxadiazole-Based Inhibitors by Histone Deacetylase 6 (HDAC6)
Source: ACS Chem Biol. 2023 Jul 3;18(7):1594–610. doi: 10.1021/acschembio.3c00212 (PMC10367051; doi:10.1021/acschembio.3c00212)
Supplement: Supplementary file 4 — cb3c00212_si_004.zip [file cb3c00212_si_004.zip › SI_Structures_Energies/P_S1_QM.pdb]

REMARK title
ATOM    334  HA  HIE   462      16.934  -0.104  30.803  0.0000
ATOM    347  C   HIE   462      15.887   0.259  30.587  0.0000
ATOM    348  O   HIE   462      15.437   0.120  29.430  0.0000
ATOM    349  N   HIE   463      15.162   0.850  31.570  0.0000
ATOM    350  H   HIE   463      15.520   0.958  32.529  0.0000
ATOM    351  CA  HIE   463      13.830   1.402  31.278  0.0000
ATOM    352  HA  HIE   463      13.143   0.573  31.061  0.0000
ATOM    353  CB  HIE   463      13.329   2.182  32.512  0.0000
ATOM    354  HB2 HIE   463      13.342   1.504  33.381  0.0000
ATOM    355  HB3 HIE   463      14.037   3.003  32.714  0.0000
ATOM    356  CG  HIE   463      11.937   2.715  32.325  0.0000
ATOM    357  ND1 HIE   463      11.608   3.651  31.343  0.0000
ATOM    358  CE1 HIE   463      10.286   3.837  31.446  0.0000
ATOM    359  HE1 HIE   463       9.680   4.502  30.831  0.0000
ATOM    360  NE2 HIE   463       9.755   3.080  32.452  0.0000
ATOM    361  HE2 HIE   463       8.793   3.135  32.828  0.0000
ATOM    362  CD2 HIE   463      10.790   2.357  33.022  0.0000
ATOM    363  HD2 HIE   463      10.623   1.658  33.838  0.0000
ATOM    364  C   HIE   463      13.934   2.336  30.053  0.0000
ATOM    365  O   HIE   463      14.828   3.210  30.002  0.0000
ATOM    366  N   PRO   464      13.021   2.172  29.062  0.0000
ATOM    367  CD  PRO   464      11.767   1.383  29.098  0.0000
ATOM    368  HD2 PRO   464      11.302   1.426  30.091  0.0000
ATOM    369  HD3 PRO   464      11.958   0.328  28.839  0.0000
ATOM    370  CG  PRO   464      10.928   2.078  28.018  0.0000
ATOM    371  HG2 PRO   464      10.473   2.995  28.429  0.0000
ATOM    372  HG3 PRO   464      10.122   1.440  27.638  0.0000
ATOM    373  CB  PRO   464      11.970   2.422  26.945  0.0000
ATOM    374  HB2 PRO   464      11.630   3.207  26.257  0.0000
ATOM    375  HB3 PRO   464      12.232   1.531  26.355  0.0000
ATOM    376  CA  PRO   464      13.200   2.864  27.775  0.0000
ATOM    377  HA  PRO   464      14.149   2.554  27.310  0.0000
ATOM    378  C   PRO   464      13.272   4.378  27.868  0.0000
ATOM    379  O   PRO   464      13.810   5.012  26.916  0.0000
ATOM    380  N   GLU   465      12.721   5.006  28.933  0.0000
ATOM    381  H   GLU   465      12.410   4.452  29.763  0.0000
ATOM    382  CA  GLU   465      12.869   6.457  29.074  0.0000
ATOM    383  HA  GLU   465      12.765   6.884  28.068  0.0000
ATOM    384  HB  GLU   465      12.024   6.873  29.675  0.0000
ATOM    393  H   GLU   465      13.891   6.711  29.418  0.0000
TER              TER
ATOM   1485  HA  SER   531       3.730   3.714  34.334  0.0000
ATOM   1487  CB  SER   531       3.420   3.548  33.282  0.0000
ATOM   1488  HB2 SER   531       2.948   4.453  32.867  0.0000
ATOM   1489  HB3 SER   531       4.325   3.337  32.694  0.0000
ATOM   1490  OG  SER   531       2.532   2.407  33.136  0.0000
ATOM   1491  HG  SER   531       1.609   2.689  33.380  0.0000
TER              TER
ATOM   2090  HA  HID   573       1.620  14.729  27.116  0.0000
ATOM   2092  CB  HID   573       1.598  14.538  26.021  0.0000
ATOM   2093  HB2 HID   573       0.609  14.872  25.670  0.0000
ATOM   2094  HB3 HID   573       2.355  15.198  25.551  0.0000
ATOM   2095  CG  HID   573       1.815  13.120  25.603  0.0000
ATOM   2096  ND1 HID   573       1.483  12.709  24.305  0.0000
ATOM   2097  HD1 HID   573       1.039  13.318  23.588  0.0000
ATOM   2098  CE1 HID   573       1.820  11.411  24.139  0.0000
ATOM   2099  HE1 HID   573       1.748  10.802  23.243  0.0000
ATOM   2100  NE2 HID   573       2.349  10.978  25.292  0.0000
ATOM   2101  CD2 HID   573       2.360  12.008  26.218  0.0000
ATOM   2102  HD2 HID   573       2.784  11.875  27.210  0.0000
TER              TER
ATOM   2107  HA  HID   574       0.399  11.720  29.969  0.0000
ATOM   2109  CB  HID   574       0.856  10.717  30.115  0.0000
ATOM   2110  HB2 HID   574       1.838  10.847  30.583  0.0000
ATOM   2111  HB3 HID   574       0.227  10.158  30.830  0.0000
ATOM   2112  CG  HID   574       0.997   9.911  28.866  0.0000
ATOM   2113  ND1 HID   574      -0.089   9.574  28.064  0.0000
ATOM   2114  HD1 HID   574      -1.070   9.797  28.281  0.0000
ATOM   2115  CE1 HID   574       0.346   8.780  27.048  0.0000
ATOM   2116  HE1 HID   574      -0.318   8.399  26.278  0.0000
ATOM   2117  NE2 HID   574       1.663   8.590  27.139  0.0000
ATOM   2118  CD2 HID   574       2.084   9.289  28.271  0.0000
ATOM   2119  HD2 HID   574       3.124   9.261  28.600  0.0000
TER              TER
ATOM   2207  HA  CYS   581       1.588   9.203  34.048  0.0000
ATOM   2214  C   CYS   581       2.310   9.026  33.199  0.0000
ATOM   2215  O   CYS   581       2.751   9.987  32.536  0.0000
ATOM   2216  N   GLY   582       2.589   7.729  32.927  0.0000
ATOM   2217  H   GLY   582       2.165   7.007  33.529  0.0000
ATOM   2218  CA  GLY   582       3.140   7.383  31.614  0.0000
ATOM   2219  HA2 GLY   582       3.308   6.295  31.551  0.0000
ATOM   2220  HA3 GLY   582       2.429   7.663  30.821  0.0000
ATOM   2221  C   GLY   582       4.440   8.129  31.304  0.0000
ATOM   2222  O   GLY   582       4.618   8.671  30.201  0.0000
ATOM   2223  N   PHE   583       5.360   8.144  32.310  0.0000
ATOM   2224  H   PHE   583       5.119   7.645  33.168  0.0000
ATOM   2225  CA  PHE   583       6.709   8.704  32.195  0.0000
ATOM   2226  HA  PHE   583       7.281   8.290  33.041  0.0000
ATOM   2227  CB  PHE   583       7.429   8.316  30.876  0.0000
ATOM   2228  HB2 PHE   583       7.030   8.917  30.048  0.0000
ATOM   2229  HB3 PHE   583       8.480   8.605  31.015  0.0000
ATOM   2230  CG  PHE   583       7.330   6.849  30.495  0.0000
ATOM   2231  CD1 PHE   583       7.199   5.819  31.449  0.0000
ATOM   2232  HD1 PHE   583       7.243   6.055  32.516  0.0000
ATOM   2233  CE1 PHE   583       7.036   4.479  31.054  0.0000
ATOM   2234  HE1 PHE   583       6.884   3.704  31.813  0.0000
ATOM   2235  CZ  PHE   583       7.080   4.134  29.692  0.0000
ATOM   2236  HZ  PHE   583       6.967   3.089  29.385  0.0000
ATOM   2237  CE2 PHE   583       7.275   5.144  28.735  0.0000
ATOM   2238  HE2 PHE   583       7.323   4.895  27.670  0.0000
ATOM   2239  CD2 PHE   583       7.369   6.490  29.130  0.0000
ATOM   2240  HD2 PHE   583       7.466   7.268  28.365  0.0000
ATOM   2241  C   PHE   583       6.755  10.242  32.385  0.0000
ATOM   2242  O   PHE   583       7.846  10.847  32.341  0.0000
ATOM   2243  N   CYS   584       5.555  10.849  32.605  0.0000
ATOM   2244  H   CYS   584       4.703  10.275  32.615  0.0000
ATOM   2245  CA  CYS   584       5.347  12.290  32.578  0.0000
ATOM   2246  HA  CYS   584       6.290  12.752  32.252  0.0000
ATOM   2247  CB  CYS   584       4.204  12.627  31.590  0.0000
ATOM   2248  HB2 CYS   584       3.259  12.215  31.972  0.0000
ATOM   2249  HB3 CYS   584       4.101  13.721  31.527  0.0000
ATOM   2250  SG  CYS   584       4.492  12.056  29.869  0.0000
ATOM   2251  HG  CYS   584       4.552  10.713  30.114  0.0000
ATOM   2252  C   CYS   584       4.914  12.812  33.972  0.0000
ATOM   2253  O   CYS   584       3.954  12.300  34.595  0.0000
ATOM   2254  N   PHE   585       5.599  13.890  34.451  0.0000
ATOM   2255  H   PHE   585       6.358  14.318  33.898  0.0000
ATOM   2256  CA  PHE   585       5.298  14.468  35.764  0.0000
ATOM   2257  HA  PHE   585       4.753  13.715  36.349  0.0000
ATOM   2258  HB  PHE   585       6.236  14.749  36.302  0.0000
ATOM   2272  H   PHE   585       4.676  15.383  35.711  0.0000
TER              TER
ATOM   2702  HA  ASP   612       3.521  10.941  20.061  0.0000
ATOM   2704  CB  ASP   612       3.544  11.304  21.113  0.0000
ATOM   2705  HB2 ASP   612       4.144  12.225  21.165  0.0000
ATOM   2706  HB3 ASP   612       2.518  11.584  21.390  0.0000
ATOM   2707  CG  ASP   612       4.095  10.293  22.108  0.0000
ATOM   2708  OD1 ASP   612       3.302   9.333  22.472  0.0000
ATOM   2709  OD2 ASP   612       5.248  10.460  22.585  0.0000
TER              TER
ATOM   2730  HA  HIE   614       0.477   7.390  22.910  0.0000
ATOM   2732  CB  HIE   614       1.013   7.286  23.877  0.0000
ATOM   2733  HB2 HIE   614       1.535   8.230  24.091  0.0000
ATOM   2734  HB3 HIE   614       0.245   7.138  24.650  0.0000
ATOM   2735  CG  HIE   614       1.985   6.144  23.903  0.0000
ATOM   2736  ND1 HIE   614       3.324   6.266  23.525  0.0000
ATOM   2737  CE1 HIE   614       3.873   5.042  23.649  0.0000
ATOM   2738  HE1 HIE   614       4.922   4.815  23.473  0.0000
ATOM   2739  NE2 HIE   614       2.948   4.146  24.081  0.0000
ATOM   2740  HE2 HIE   614       3.089   3.150  24.405  0.0000
ATOM   2741  CD2 HIE   614       1.756   4.828  24.259  0.0000
ATOM   2742  HD2 HIE   614       0.863   4.320  24.610  0.0000
TER              TER
ATOM   3176  HA  PHE   643      -1.230   2.689  26.584  0.0000
ATOM   3178  CB  PHE   643      -0.165   2.693  26.901  0.0000
ATOM   3179  HB2 PHE   643       0.090   1.661  27.181  0.0000
ATOM   3180  HB3 PHE   643       0.461   2.948  26.031  0.0000
ATOM   3181  CG  PHE   643       0.098   3.623  28.062  0.0000
ATOM   3182  CD1 PHE   643      -0.137   3.161  29.375  0.0000
ATOM   3183  HD1 PHE   643      -0.479   2.132  29.519  0.0000
ATOM   3184  CE1 PHE   643       0.006   4.016  30.477  0.0000
ATOM   3185  HE1 PHE   643      -0.215   3.644  31.479  0.0000
ATOM   3186  CZ  PHE   643       0.405   5.348  30.291  0.0000
ATOM   3187  HZ  PHE   643       0.498   6.019  31.148  0.0000
ATOM   3188  CE2 PHE   643       0.672   5.812  28.994  0.0000
ATOM   3189  HE2 PHE   643       1.005   6.842  28.838  0.0000
ATOM   3190  CD2 PHE   643       0.525   4.956  27.891  0.0000
ATOM   3191  HD2 PHE   643       0.749   5.335  26.887  0.0000
TER              TER
ATOM   4110  HA  ASP   705       7.497   6.481  19.573  0.0000
ATOM   4112  CB  ASP   705       7.084   6.351  20.598  0.0000
ATOM   4113  HB2 ASP   705       6.514   5.408  20.624  0.0000
ATOM   4114  HB3 ASP   705       7.923   6.155  21.280  0.0000
ATOM   4115  CG  ASP   705       6.210   7.458  21.197  0.0000
ATOM   4116  OD1 ASP   705       5.668   8.340  20.493  0.0000
ATOM   4117  OD2 ASP   705       6.069   7.318  22.499  0.0000
TER              TER
ATOM   4199  HA  LEU   712       6.778   0.687  22.527  0.0000
ATOM   4201  CB  LEU   712       6.864   1.433  23.344  0.0000
ATOM   4202  HB2 LEU   712       7.408   2.306  22.944  0.0000
ATOM   4203  HB3 LEU   712       5.832   1.760  23.572  0.0000
ATOM   4204  CG  LEU   712       7.489   0.924  24.670  0.0000
ATOM   4205  HG  LEU   712       6.941   0.019  24.992  0.0000
ATOM   4206  CD1 LEU   712       8.982   0.563  24.583  0.0000
ATOM   4207 1HD1 LEU   712       9.173  -0.297  23.917  0.0000
ATOM   4208 2HD1 LEU   712       9.577   1.419  24.220  0.0000
ATOM   4209 3HD1 LEU   712       9.369   0.289  25.579  0.0000
ATOM   4210  CD2 LEU   712       7.292   1.986  25.765  0.0000
ATOM   4211 1HD2 LEU   712       6.221   2.159  25.939  0.0000
ATOM   4212 2HD2 LEU   712       7.736   1.666  26.722  0.0000
ATOM   4213 3HD2 LEU   712       7.755   2.949  25.482  0.0000
TER              TER
ATOM   4640  HA  LEU   741      10.076  15.974  22.795  0.0000
ATOM   4655  C   LEU   741       9.392  15.521  23.570  0.0000
ATOM   4656  O   LEU   741       9.389  15.978  24.728  0.0000
ATOM   4657  N   GLU   742       8.648  14.495  23.099  0.0000
ATOM   4658  H   GLU   742       8.758  14.246  22.104  0.0000
ATOM   4659  CA  GLU   742       7.819  13.661  23.978  0.0000
ATOM   4660  HA  GLU   742       7.916  14.089  24.987  0.0000
ATOM   4661  CB  GLU   742       6.330  13.663  23.598  0.0000
ATOM   4662  HB2 GLU   742       6.197  13.208  22.604  0.0000
ATOM   4663  HB3 GLU   742       5.810  13.016  24.319  0.0000
ATOM   4664  CG  GLU   742       5.633  15.034  23.596  0.0000
ATOM   4665  HG2 GLU   742       6.300  15.812  23.181  0.0000
ATOM   4666  HG3 GLU   742       4.763  14.967  22.925  0.0000
ATOM   4667  CD  GLU   742       5.124  15.512  24.976  0.0000
ATOM   4668  OE1 GLU   742       4.126  16.327  24.971  0.0000
ATOM   4669  OE2 GLU   742       5.720  15.068  26.005  0.0000
ATOM   4670  C   GLU   742       8.486  12.268  24.030  0.0000
ATOM   4671  O   GLU   742       9.581  12.123  24.616  0.0000
ATOM   4672  N   GLY   743       7.831  11.260  23.406  0.0000
ATOM   4673  H   GLY   743       6.914  11.418  22.975  0.0000
ATOM   4674  CA  GLY   743       8.249   9.878  23.478  0.0000
ATOM   4675  HA2 GLY   743       8.752   9.685  24.439  0.0000
ATOM   4676  HA3 GLY   743       7.356   9.234  23.442  0.0000
ATOM   4677  C   GLY   743       9.172   9.482  22.331  0.0000
ATOM   4678  O   GLY   743       9.715  10.309  21.569  0.0000
ATOM   4679  N   GLY   744       9.351   8.137  22.219  0.0000
ATOM   4680  H   GLY   744       8.945   7.508  22.925  0.0000
ATOM   4681  CA  GLY   744      10.308   7.584  21.287  0.0000
ATOM   4682  HA2 GLY   744       9.850   6.797  20.674  0.0000
ATOM   4683  HA3 GLY   744      10.631   8.417  20.642  0.0000
ATOM   4684  C   GLY   744      11.518   7.029  22.028  0.0000
ATOM   4685  O   GLY   744      12.158   7.735  22.840  0.0000
ATOM   4686  N   TYR   745      11.822   5.747  21.696  0.0000
ATOM   4687  H   TYR   745      11.097   5.214  21.178  0.0000
ATOM   4688  CA  TYR   745      12.728   4.959  22.521  0.0000
ATOM   4689  HA  TYR   745      13.193   5.663  23.228  0.0000
ATOM   4690  CB  TYR   745      11.890   3.926  23.332  0.0000
ATOM   4691  HB2 TYR   745      11.435   3.203  22.635  0.0000
ATOM   4692  HB3 TYR   745      12.574   3.374  23.998  0.0000
ATOM   4693  CG  TYR   745      10.821   4.689  24.088  0.0000
ATOM   4694  CD1 TYR   745      11.197   5.538  25.152  0.0000
ATOM   4695  HD1 TYR   745      12.231   5.525  25.513  0.0000
ATOM   4696  CE1 TYR   745      10.284   6.407  25.752  0.0000
ATOM   4697  HE1 TYR   745      10.576   7.063  26.578  0.0000
ATOM   4698  CZ  TYR   745       8.952   6.459  25.290  0.0000
ATOM   4699  OH  TYR   745       8.119   7.375  25.868  0.0000
ATOM   4700  HH  TYR   745       7.169   7.090  25.696  0.0000
ATOM   4701  CE2 TYR   745       8.551   5.608  24.233  0.0000
ATOM   4702  HE2 TYR   745       7.518   5.650  23.874  0.0000
ATOM   4703  CD2 TYR   745       9.485   4.733  23.642  0.0000
ATOM   4704  HD2 TYR   745       9.174   4.108  22.796  0.0000
ATOM   4705  C   TYR   745      13.891   4.344  21.743  0.0000
ATOM   4706  O   TYR   745      14.933   4.029  22.356  0.0000
ATOM   4707  N   ASN   746      13.741   4.158  20.400  0.0000
ATOM   4708  H   ASN   746      12.969   4.623  19.908  0.0000
ATOM   4709  CA  ASN   746      14.891   3.716  19.594  0.0000
ATOM   4710  HA  ASN   746      15.407   2.914  20.140  0.0000
ATOM   4711  HB  ASN   746      14.530   3.294  18.625  0.0000
ATOM   4719  H   ASN   746      15.569   4.581  19.458  0.0000
TER              TER
ATOM   5443  ZN  ZN    799       4.505   8.004  23.488  0.0000
TER              TER
ATOM   5446  C6  QL3   802       6.154   0.282  29.171  0.0000
ATOM   5447  H07 QL3   802       5.948   0.140  28.110  0.0000
ATOM   5448  C1  QL3   802       7.443   0.072  29.673  0.0000
ATOM   5449  CL1 QL3   802       8.682  -0.543  28.583  0.0000
ATOM   5450  C2  QL3   802       7.781   0.346  31.004  0.0000
ATOM   5451  H02 QL3   802       8.801   0.196  31.358  0.0000
ATOM   5452  C3  QL3   802       6.764   0.762  31.876  0.0000
ATOM   5453  H03 QL3   802       7.005   0.981  32.919  0.0000
ATOM   5454  C4  QL3   802       5.443   0.888  31.428  0.0000
ATOM   5455  H05 QL3   802       4.643   1.138  32.130  0.0000
ATOM   5456  C5  QL3   802       5.144   0.680  30.068  0.0000
ATOM   5457  N1  QL3   802       3.823   0.965  29.590  0.0000
ATOM   5458  S1  QL3   802       2.858  -0.155  28.790  0.0000
ATOM   5459  O2  QL3   802       3.738  -1.244  28.273  0.0000
ATOM   5460  O3  QL3   802       2.021   0.595  27.821  0.0000
ATOM   5461  C14 QL3   802       1.819  -0.862  30.065  0.0000
ATOM   5462  H01 QL3   802       1.269  -0.042  30.545  0.0000
ATOM   5463  H12 QL3   802       2.466  -1.385  30.788  0.0000
ATOM   5464  H15 QL3   802       1.132  -1.564  29.573  0.0000
ATOM   5465  C7  QL3   802       3.210   2.269  29.899  0.0000
ATOM   5466  H08 QL3   802       3.353   2.519  30.956  0.0000
ATOM   5467  H14 QL3   802       2.120   2.207  29.752  0.0000
ATOM   5468  C8  QL3   802       3.731   3.357  28.991  0.0000
ATOM   5469  C9  QL3   802       4.249   3.008  27.734  0.0000
ATOM   5470  H09 QL3   802       4.381   1.964  27.453  0.0000
ATOM   5471  C10 QL3   802       4.578   4.022  26.848  0.0000
ATOM   5472  H10 QL3   802       5.013   3.810  25.872  0.0000
ATOM   5473  N2  QL3   802       3.615   4.630  29.423  0.0000
ATOM   5474  C12 QL3   802       3.909   5.607  28.542  0.0000
ATOM   5475  H11 QL3   802       3.847   6.642  28.898  0.0000
ATOM   5476  C11 QL3   802       4.351   5.347  27.232  0.0000
ATOM   5477  C13 QL3   802       4.721   6.411  26.277  0.0000
ATOM   5478  O25 QL3   802       5.758   6.302  25.555  0.0000
ATOM   5479  C24 QL3   802       5.152   9.313  26.286  0.0000
ATOM   5480  C25 QL3   802       5.752  10.539  25.610  0.0000
ATOM   5481  H55 QL3   802       5.665  10.544  24.516  0.0000
ATOM   5482  F6  QL3   802       5.105  11.684  26.082  0.0000
ATOM   5483  F4  QL3   802       7.069  10.618  25.975  0.0000
ATOM   5484  N4  QL3   802       4.314   8.588  25.453  0.0000
ATOM   5485  N3  QL3   802       3.878   7.447  26.164  0.0000
TER              TER
ATOM   5486  O   WAM   803       5.411   9.078  27.472  0.0000
ATOM   5487  H1  WAM   803       2.774  10.033  25.432  0.0000
ATOM   5488  H2  WAM   803       2.950   7.580  26.643  0.0000
TER              TER
ATOM   6140  O   WAT  1021       3.141   1.595  25.153  0.0000
ATOM   6141  H1  WAT  1021       3.084   0.784  24.551  0.0000
ATOM   6142  H2  WAT  1021       2.638   1.341  25.964  0.0000
TER              TER
ATOM   6470  O   WAT  1131       7.662   3.154  34.397  0.0000
ATOM   6471  H1  WAT  1131       6.829   3.197  34.920  0.0000
ATOM   6472  H2  WAT  1131       8.267   2.613  34.999  0.0000
TER              TER
ATOM   8576  O   WAT  1833       4.032  -3.694  29.696  0.0000
ATOM   8577  H1  WAT  1833       3.816  -2.890  29.173  0.0000
ATOM   8578  H2  WAT  1833       3.690  -3.493  30.602  0.0000
TER              TER
ATOM  10829  O   WAT  2584       2.615   0.273  34.969  0.0000
ATOM  10830  H1  WAT  2584       2.657   0.945  34.235  0.0000
ATOM  10831  H2  WAT  2584       2.592   0.831  35.802  0.0000
TER              TER
ATOM  10883  O   WAT  2602       2.929  -3.019  32.239  0.0000
ATOM  10884  H1  WAT  2602       2.019  -2.845  32.608  0.0000
ATOM  10885  H2  WAT  2602       3.567  -2.557  32.848  0.0000
TER              TER
ATOM  10940  O   WAT  2621       6.081  -2.240  26.940  0.0000
ATOM  10941  H1  WAT  2621       5.318  -1.779  27.353  0.0000
ATOM  10942  H2  WAT  2621       6.417  -2.829  27.680  0.0000
TER              TER
ATOM  11027  O   WAT  2650      -0.589   0.185  32.647  0.0000
ATOM  11028  H1  WAT  2650      -0.250   1.105  32.697  0.0000
ATOM  11029  H2  WAT  2650      -0.943   0.068  31.709  0.0000
TER              TER
ATOM  11093  O   WAT  2672       9.490  -1.886  32.446  0.0000
ATOM  11094  H1  WAT  2672       9.468  -2.860  32.234  0.0000
ATOM  11095  H2  WAT  2672      10.398  -1.629  32.081  0.0000
TER              TER
ATOM  11201  O   WAT  2708       9.819  -3.669  28.900  0.0000
ATOM  11202  H1  WAT  2708       9.243  -2.877  28.994  0.0000
ATOM  11203  H2  WAT  2708       9.392  -4.173  28.146  0.0000
TER              TER
ATOM  11426  O   WAT  2783       0.259  -2.407  32.988  0.0000
ATOM  11427  H1  WAT  2783       0.113  -1.417  32.985  0.0000
ATOM  11428  H2  WAT  2783      -0.237  -2.738  33.794  0.0000
TER              TER
ATOM  11609  O   WAT  2844       8.747  -0.960  34.884  0.0000
ATOM  11610  H1  WAT  2844       8.943  -1.266  33.941  0.0000
ATOM  11611  H2  WAT  2844       8.417  -1.802  35.334  0.0000
TER              TER
ATOM  14270  O   WAT  3731      -0.843  -3.262  30.601  0.0000
ATOM  14271  H1  WAT  3731      -1.688  -2.790  30.422  0.0000
ATOM  14272  H2  WAT  3731      -0.501  -2.946  31.492  0.0000
TER              TER
ATOM  14444  O   WAT  3789       0.363  -3.337  28.165  0.0000
ATOM  14445  H1  WAT  3789       0.096  -3.392  29.126  0.0000
ATOM  14446  H2  WAT  3789       1.105  -4.000  28.029  0.0000
TER              TER
ATOM  14513  O   WAT  3812       4.459  -1.611  34.128  0.0000
ATOM  14514  H1  WAT  3812       3.693  -1.142  34.556  0.0000
ATOM  14515  H2  WAT  3812       5.211  -0.997  34.402  0.0000
END
