# Supplementary material for: Comprehensive Mechanistic View of the Hydrolysis of Oxadiazole-Based Inhibitors by Histone Deacetylase 6 (HDAC6)
Source: ACS Chem Biol. 2023 Jul 3;18(7):1594–610. doi: 10.1021/acschembio.3c00212 (PMC10367051; doi:10.1021/acschembio.3c00212)
Supplement: Supplementary file 4 — cb3c00212_si_004.zip [file cb3c00212_si_004.zip › SI_Structures_Energies/P_S2_QM.pdb]

REMARK title
ATOM    334  HA  HIE   462      16.949  -0.099  30.807  0.0000
ATOM    347  C   HIE   462      15.905   0.272  30.593  0.0000
ATOM    348  O   HIE   462      15.447   0.130  29.439  0.0000
ATOM    349  N   HIE   463      15.190   0.876  31.575  0.0000
ATOM    350  H   HIE   463      15.549   0.980  32.535  0.0000
ATOM    351  CA  HIE   463      13.855   1.421  31.289  0.0000
ATOM    352  HA  HIE   463      13.173   0.586  31.080  0.0000
ATOM    353  CB  HIE   463      13.352   2.204  32.520  0.0000
ATOM    354  HB2 HIE   463      13.375   1.530  33.392  0.0000
ATOM    355  HB3 HIE   463      14.055   3.031  32.717  0.0000
ATOM    356  CG  HIE   463      11.955   2.722  32.338  0.0000
ATOM    357  ND1 HIE   463      11.608   3.647  31.352  0.0000
ATOM    358  CE1 HIE   463      10.284   3.820  31.464  0.0000
ATOM    359  HE1 HIE   463       9.668   4.476  30.851  0.0000
ATOM    360  NE2 HIE   463       9.769   3.063  32.478  0.0000
ATOM    361  HE2 HIE   463       8.812   3.117  32.871  0.0000
ATOM    362  CD2 HIE   463      10.817   2.357  33.046  0.0000
ATOM    363  HD2 HIE   463      10.662   1.658  33.864  0.0000
ATOM    364  C   HIE   463      13.945   2.347  30.057  0.0000
ATOM    365  O   HIE   463      14.830   3.230  29.994  0.0000
ATOM    366  N   PRO   464      13.024   2.168  29.077  0.0000
ATOM    367  CD  PRO   464      11.794   1.344  29.130  0.0000
ATOM    368  HD2 PRO   464      11.335   1.383  30.126  0.0000
ATOM    369  HD3 PRO   464      12.015   0.293  28.880  0.0000
ATOM    370  CG  PRO   464      10.924   2.002  28.052  0.0000
ATOM    371  HG2 PRO   464      10.435   2.900  28.464  0.0000
ATOM    372  HG3 PRO   464      10.139   1.328  27.685  0.0000
ATOM    373  CB  PRO   464      11.943   2.385  26.969  0.0000
ATOM    374  HB2 PRO   464      11.573   3.166  26.292  0.0000
ATOM    375  HB3 PRO   464      12.220   1.509  26.366  0.0000
ATOM    376  CA  PRO   464      13.178   2.852  27.782  0.0000
ATOM    377  HA  PRO   464      14.123   2.545  27.306  0.0000
ATOM    378  C   PRO   464      13.249   4.368  27.867  0.0000
ATOM    379  O   PRO   464      13.784   5.002  26.912  0.0000
ATOM    380  N   GLU   465      12.705   4.999  28.935  0.0000
ATOM    381  H   GLU   465      12.398   4.446  29.768  0.0000
ATOM    382  CA  GLU   465      12.861   6.448  29.074  0.0000
ATOM    383  HA  GLU   465      12.757   6.873  28.066  0.0000
ATOM    384  HB  GLU   465      12.017   6.869  29.673  0.0000
ATOM    393  H   GLU   465      13.883   6.704  29.416  0.0000
TER              TER
ATOM   1485  HA  SER   531       3.733   3.670  34.331  0.0000
ATOM   1487  CB  SER   531       3.434   3.478  33.280  0.0000
ATOM   1488  HB2 SER   531       3.001   4.381  32.823  0.0000
ATOM   1489  HB3 SER   531       4.331   3.201  32.707  0.0000
ATOM   1490  OG  SER   531       2.500   2.367  33.166  0.0000
ATOM   1491  HG  SER   531       1.585   2.688  33.386  0.0000
TER              TER
ATOM   2090  HA  HID   573       1.490  14.843  27.180  0.0000
ATOM   2092  CB  HID   573       1.437  14.659  26.085  0.0000
ATOM   2093  HB2 HID   573       0.476  15.087  25.757  0.0000
ATOM   2094  HB3 HID   573       2.240  15.244  25.598  0.0000
ATOM   2095  CG  HID   573       1.501  13.231  25.641  0.0000
ATOM   2096  ND1 HID   573       1.275  12.894  24.301  0.0000
ATOM   2097  HD1 HID   573       0.942  13.549  23.568  0.0000
ATOM   2098  CE1 HID   573       1.469  11.571  24.118  0.0000
ATOM   2099  HE1 HID   573       1.467  11.024  23.184  0.0000
ATOM   2100  NE2 HID   573       1.788  11.050  25.307  0.0000
ATOM   2101  CD2 HID   573       1.829  12.042  26.262  0.0000
ATOM   2102  HD2 HID   573       2.214  11.806  27.247  0.0000
TER              TER
ATOM   2107  HA  HID   574       0.426  11.707  29.981  0.0000
ATOM   2109  CB  HID   574       0.904  10.710  30.092  0.0000
ATOM   2110  HB2 HID   574       1.892  10.862  30.543  0.0000
ATOM   2111  HB3 HID   574       0.302  10.138  30.820  0.0000
ATOM   2112  CG  HID   574       1.048   9.892  28.847  0.0000
ATOM   2113  ND1 HID   574      -0.032   9.506  28.056  0.0000
ATOM   2114  HD1 HID   574      -1.018   9.727  28.257  0.0000
ATOM   2115  CE1 HID   574       0.429   8.719  27.044  0.0000
ATOM   2116  HE1 HID   574      -0.230   8.316  26.281  0.0000
ATOM   2117  NE2 HID   574       1.760   8.573  27.120  0.0000
ATOM   2118  CD2 HID   574       2.151   9.295  28.251  0.0000
ATOM   2119  HD2 HID   574       3.193   9.339  28.556  0.0000
TER              TER
ATOM   2207  HA  CYS   581       1.631   9.198  34.035  0.0000
ATOM   2214  C   CYS   581       2.347   9.028  33.179  0.0000
ATOM   2215  O   CYS   581       2.795   9.993  32.528  0.0000
ATOM   2216  N   GLY   582       2.618   7.731  32.886  0.0000
ATOM   2217  H   GLY   582       2.183   7.004  33.474  0.0000
ATOM   2218  CA  GLY   582       3.151   7.398  31.560  0.0000
ATOM   2219  HA2 GLY   582       3.262   6.304  31.477  0.0000
ATOM   2220  HA3 GLY   582       2.452   7.731  30.776  0.0000
ATOM   2221  C   GLY   582       4.490   8.074  31.248  0.0000
ATOM   2222  O   GLY   582       4.726   8.534  30.116  0.0000
ATOM   2223  N   PHE   583       5.374   8.114  32.284  0.0000
ATOM   2224  H   PHE   583       5.076   7.678  33.159  0.0000
ATOM   2225  CA  PHE   583       6.736   8.645  32.209  0.0000
ATOM   2226  HA  PHE   583       7.264   8.241  33.089  0.0000
ATOM   2227  CB  PHE   583       7.508   8.202  30.936  0.0000
ATOM   2228  HB2 PHE   583       7.198   8.822  30.085  0.0000
ATOM   2229  HB3 PHE   583       8.566   8.423  31.134  0.0000
ATOM   2230  CG  PHE   583       7.344   6.738  30.559  0.0000
ATOM   2231  CD1 PHE   583       7.208   5.718  31.524  0.0000
ATOM   2232  HD1 PHE   583       7.299   5.960  32.588  0.0000
ATOM   2233  CE1 PHE   583       6.980   4.383  31.144  0.0000
ATOM   2234  HE1 PHE   583       6.834   3.620  31.916  0.0000
ATOM   2235  CZ  PHE   583       6.957   4.029  29.784  0.0000
ATOM   2236  HZ  PHE   583       6.781   2.989  29.487  0.0000
ATOM   2237  CE2 PHE   583       7.162   5.024  28.812  0.0000
ATOM   2238  HE2 PHE   583       7.163   4.764  27.749  0.0000
ATOM   2239  CD2 PHE   583       7.329   6.366  29.196  0.0000
ATOM   2240  HD2 PHE   583       7.448   7.131  28.420  0.0000
ATOM   2241  C   PHE   583       6.800  10.190  32.380  0.0000
ATOM   2242  O   PHE   583       7.896  10.783  32.315  0.0000
ATOM   2243  N   CYS   584       5.612  10.810  32.630  0.0000
ATOM   2244  H   CYS   584       4.752  10.248  32.633  0.0000
ATOM   2245  CA  CYS   584       5.422  12.256  32.628  0.0000
ATOM   2246  HA  CYS   584       6.368  12.711  32.300  0.0000
ATOM   2247  CB  CYS   584       4.272  12.632  31.662  0.0000
ATOM   2248  HB2 CYS   584       3.320  12.260  32.067  0.0000
ATOM   2249  HB3 CYS   584       4.213  13.729  31.594  0.0000
ATOM   2250  SG  CYS   584       4.484  12.047  29.941  0.0000
ATOM   2251  HG  CYS   584       4.488  10.708  30.201  0.0000
ATOM   2252  C   CYS   584       4.991  12.773  34.023  0.0000
ATOM   2253  O   CYS   584       4.047  12.242  34.656  0.0000
ATOM   2254  N   PHE   585       5.637  13.885  34.479  0.0000
ATOM   2255  H   PHE   585       6.386  14.322  33.919  0.0000
ATOM   2256  CA  PHE   585       5.324  14.474  35.784  0.0000
ATOM   2257  HA  PHE   585       4.781  13.722  36.372  0.0000
ATOM   2258  HB  PHE   585       6.258  14.764  36.324  0.0000
ATOM   2272  H   PHE   585       4.697  15.386  35.723  0.0000
TER              TER
ATOM   2702  HA  ASP   612       3.527  10.913  20.176  0.0000
ATOM   2704  CB  ASP   612       3.544  11.263  21.233  0.0000
ATOM   2705  HB2 ASP   612       4.169  12.166  21.302  0.0000
ATOM   2706  HB3 ASP   612       2.521  11.571  21.497  0.0000
ATOM   2707  CG  ASP   612       4.074  10.226  22.226  0.0000
ATOM   2708  OD1 ASP   612       3.246   9.272  22.572  0.0000
ATOM   2709  OD2 ASP   612       5.235  10.334  22.684  0.0000
TER              TER
ATOM   2730  HA  HIE   614       0.411   7.362  22.887  0.0000
ATOM   2732  CB  HIE   614       0.924   7.243  23.865  0.0000
ATOM   2733  HB2 HIE   614       1.479   8.168  24.081  0.0000
ATOM   2734  HB3 HIE   614       0.137   7.121  24.623  0.0000
ATOM   2735  CG  HIE   614       1.844   6.062  23.894  0.0000
ATOM   2736  ND1 HIE   614       3.183   6.122  23.506  0.0000
ATOM   2737  CE1 HIE   614       3.671   4.869  23.583  0.0000
ATOM   2738  HE1 HIE   614       4.707   4.594  23.398  0.0000
ATOM   2739  NE2 HIE   614       2.700   4.012  23.993  0.0000
ATOM   2740  HE2 HIE   614       2.757   2.994  24.258  0.0000
ATOM   2741  CD2 HIE   614       1.550   4.749  24.209  0.0000
ATOM   2742  HD2 HIE   614       0.638   4.274  24.552  0.0000
TER              TER
ATOM   3176  HA  PHE   643      -1.233   2.696  26.599  0.0000
ATOM   3178  CB  PHE   643      -0.171   2.713  26.927  0.0000
ATOM   3179  HB2 PHE   643       0.087   1.688  27.235  0.0000
ATOM   3180  HB3 PHE   643       0.460   2.968  26.062  0.0000
ATOM   3181  CG  PHE   643       0.082   3.675  28.067  0.0000
ATOM   3182  CD1 PHE   643      -0.209   3.272  29.387  0.0000
ATOM   3183  HD1 PHE   643      -0.607   2.269  29.559  0.0000
ATOM   3184  CE1 PHE   643      -0.057   4.156  30.464  0.0000
ATOM   3185  HE1 PHE   643      -0.319   3.827  31.471  0.0000
ATOM   3186  CZ  PHE   643       0.410   5.459  30.244  0.0000
ATOM   3187  HZ  PHE   643       0.520   6.152  31.080  0.0000
ATOM   3188  CE2 PHE   643       0.726   5.868  28.940  0.0000
ATOM   3189  HE2 PHE   643       1.114   6.872  28.761  0.0000
ATOM   3190  CD2 PHE   643       0.565   4.983  27.861  0.0000
ATOM   3191  HD2 PHE   643       0.833   5.316  26.852  0.0000
TER              TER
ATOM   4110  HA  ASP   705       7.561   6.422  19.543  0.0000
ATOM   4112  CB  ASP   705       7.162   6.267  20.570  0.0000
ATOM   4113  HB2 ASP   705       6.677   5.276  20.611  0.0000
ATOM   4114  HB3 ASP   705       8.008   6.153  21.261  0.0000
ATOM   4115  CG  ASP   705       6.200   7.300  21.153  0.0000
ATOM   4116  OD1 ASP   705       5.685   8.217  20.474  0.0000
ATOM   4117  OD2 ASP   705       5.957   7.058  22.422  0.0000
TER              TER
ATOM   4199  HA  LEU   712       6.766   0.751  22.508  0.0000
ATOM   4201  CB  LEU   712       6.836   1.535  23.290  0.0000
ATOM   4202  HB2 LEU   712       7.389   2.386  22.861  0.0000
ATOM   4203  HB3 LEU   712       5.799   1.877  23.476  0.0000
ATOM   4204  CG  LEU   712       7.428   1.091  24.654  0.0000
ATOM   4205  HG  LEU   712       6.845   0.224  25.021  0.0000
ATOM   4206  CD1 LEU   712       8.908   0.673  24.595  0.0000
ATOM   4207 1HD1 LEU   712       9.072  -0.233  23.984  0.0000
ATOM   4208 2HD1 LEU   712       9.531   1.486  24.183  0.0000
ATOM   4209 3HD1 LEU   712       9.286   0.449  25.607  0.0000
ATOM   4210  CD2 LEU   712       7.273   2.223  25.687  0.0000
ATOM   4211 1HD2 LEU   712       6.223   2.535  25.792  0.0000
ATOM   4212 2HD2 LEU   712       7.626   1.900  26.680  0.0000
ATOM   4213 3HD2 LEU   712       7.852   3.115  25.392  0.0000
TER              TER
ATOM   4640  HA  LEU   741      10.198  16.018  22.750  0.0000
ATOM   4655  C   LEU   741       9.534  15.564  23.542  0.0000
ATOM   4656  O   LEU   741       9.501  16.056  24.685  0.0000
ATOM   4657  N   GLU   742       8.859  14.490  23.092  0.0000
ATOM   4658  H   GLU   742       8.939  14.256  22.091  0.0000
ATOM   4659  CA  GLU   742       7.922  13.730  23.920  0.0000
ATOM   4660  HA  GLU   742       7.953  14.174  24.927  0.0000
ATOM   4661  CB  GLU   742       6.512  13.858  23.341  0.0000
ATOM   4662  HB2 GLU   742       6.582  13.644  22.272  0.0000
ATOM   4663  HB3 GLU   742       5.854  13.083  23.738  0.0000
ATOM   4664  CG  GLU   742       5.812  15.218  23.491  0.0000
ATOM   4665  HG2 GLU   742       6.475  16.032  23.143  0.0000
ATOM   4666  HG3 GLU   742       4.944  15.193  22.817  0.0000
ATOM   4667  CD  GLU   742       5.280  15.602  24.890  0.0000
ATOM   4668  OE1 GLU   742       4.243  16.358  24.922  0.0000
ATOM   4669  OE2 GLU   742       5.908  15.157  25.905  0.0000
ATOM   4670  C   GLU   742       8.491  12.297  24.050  0.0000
ATOM   4671  O   GLU   742       9.604  12.138  24.602  0.0000
ATOM   4672  N   GLY   743       7.765  11.285  23.530  0.0000
ATOM   4673  H   GLY   743       6.811  11.423  23.179  0.0000
ATOM   4674  CA  GLY   743       8.171   9.900  23.633  0.0000
ATOM   4675  HA2 GLY   743       8.684   9.726  24.592  0.0000
ATOM   4676  HA3 GLY   743       7.267   9.276  23.629  0.0000
ATOM   4677  C   GLY   743       9.081   9.492  22.470  0.0000
ATOM   4678  O   GLY   743       9.563  10.314  21.664  0.0000
ATOM   4679  N   GLY   744       9.334   8.153  22.387  0.0000
ATOM   4680  H   GLY   744       8.957   7.511  23.095  0.0000
ATOM   4681  CA  GLY   744      10.268   7.626  21.411  0.0000
ATOM   4682  HA2 GLY   744       9.799   6.854  20.787  0.0000
ATOM   4683  HA3 GLY   744      10.567   8.480  20.782  0.0000
ATOM   4684  C   GLY   744      11.509   7.060  22.089  0.0000
ATOM   4685  O   GLY   744      12.171   7.755  22.892  0.0000
ATOM   4686  N   TYR   745      11.827   5.791  21.715  0.0000
ATOM   4687  H   TYR   745      11.101   5.253  21.203  0.0000
ATOM   4688  CA  TYR   745      12.766   5.008  22.512  0.0000
ATOM   4689  HA  TYR   745      13.222   5.711  23.225  0.0000
ATOM   4690  CB  TYR   745      11.978   3.929  23.311  0.0000
ATOM   4691  HB2 TYR   745      11.578   3.181  22.608  0.0000
ATOM   4692  HB3 TYR   745      12.681   3.417  23.988  0.0000
ATOM   4693  CG  TYR   745      10.852   4.622  24.047  0.0000
ATOM   4694  CD1 TYR   745      11.143   5.471  25.137  0.0000
ATOM   4695  HD1 TYR   745      12.165   5.516  25.527  0.0000
ATOM   4696  CE1 TYR   745      10.152   6.257  25.732  0.0000
ATOM   4697  HE1 TYR   745      10.371   6.903  26.589  0.0000
ATOM   4698  CZ  TYR   745       8.837   6.218  25.229  0.0000
ATOM   4699  OH  TYR   745       7.884   7.005  25.820  0.0000
ATOM   4700  HH  TYR   745       7.002   6.544  25.643  0.0000
ATOM   4701  CE2 TYR   745       8.532   5.391  24.124  0.0000
ATOM   4702  HE2 TYR   745       7.511   5.381  23.728  0.0000
ATOM   4703  CD2 TYR   745       9.537   4.597  23.547  0.0000
ATOM   4704  HD2 TYR   745       9.294   3.976  22.677  0.0000
ATOM   4705  C   TYR   745      13.930   4.416  21.724  0.0000
ATOM   4706  O   TYR   745      14.988   4.137  22.329  0.0000
ATOM   4707  N   ASN   746      13.759   4.183  20.391  0.0000
ATOM   4708  H   ASN   746      12.979   4.627  19.892  0.0000
ATOM   4709  CA  ASN   746      14.905   3.726  19.587  0.0000
ATOM   4710  HA  ASN   746      15.418   2.926  20.137  0.0000
ATOM   4711  HB  ASN   746      14.541   3.298  18.621  0.0000
ATOM   4719  H   ASN   746      15.586   4.589  19.448  0.0000
TER              TER
ATOM   5443  ZN  ZN    799       4.403   7.803  23.352  0.0000
TER              TER
ATOM   5446  F1  QL4   802       4.209  12.583  24.756  0.0000
ATOM   5447  C1  QL4   802       5.028  12.402  25.887  0.0000
ATOM   5448  F2  QL4   802       4.352  12.942  26.953  0.0000
ATOM   5449  H1  QL4   802       5.940  12.991  25.741  0.0000
ATOM   5450  C2  QL4   802       5.215  10.902  26.122  0.0000
ATOM   5451  O1  QL4   802       6.348  10.400  25.947  0.0000
ATOM   5452  N1  QL4   802       4.754   8.086  25.351  0.0000
ATOM   5453  H2  QL4   802       5.766   8.189  25.549  0.0000
ATOM   5454  N2  QL4   802       4.208   7.161  26.283  0.0000
ATOM   5455  H3  QL4   802       3.280   7.451  26.671  0.0000
ATOM   5456  C3  QL4   802       4.738   5.931  26.356  0.0000
ATOM   5457  O2  QL4   802       5.718   5.586  25.630  0.0000
ATOM   5458  C4  QL4   802       4.148   4.966  27.306  0.0000
ATOM   5459  C16 QL4   802       4.016   3.649  26.846  0.0000
ATOM   5460  C15 QL4   802       3.534   2.687  27.713  0.0000
ATOM   5461  H14 QL4   802       3.374   1.667  27.367  0.0000
ATOM   5462  H15 QL4   802       4.301   3.395  25.828  0.0000
ATOM   5463  C5  QL4   802       3.852   5.246  28.652  0.0000
ATOM   5464  H4  QL4   802       4.009   6.258  29.045  0.0000
ATOM   5465  N3  QL4   802       3.455   4.300  29.529  0.0000
ATOM   5466  C6  QL4   802       3.280   3.052  29.046  0.0000
ATOM   5467  C7  QL4   802       2.792   1.971  29.979  0.0000
ATOM   5468  H5  QL4   802       1.694   1.917  29.905  0.0000
ATOM   5469  H6  QL4   802       3.030   2.190  31.027  0.0000
ATOM   5470  N4  QL4   802       3.364   0.678  29.559  0.0000
ATOM   5471  S1  QL4   802       2.302  -0.545  29.114  0.0000
ATOM   5472  C14 QL4   802       1.762  -1.247  30.663  0.0000
ATOM   5473  H11 QL4   802       1.040  -2.046  30.449  0.0000
ATOM   5474  H12 QL4   802       1.283  -0.442  31.237  0.0000
ATOM   5475  H13 QL4   802       2.637  -1.638  31.197  0.0000
ATOM   5476  O3  QL4   802       1.152   0.098  28.436  0.0000
ATOM   5477  O4  QL4   802       3.093  -1.576  28.372  0.0000
ATOM   5478  C8  QL4   802       4.690   0.344  30.006  0.0000
ATOM   5479  C13 QL4   802       5.700   0.144  29.048  0.0000
ATOM   5480  H10 QL4   802       5.485   0.233  27.982  0.0000
ATOM   5481  C9  QL4   802       4.968   0.256  31.382  0.0000
ATOM   5482  H7  QL4   802       4.171   0.401  32.118  0.0000
ATOM   5483  C10 QL4   802       6.270  -0.043  31.801  0.0000
ATOM   5484  H8  QL4   802       6.492  -0.130  32.866  0.0000
ATOM   5485  C11 QL4   802       7.290  -0.277  30.866  0.0000
ATOM   5486  H9  QL4   802       8.286  -0.574  31.206  0.0000
ATOM   5487  C12 QL4   802       6.983  -0.183  29.503  0.0000
ATOM   5488  CL1 QL4   802       8.255  -0.508  28.325  0.0000
TER              TER
ATOM   5489  O   WAM   803       4.119  10.311  26.458  0.0000
ATOM   5490  H1  WAM   803       2.146  10.106  25.510  0.0000
ATOM   5491  H2  WAM   803       4.390   9.025  25.740  0.0000
TER              TER
ATOM   6143  O   WAT  1021       2.579   1.447  25.023  0.0000
ATOM   6144  H1  WAT  1021       2.878   0.676  24.429  0.0000
ATOM   6145  H2  WAT  1021       1.721   1.118  25.382  0.0000
TER              TER
ATOM   6473  O   WAT  1131       7.717   3.272  34.446  0.0000
ATOM   6474  H1  WAT  1131       6.851   3.253  34.910  0.0000
ATOM   6475  H2  WAT  1131       8.294   2.688  35.034  0.0000
TER              TER
ATOM   8579  O   WAT  1833       4.084  -3.709  30.058  0.0000
ATOM   8580  H1  WAT  1833       3.594  -3.126  29.436  0.0000
ATOM   8581  H2  WAT  1833       3.763  -3.458  30.958  0.0000
TER              TER
ATOM  10832  O   WAT  2584       2.579   0.264  34.954  0.0000
ATOM  10833  H1  WAT  2584       2.592   0.959  34.236  0.0000
ATOM  10834  H2  WAT  2584       2.591   0.802  35.799  0.0000
TER              TER
ATOM  10886  O   WAT  2602       2.891  -3.256  32.626  0.0000
ATOM  10887  H1  WAT  2602       1.962  -3.015  32.892  0.0000
ATOM  10888  H2  WAT  2602       3.492  -2.847  33.299  0.0000
TER              TER
ATOM  10943  O   WAT  2621       5.660  -2.340  27.091  0.0000
ATOM  10944  H1  WAT  2621       4.851  -1.998  27.532  0.0000
ATOM  10945  H2  WAT  2621       6.128  -2.858  27.812  0.0000
TER              TER
ATOM  11030  O   WAT  2650      -0.538   0.268  32.740  0.0000
ATOM  11031  H1  WAT  2650      -0.275   1.208  32.859  0.0000
ATOM  11032  H2  WAT  2650      -0.898   0.191  31.798  0.0000
TER              TER
ATOM  11096  O   WAT  2672       9.536  -1.822  32.470  0.0000
ATOM  11097  H1  WAT  2672       9.505  -2.795  32.243  0.0000
ATOM  11098  H2  WAT  2672      10.444  -1.567  32.100  0.0000
TER              TER
ATOM  11204  O   WAT  2708       9.780  -3.562  28.885  0.0000
ATOM  11205  H1  WAT  2708       9.196  -2.773  28.934  0.0000
ATOM  11206  H2  WAT  2708       9.367  -4.100  28.146  0.0000
TER              TER
ATOM  11429  O   WAT  2783       0.162  -2.431  33.039  0.0000
ATOM  11430  H1  WAT  2783       0.069  -1.439  33.070  0.0000
ATOM  11431  H2  WAT  2783      -0.341  -2.753  33.850  0.0000
TER              TER
ATOM  11612  O   WAT  2844       8.752  -0.954  34.931  0.0000
ATOM  11613  H1  WAT  2844       8.958  -1.233  33.984  0.0000
ATOM  11614  H2  WAT  2844       8.432  -1.809  35.363  0.0000
TER              TER
ATOM  14273  O   WAT  3731      -1.011  -3.249  30.620  0.0000
ATOM  14274  H1  WAT  3731      -1.885  -2.852  30.389  0.0000
ATOM  14275  H2  WAT  3731      -0.738  -2.927  31.528  0.0000
TER              TER
ATOM  14447  O   WAT  3789       0.244  -3.267  28.165  0.0000
ATOM  14448  H1  WAT  3789      -0.038  -3.309  29.119  0.0000
ATOM  14449  H2  WAT  3789       1.022  -3.887  28.063  0.0000
TER              TER
ATOM  14516  O   WAT  3812       4.469  -1.614  34.320  0.0000
ATOM  14517  H1  WAT  3812       3.687  -1.056  34.591  0.0000
ATOM  14518  H2  WAT  3812       5.214  -1.085  34.753  0.0000
END
