# Supplementary material for: Comprehensive Mechanistic View of the Hydrolysis of Oxadiazole-Based Inhibitors by Histone Deacetylase 6 (HDAC6)
Source: ACS Chem Biol. 2023 Jul 3;18(7):1594–610. doi: 10.1021/acschembio.3c00212 (PMC10367051; doi:10.1021/acschembio.3c00212)
Supplement: Supplementary file 4 — cb3c00212_si_004.zip [file cb3c00212_si_004.zip › SI_Structures_Energies/React_Coordinate_Energies.xlsx]

## Sheet: FIN_Traj
	a.u.	a.u.	a.u.	a.u.	a.u.	a.u.	kcal/mol												SMALL				1_WATER	1_WATER		14_WATERS	14_WATERS	1_WATER	1_WATER	14_WATERS	14_WATERS	1_WATER	1_WATER	14_WATERS
	E(BP86-D3BJ/DZP/eps=8//QM/MM)	E(BP86-D3BJ/def2-TZVP/eps=8//QM/MM)	E(TPSS-D3BJ/def2-TZVP/eps=8//QM/MM)	E(B3LYP-D3BJ/def2-TZVP/eps=8//QM/MM)	COSMO-RS: ECOSMO+ delta E+ Mju (in 1-octanol), printed by COSMOtherm21	CH3 instead of CF2H	G_CORR: E(ZPVE) + RTlnQ + RT (obtained from THERMO)														G(T) thermo_Kcal	N_Freq	BP86-D3BJ/DZP/eps=8//QM/MM			BP86-D3BJ/def2-TZVPD//eps=infinity		BP86-D3BJ/def2-TZVPD//eps=infinity		BP86-D3BJ/def2-TZVPD//gp	BP86-D3BJ/def2-TZVPD//gp
MC_S1	-11049	-11051.6	-11051.7	-11046	-6.93509e+06	TPSS-D3BJ/def2-TZVP/eps=8//QM/MM	386.255											0			1224.27	792	-10055.1	0		-11051.8	0	-10057.4	0
TS1_S1	-11049	-11051.6	-11051.7	-11046	-6.93509e+06	-10853.1	385.562											9.30492			1218.79	791	-10055	23.3282	Running 3rd FREQ	-11051.8	3.6857	-10057.4	4.06151
TI_S1	-11049	-11051.6	-11051.7	-11046.1	-6.9351e+06	-10853.1	387.566											4.26982			1221.68	792	-10055.1	0.306195		-11051.8	-7.56174	-10057.5	-7.13709
TS2_S1	-11048.9	-11051.6	-11051.6	-11046	-6.93507e+06	-10853.1	383.871											28.1776			1219.72	791	-10055	37.9803	FAILED	-11051.7	17.9326	-10057.4	18.031
P_S1	-11049	-11051.6	-11051.7	-11046.1	-6.93511e+06	-10853.1	388.064											-11.422			1223.82	792	-10055.1	-13.351		-11051.8	-20.4046	-10057.5	-20.0979
MC_S2_gm	-11125.4	-11128.1	-11128.2	-11122.5	-6.98311e+06	-10853.1	403.388											-7.9556			1236.87	801	-10131.5	-2.82396		-11128.3	-16.4941	-10134	-13.0355
MC_S2_prime	-11125.4	-11128.1	-11128.2	-11122.5	-6.98309e+06	-10929.6	401.07											0			1233.9	801	-10131.5	0		-11128.2	0	-10133.9	0
TS1_S2	-11125.4	-11128.1	-11128.2	-11122.5	-6.98309e+06	-10929.6	400.937											8.67822			1234.08	800	-10131.5	30.9609	Running 3rd FREQ	-11128.2	5.3433	-10133.9	5.63227
TI_S2	-11125.4	-11128.1	-11128.2	-11122.5	-6.98309e+06	-10929.6	403.275											7.36799			1236.96	801	-10131.5	0.168465		-11128.3	-3.42955	-10133.9	-2.68571
TS2_S2	-11125.4	-11128.1	-11128.1	-11122.5	-6.98308e+06	-10929.6	398.649											18.3083			1232.51	800	-10131.5	21.2609	Running 3rd FREQ	-11128.2	10.2583	-10133.9	9.23875
P_S2	-11125.4	-11128.1	-11128.2	-11122.5	-6.9831e+06	-10929.6	402.123											3.76094			1235.79	801	-10131.6	-22.8683		-11128.3	-6.47336	-10134	-5.07927
P_FIN	-10698.2	-10700.8	-10700.8	-10695.4	-6.71494e+06	-10929.6	387.155														1222.6	780	-9704.34			-10700.9		-9706.62
																					1.34417
																					11.7058
																					1.95437
																					-11.2356
																			TPSS	B3LYP	BP-COSMO-RS	BP-COSMO-RS_1W	No_Freq
																			0	#REF!	#REF!	#REF!	0
																			4.43482	#REF!	#REF!	#REF!	4.43482
																			-2.73732	#REF!	#REF!	#REF!	-2.73732
																			18.3311	#REF!	#REF!	#REF!	18.3311
																			-14.9549	#REF!	#REF!	#REF!	-14.9549
																	-1.36		-16.006	#REF!	#REF!	#REF!	-16.006
																	-1.36		-3.678	#REF!	#REF!	#REF!	-3.678
																	-1.36		2.19278	#REF!	#REF!	#REF!	2.19278
																	-1.36		-3.40431	#REF!	#REF!	#REF!	-3.40431
																	-1.36		5.92142	#REF!	#REF!	#REF!	5.92142
																	-1.36		-8.25946	#REF!	#REF!	#REF!	-8.25946
