# Supplementary material for: Comprehensive Mechanistic View of the Hydrolysis of Oxadiazole-Based Inhibitors by Histone Deacetylase 6 (HDAC6)
Source: ACS Chem Biol. 2023 Jul 3;18(7):1594–610. doi: 10.1021/acschembio.3c00212 (PMC10367051; doi:10.1021/acschembio.3c00212)
Supplement: Supplementary file 4 — cb3c00212_si_004.zip [file cb3c00212_si_004.zip › SI_Structures_Energies/Small.pdb]

ATOM   2090  HA  HID   573       1.623  14.835  27.188  0.0000
ATOM   2092  CB  HID   573       1.588  14.741  26.081  0.0000
ATOM   2093  HB2 HID   573       0.584  15.082  25.781  0.0000
ATOM   2094  HB3 HID   573       2.316  15.457  25.655  0.0000
ATOM   2095  CG  HID   573       1.822  13.365  25.544  0.0000
ATOM   2096  ND1 HID   573       1.398  13.037  24.259  0.0000
ATOM   2097  HD1 HID   573       0.906  13.666  23.600  0.0000
ATOM   2098  CE1 HID   573       1.738  11.741  24.012  0.0000
ATOM   2099  HE1 HID   573       1.538  11.219  23.082  0.0000
ATOM   2100  NE2 HID   573       2.365  11.213  25.061  0.0000
ATOM   2101  CD2 HID   573       2.422  12.209  26.026  0.0000
ATOM   2102  HD2 HID   573       2.886  12.034  26.995  0.0000
ATOM   2107  HA  HID   574       0.450  11.678  29.940  0.0000
ATOM   2109  CB  HID   574       0.911  10.677  30.083  0.0000
ATOM   2110  HB2 HID   574       1.899  10.823  30.538  0.0000
ATOM   2111  HB3 HID   574       0.294  10.127  30.816  0.0000
ATOM   2112  CG  HID   574       1.043   9.847  28.846  0.0000
ATOM   2113  ND1 HID   574      -0.043   9.496  28.050  0.0000
ATOM   2114  HD1 HID   574      -1.023   9.743  28.249  0.0000
ATOM   2115  CE1 HID   574       0.394   8.687  27.046  0.0000
ATOM   2116  HE1 HID   574      -0.261   8.318  26.263  0.0000
ATOM   2117  NE2 HID   574       1.711   8.479  27.151  0.0000
ATOM   2118  CD2 HID   574       2.127   9.203  28.268  0.0000
ATOM   2119  HD2 HID   574       3.164   9.208  28.597  0.0000
ATOM   2702  HA  ASP   612       3.573  10.999  20.062  0.0000
ATOM   2704  CB  ASP   612       3.612  11.386  21.105  0.0000
ATOM   2705  HB2 ASP   612       4.286  12.253  21.158  0.0000
ATOM   2706  HB3 ASP   612       2.615  11.773  21.360  0.0000
ATOM   2707  CG  ASP   612       4.019  10.350  22.145  0.0000
ATOM   2708  OD1 ASP   612       3.186   9.373  22.307  0.0000
ATOM   2709  OD2 ASP   612       5.068  10.493  22.833  0.0000
ATOM   2730  HA  HIE   614       0.352   7.288  22.840  0.0000
ATOM   2732  CB  HIE   614       0.803   7.105  23.838  0.0000
ATOM   2733  HB2 HIE   614       1.287   8.040  24.155  0.0000
ATOM   2734  HB3 HIE   614      -0.032   6.899  24.525  0.0000
ATOM   2735  CG  HIE   614       1.799   5.988  23.910  0.0000
ATOM   2736  ND1 HIE   614       3.145   6.155  23.579  0.0000
ATOM   2737  CE1 HIE   614       3.748   4.968  23.762  0.0000
ATOM   2738  HE1 HIE   614       4.806   4.783  23.592  0.0000
ATOM   2739  NE2 HIE   614       2.853   4.045  24.201  0.0000
ATOM   2740  HE2 HIE   614       3.029   3.061  24.542  0.0000
ATOM   2741  CD2 HIE   614       1.623   4.674  24.309  0.0000
ATOM   2742  HD2 HIE   614       0.743   4.132  24.635  0.0000
ATOM   4110  HA  ASP   705       7.459   6.481  19.606  0.0000
ATOM   4112  CB  ASP   705       7.007   6.361  20.616  0.0000
ATOM   4113  HB2 ASP   705       6.483   5.391  20.649  0.0000
ATOM   4114  HB3 ASP   705       7.828   6.226  21.336  0.0000
ATOM   4115  CG  ASP   705       6.079   7.449  21.178  0.0000
ATOM   4116  OD1 ASP   705       5.714   8.445  20.511  0.0000
ATOM   4117  OD2 ASP   705       5.718   7.172  22.409  0.0000
ATOM   5443  ZN  ZN    799       4.141   7.959  23.347  0.0000
ATOM   5446  C6  QL3   802       6.124   0.353  29.176  0.0000
ATOM   5447  H07 QL3   802       5.976   0.242  28.101  0.0000
ATOM   5448  C1  QL3   802       7.370   0.096  29.757  0.0000
ATOM   5449  CL1 QL3   802       8.673  -0.501  28.737  0.0000
ATOM   5450  C2  QL3   802       7.619   0.321  31.117  0.0000
ATOM   5451  H02 QL3   802       8.606   0.120  31.536  0.0000
ATOM   5452  C3  QL3   802       6.558   0.748  31.929  0.0000
ATOM   5453  H03 QL3   802       6.737   0.934  32.990  0.0000
ATOM   5454  C4  QL3   802       5.276   0.930  31.395  0.0000
ATOM   5455  H05 QL3   802       4.438   1.192  32.047  0.0000
ATOM   5456  C5  QL3   802       5.069   0.760  30.014  0.0000
ATOM   5457  N1  QL3   802       3.796   1.074  29.430  0.0000
ATOM   5458  S1  QL3   802       2.820  -0.126  28.755  0.0000
ATOM   5459  O2  QL3   802       3.713  -1.208  28.253  0.0000
ATOM   5460  O3  QL3   802       1.922   0.555  27.791  0.0000
ATOM   5461  C14 QL3   802       1.856  -0.797  30.110  0.0000
ATOM   5462  H01 QL3   802       1.298   0.028  30.571  0.0000
ATOM   5463  H12 QL3   802       2.546  -1.269  30.827  0.0000
ATOM   5464  H15 QL3   802       1.170  -1.543  29.683  0.0000
ATOM   5465  C7  QL3   802       3.135   2.340  29.797  0.0000
ATOM   5466  H08 QL3   802       3.148   2.511  30.882  0.0000
ATOM   5467  H14 QL3   802       2.072   2.289  29.507  0.0000
ATOM   5468  C8  QL3   802       3.743   3.495  29.038  0.0000
ATOM   5469  C9  QL3   802       4.229   3.269  27.738  0.0000
ATOM   5470  H09 QL3   802       4.244   2.262  27.320  0.0000
ATOM   5471  C10 QL3   802       4.671   4.349  26.991  0.0000
ATOM   5472  H10 QL3   802       5.072   4.221  25.985  0.0000
ATOM   5473  N2  QL3   802       3.729   4.710  29.628  0.0000
ATOM   5474  C12 QL3   802       4.136   5.756  28.889  0.0000
ATOM   5475  H11 QL3   802       4.123   6.747  29.349  0.0000
ATOM   5476  C11 QL3   802       4.600   5.632  27.567  0.0000
ATOM   5477  C13 QL3   802       5.055   6.753  26.784  0.0000
ATOM   5478  O25 QL3   802       4.939   8.054  27.219  0.0000
ATOM   5479  C24 QL3   802       5.439   8.765  26.166  0.0000
ATOM   5480  C25 QL3   802       5.466  10.265  26.167  0.0000
ATOM   5481  H55 QL3   802       4.955  10.687  25.287  0.0000
ATOM   5482  F6  QL3   802       4.892  10.742  27.319  0.0000
ATOM   5483  F4  QL3   802       6.789  10.654  26.137  0.0000
ATOM   5484  N4  QL3   802       5.892   8.013  25.199  0.0000
ATOM   5485  N3  QL3   802       5.637   6.690  25.596  0.0000
ATOM   5486  O   WAM   803       3.225   8.734  25.049  0.0000
ATOM   5487  H1  WAM   803       2.896   9.722  24.996  0.0000
ATOM   5488  H2  WAM   803       2.666   8.378  25.842  0.0000
ATOM   6140  O   WAT  1021       3.164   1.502  25.274  0.0000
ATOM   6141  H1  WAT  1021       3.147   0.727  24.622  0.0000
ATOM   6142  H2  WAT  1021       2.585   1.209  26.020  0.0000
