# Supplementary material for: Comprehensive Mechanistic View of the Hydrolysis of Oxadiazole-Based Inhibitors by Histone Deacetylase 6 (HDAC6)
Source: ACS Chem Biol. 2023 Jul 3;18(7):1594–610. doi: 10.1021/acschembio.3c00212 (PMC10367051; doi:10.1021/acschembio.3c00212)
Supplement: Supplementary file 4 — cb3c00212_si_004.zip [file cb3c00212_si_004.zip › SI_Structures_Energies/TI_S1_QM.pdb]

REMARK title
ATOM    334  HA  HIE   462      16.938  -0.108  30.804  0.0000
ATOM    347  C   HIE   462      15.891   0.254  30.588  0.0000
ATOM    348  O   HIE   462      15.441   0.117  29.431  0.0000
ATOM    349  N   HIE   463      15.165   0.841  31.573  0.0000
ATOM    350  H   HIE   463      15.524   0.950  32.531  0.0000
ATOM    351  CA  HIE   463      13.834   1.395  31.282  0.0000
ATOM    352  HA  HIE   463      13.147   0.567  31.062  0.0000
ATOM    353  CB  HIE   463      13.333   2.170  32.519  0.0000
ATOM    354  HB2 HIE   463      13.343   1.488  33.385  0.0000
ATOM    355  HB3 HIE   463      14.043   2.988  32.726  0.0000
ATOM    356  CG  HIE   463      11.943   2.707  32.332  0.0000
ATOM    357  ND1 HIE   463      11.624   3.650  31.354  0.0000
ATOM    358  CE1 HIE   463      10.302   3.841  31.449  0.0000
ATOM    359  HE1 HIE   463       9.705   4.512  30.833  0.0000
ATOM    360  NE2 HIE   463       9.761   3.080  32.447  0.0000
ATOM    361  HE2 HIE   463       8.797   3.135  32.819  0.0000
ATOM    362  CD2 HIE   463      10.790   2.350  33.020  0.0000
ATOM    363  HD2 HIE   463      10.616   1.646  33.831  0.0000
ATOM    364  C   HIE   463      13.940   2.332  30.059  0.0000
ATOM    365  O   HIE   463      14.836   3.204  30.010  0.0000
ATOM    366  N   PRO   464      13.028   2.171  29.067  0.0000
ATOM    367  CD  PRO   464      11.772   1.383  29.101  0.0000
ATOM    368  HD2 PRO   464      11.301   1.434  30.091  0.0000
ATOM    369  HD3 PRO   464      11.964   0.326  28.852  0.0000
ATOM    370  CG  PRO   464      10.942   2.071  28.009  0.0000
ATOM    371  HG2 PRO   464      10.485   2.992  28.410  0.0000
ATOM    372  HG3 PRO   464      10.137   1.430  27.629  0.0000
ATOM    373  CB  PRO   464      11.992   2.404  26.942  0.0000
ATOM    374  HB2 PRO   464      11.657   3.179  26.240  0.0000
ATOM    375  HB3 PRO   464      12.262   1.507  26.367  0.0000
ATOM    376  CA  PRO   464      13.212   2.860  27.779  0.0000
ATOM    377  HA  PRO   464      14.167   2.556  27.323  0.0000
ATOM    378  C   PRO   464      13.272   4.375  27.870  0.0000
ATOM    379  O   PRO   464      13.798   5.014  26.915  0.0000
ATOM    380  N   GLU   465      12.724   4.999  28.940  0.0000
ATOM    381  H   GLU   465      12.422   4.444  29.772  0.0000
ATOM    382  CA  GLU   465      12.868   6.450  29.079  0.0000
ATOM    383  HA  GLU   465      12.763   6.873  28.070  0.0000
ATOM    384  HB  GLU   465      12.021   6.867  29.677  0.0000
ATOM    393  H   GLU   465      13.890   6.708  29.421  0.0000
TER              TER
ATOM   1485  HA  SER   531       3.727   3.716  34.326  0.0000
ATOM   1487  CB  SER   531       3.416   3.550  33.274  0.0000
ATOM   1488  HB2 SER   531       2.941   4.451  32.856  0.0000
ATOM   1489  HB3 SER   531       4.315   3.339  32.678  0.0000
ATOM   1490  OG  SER   531       2.527   2.407  33.135  0.0000
ATOM   1491  HG  SER   531       1.604   2.691  33.377  0.0000
TER              TER
ATOM   2090  HA  HID   573       1.613  14.841  27.184  0.0000
ATOM   2092  CB  HID   573       1.575  14.726  26.079  0.0000
ATOM   2093  HB2 HID   573       0.561  15.027  25.771  0.0000
ATOM   2094  HB3 HID   573       2.285  15.451  25.637  0.0000
ATOM   2095  CG  HID   573       1.861  13.343  25.589  0.0000
ATOM   2096  ND1 HID   573       1.437  12.923  24.328  0.0000
ATOM   2097  HD1 HID   573       0.931  13.509  23.639  0.0000
ATOM   2098  CE1 HID   573       1.853  11.638  24.142  0.0000
ATOM   2099  HE1 HID   573       1.676  11.048  23.249  0.0000
ATOM   2100  NE2 HID   573       2.525  11.209  25.212  0.0000
ATOM   2101  CD2 HID   573       2.538  12.256  26.121  0.0000
ATOM   2102  HD2 HID   573       3.044  12.168  27.080  0.0000
TER              TER
ATOM   2107  HA  HID   574       0.423  11.726  29.980  0.0000
ATOM   2109  CB  HID   574       0.877  10.725  30.146  0.0000
ATOM   2110  HB2 HID   574       1.855  10.862  30.621  0.0000
ATOM   2111  HB3 HID   574       0.240  10.171  30.857  0.0000
ATOM   2112  CG  HID   574       1.035   9.911  28.910  0.0000
ATOM   2113  ND1 HID   574      -0.034   9.566  28.081  0.0000
ATOM   2114  HD1 HID   574      -1.022   9.785  28.279  0.0000
ATOM   2115  CE1 HID   574       0.404   8.827  27.044  0.0000
ATOM   2116  HE1 HID   574      -0.207   8.474  26.221  0.0000
ATOM   2117  NE2 HID   574       1.725   8.662  27.201  0.0000
ATOM   2118  CD2 HID   574       2.150   9.333  28.341  0.0000
ATOM   2119  HD2 HID   574       3.189   9.309  28.665  0.0000
TER              TER
ATOM   2207  HA  CYS   581       1.606   9.225  34.067  0.0000
ATOM   2214  C   CYS   581       2.333   9.053  33.221  0.0000
ATOM   2215  O   CYS   581       2.768  10.014  32.554  0.0000
ATOM   2216  N   GLY   582       2.627   7.758  32.953  0.0000
ATOM   2217  H   GLY   582       2.206   7.030  33.550  0.0000
ATOM   2218  CA  GLY   582       3.179   7.421  31.640  0.0000
ATOM   2219  HA2 GLY   582       3.360   6.334  31.581  0.0000
ATOM   2220  HA3 GLY   582       2.461   7.690  30.850  0.0000
ATOM   2221  C   GLY   582       4.470   8.188  31.329  0.0000
ATOM   2222  O   GLY   582       4.633   8.762  30.235  0.0000
ATOM   2223  N   PHE   583       5.402   8.171  32.317  0.0000
ATOM   2224  H   PHE   583       5.166   7.657  33.167  0.0000
ATOM   2225  CA  PHE   583       6.750   8.735  32.206  0.0000
ATOM   2226  HA  PHE   583       7.326   8.309  33.044  0.0000
ATOM   2227  CB  PHE   583       7.465   8.374  30.879  0.0000
ATOM   2228  HB2 PHE   583       7.030   8.967  30.063  0.0000
ATOM   2229  HB3 PHE   583       8.503   8.710  31.003  0.0000
ATOM   2230  CG  PHE   583       7.427   6.909  30.472  0.0000
ATOM   2231  CD1 PHE   583       7.202   5.861  31.387  0.0000
ATOM   2232  HD1 PHE   583       7.139   6.077  32.456  0.0000
ATOM   2233  CE1 PHE   583       7.086   4.528  30.953  0.0000
ATOM   2234  HE1 PHE   583       6.858   3.739  31.678  0.0000
ATOM   2235  CZ  PHE   583       7.270   4.208  29.598  0.0000
ATOM   2236  HZ  PHE   583       7.181   3.170  29.261  0.0000
ATOM   2237  CE2 PHE   583       7.570   5.236  28.687  0.0000
ATOM   2238  HE2 PHE   583       7.729   5.008  27.628  0.0000
ATOM   2239  CD2 PHE   583       7.622   6.573  29.114  0.0000
ATOM   2240  HD2 PHE   583       7.806   7.357  28.370  0.0000
ATOM   2241  C   PHE   583       6.787  10.271  32.420  0.0000
ATOM   2242  O   PHE   583       7.876  10.879  32.383  0.0000
ATOM   2243  N   CYS   584       5.586  10.874  32.646  0.0000
ATOM   2244  H   CYS   584       4.734  10.303  32.653  0.0000
ATOM   2245  CA  CYS   584       5.383  12.317  32.644  0.0000
ATOM   2246  HA  CYS   584       6.325  12.779  32.317  0.0000
ATOM   2247  CB  CYS   584       4.230  12.681  31.678  0.0000
ATOM   2248  HB2 CYS   584       3.286  12.278  32.071  0.0000
ATOM   2249  HB3 CYS   584       4.143  13.776  31.628  0.0000
ATOM   2250  SG  CYS   584       4.479  12.126  29.951  0.0000
ATOM   2251  HG  CYS   584       4.566  10.785  30.196  0.0000
ATOM   2252  C   CYS   584       4.956  12.824  34.041  0.0000
ATOM   2253  O   CYS   584       4.004  12.299  34.667  0.0000
ATOM   2254  N   PHE   585       5.627  13.913  34.508  0.0000
ATOM   2255  H   PHE   585       6.377  14.346  33.947  0.0000
ATOM   2256  CA  PHE   585       5.320  14.505  35.813  0.0000
ATOM   2257  HA  PHE   585       4.775  13.755  36.404  0.0000
ATOM   2258  HB  PHE   585       6.257  14.792  36.349  0.0000
ATOM   2272  H   PHE   585       4.692  15.415  35.741  0.0000
TER              TER
ATOM   2702  HA  ASP   612       3.544  10.910  20.118  0.0000
ATOM   2704  CB  ASP   612       3.569  11.261  21.174  0.0000
ATOM   2705  HB2 ASP   612       4.170  12.180  21.243  0.0000
ATOM   2706  HB3 ASP   612       2.544  11.549  21.452  0.0000
ATOM   2707  CG  ASP   612       4.112  10.231  22.164  0.0000
ATOM   2708  OD1 ASP   612       3.366   9.199  22.398  0.0000
ATOM   2709  OD2 ASP   612       5.216  10.433  22.740  0.0000
TER              TER
ATOM   2730  HA  HIE   614       0.471   7.346  22.902  0.0000
ATOM   2732  CB  HIE   614       0.995   7.234  23.875  0.0000
ATOM   2733  HB2 HIE   614       1.535   8.173  24.072  0.0000
ATOM   2734  HB3 HIE   614       0.204   7.102  24.631  0.0000
ATOM   2735  CG  HIE   614       1.949   6.077  23.945  0.0000
ATOM   2736  ND1 HIE   614       3.285   6.163  23.555  0.0000
ATOM   2737  CE1 HIE   614       3.823   4.945  23.744  0.0000
ATOM   2738  HE1 HIE   614       4.865   4.693  23.555  0.0000
ATOM   2739  NE2 HIE   614       2.894   4.080  24.228  0.0000
ATOM   2740  HE2 HIE   614       3.032   3.090  24.570  0.0000
ATOM   2741  CD2 HIE   614       1.708   4.781  24.370  0.0000
ATOM   2742  HD2 HIE   614       0.807   4.297  24.732  0.0000
TER              TER
ATOM   3176  HA  PHE   643      -1.243   2.676  26.603  0.0000
ATOM   3178  CB  PHE   643      -0.185   2.662  26.942  0.0000
ATOM   3179  HB2 PHE   643       0.032   1.629  27.249  0.0000
ATOM   3180  HB3 PHE   643       0.464   2.873  26.080  0.0000
ATOM   3181  CG  PHE   643       0.097   3.604  28.090  0.0000
ATOM   3182  CD1 PHE   643      -0.207   3.197  29.406  0.0000
ATOM   3183  HD1 PHE   643      -0.628   2.201  29.568  0.0000
ATOM   3184  CE1 PHE   643      -0.032   4.068  30.491  0.0000
ATOM   3185  HE1 PHE   643      -0.312   3.742  31.493  0.0000
ATOM   3186  CZ  PHE   643       0.479   5.359  30.286  0.0000
ATOM   3187  HZ  PHE   643       0.602   6.041  31.131  0.0000
ATOM   3188  CE2 PHE   643       0.826   5.761  28.988  0.0000
ATOM   3189  HE2 PHE   643       1.265   6.749  28.823  0.0000
ATOM   3190  CD2 PHE   643       0.641   4.892  27.901  0.0000
ATOM   3191  HD2 PHE   643       0.939   5.217  26.898  0.0000
TER              TER
ATOM   4110  HA  ASP   705       7.637   6.462  19.394  0.0000
ATOM   4112  CB  ASP   705       7.279   6.301  20.436  0.0000
ATOM   4113  HB2 ASP   705       6.869   5.280  20.524  0.0000
ATOM   4114  HB3 ASP   705       8.146   6.276  21.108  0.0000
ATOM   4115  CG  ASP   705       6.264   7.286  21.011  0.0000
ATOM   4116  OD1 ASP   705       5.769   8.241  20.364  0.0000
ATOM   4117  OD2 ASP   705       5.977   6.973  22.246  0.0000
TER              TER
ATOM   4199  HA  LEU   712       6.765   0.716  22.516  0.0000
ATOM   4201  CB  LEU   712       6.839   1.482  23.316  0.0000
ATOM   4202  HB2 LEU   712       7.388   2.346  22.904  0.0000
ATOM   4203  HB3 LEU   712       5.804   1.815  23.521  0.0000
ATOM   4204  CG  LEU   712       7.444   1.008  24.663  0.0000
ATOM   4205  HG  LEU   712       6.902   0.102  24.993  0.0000
ATOM   4206  CD1 LEU   712       8.942   0.665  24.607  0.0000
ATOM   4207 1HD1 LEU   712       9.152  -0.205  23.958  0.0000
ATOM   4208 2HD1 LEU   712       9.534   1.520  24.236  0.0000
ATOM   4209 3HD1 LEU   712       9.317   0.410  25.612  0.0000
ATOM   4210  CD2 LEU   712       7.207   2.091  25.731  0.0000
ATOM   4211 1HD2 LEU   712       6.128   2.255  25.870  0.0000
ATOM   4212 2HD2 LEU   712       7.629   1.795  26.706  0.0000
ATOM   4213 3HD2 LEU   712       7.669   3.051  25.438  0.0000
TER              TER
ATOM   4640  HA  LEU   741      10.014  15.920  22.839  0.0000
ATOM   4655  C   LEU   741       9.333  15.467  23.617  0.0000
ATOM   4656  O   LEU   741       9.328  15.943  24.767  0.0000
ATOM   4657  N   GLU   742       8.594  14.426  23.167  0.0000
ATOM   4658  H   GLU   742       8.708  14.155  22.179  0.0000
ATOM   4659  CA  GLU   742       7.754  13.617  24.062  0.0000
ATOM   4660  HA  GLU   742       7.835  14.081  25.057  0.0000
ATOM   4661  CB  GLU   742       6.270  13.600  23.662  0.0000
ATOM   4662  HB2 GLU   742       6.152  13.110  22.683  0.0000
ATOM   4663  HB3 GLU   742       5.738  12.970  24.394  0.0000
ATOM   4664  CG  GLU   742       5.570  14.965  23.614  0.0000
ATOM   4665  HG2 GLU   742       6.219  15.720  23.132  0.0000
ATOM   4666  HG3 GLU   742       4.674  14.863  22.982  0.0000
ATOM   4667  CD  GLU   742       5.117  15.520  24.984  0.0000
ATOM   4668  OE1 GLU   742       4.212  16.432  24.962  0.0000
ATOM   4669  OE2 GLU   742       5.675  15.040  26.022  0.0000
ATOM   4670  C   GLU   742       8.413  12.221  24.169  0.0000
ATOM   4671  O   GLU   742       9.550  12.108  24.683  0.0000
ATOM   4672  N   GLY   743       7.699  11.176  23.687  0.0000
ATOM   4673  H   GLY   743       6.774  11.306  23.255  0.0000
ATOM   4674  CA  GLY   743       8.192   9.818  23.670  0.0000
ATOM   4675  HA2 GLY   743       8.752   9.605  24.595  0.0000
ATOM   4676  HA3 GLY   743       7.326   9.138  23.650  0.0000
ATOM   4677  C   GLY   743       9.093   9.532  22.464  0.0000
ATOM   4678  O   GLY   743       9.581  10.425  21.741  0.0000
ATOM   4679  N   GLY   744       9.335   8.206  22.263  0.0000
ATOM   4680  H   GLY   744       8.974   7.515  22.938  0.0000
ATOM   4681  CA  GLY   744      10.331   7.759  21.310  0.0000
ATOM   4682  HA2 GLY   744       9.904   7.053  20.583  0.0000
ATOM   4683  HA3 GLY   744      10.682   8.661  20.785  0.0000
ATOM   4684  C   GLY   744      11.502   7.113  22.041  0.0000
ATOM   4685  O   GLY   744      12.159   7.763  22.886  0.0000
ATOM   4686  N   TYR   745      11.757   5.830  21.674  0.0000
ATOM   4687  H   TYR   745      11.024   5.335  21.129  0.0000
ATOM   4688  CA  TYR   745      12.619   4.980  22.487  0.0000
ATOM   4689  HA  TYR   745      13.081   5.639  23.238  0.0000
ATOM   4690  CB  TYR   745      11.728   3.939  23.232  0.0000
ATOM   4691  HB2 TYR   745      11.234   3.288  22.492  0.0000
ATOM   4692  HB3 TYR   745      12.385   3.314  23.860  0.0000
ATOM   4693  CG  TYR   745      10.702   4.708  24.042  0.0000
ATOM   4694  CD1 TYR   745      11.132   5.457  25.159  0.0000
ATOM   4695  HD1 TYR   745      12.164   5.361  25.513  0.0000
ATOM   4696  CE1 TYR   745      10.285   6.360  25.801  0.0000
ATOM   4697  HE1 TYR   745      10.627   6.955  26.653  0.0000
ATOM   4698  CZ  TYR   745       8.973   6.564  25.322  0.0000
ATOM   4699  OH  TYR   745       8.250   7.546  25.932  0.0000
ATOM   4700  HH  TYR   745       7.348   7.669  25.489  0.0000
ATOM   4701  CE2 TYR   745       8.505   5.793  24.231  0.0000
ATOM   4702  HE2 TYR   745       7.480   5.924  23.866  0.0000
ATOM   4703  CD2 TYR   745       9.375   4.877  23.601  0.0000
ATOM   4704  HD2 TYR   745       9.021   4.315  22.728  0.0000
ATOM   4705  C   TYR   745      13.797   4.367  21.727  0.0000
ATOM   4706  O   TYR   745      14.820   4.038  22.364  0.0000
ATOM   4707  N   ASN   746      13.689   4.197  20.378  0.0000
ATOM   4708  H   ASN   746      12.928   4.654  19.861  0.0000
ATOM   4709  CA  ASN   746      14.856   3.738  19.604  0.0000
ATOM   4710  HA  ASN   746      15.355   2.941  20.171  0.0000
ATOM   4711  HB  ASN   746      14.511   3.306  18.633  0.0000
ATOM   4719  H   ASN   746      15.544   4.595  19.467  0.0000
TER              TER
ATOM   5443  ZN  ZN    799       4.541   7.822  23.293  0.0000
TER              TER
ATOM   5446  C6  QL3   802       6.117   0.319  29.158  0.0000
ATOM   5447  H07 QL3   802       5.933   0.196  28.090  0.0000
ATOM   5448  C1  QL3   802       7.393   0.103  29.689  0.0000
ATOM   5449  CL1 QL3   802       8.661  -0.495  28.624  0.0000
ATOM   5450  C2  QL3   802       7.696   0.359  31.032  0.0000
ATOM   5451  H02 QL3   802       8.705   0.197  31.412  0.0000
ATOM   5452  C3  QL3   802       6.658   0.768  31.883  0.0000
ATOM   5453  H03 QL3   802       6.875   0.975  32.933  0.0000
ATOM   5454  C4  QL3   802       5.348   0.900  31.403  0.0000
ATOM   5455  H05 QL3   802       4.532   1.144  32.087  0.0000
ATOM   5456  C5  QL3   802       5.085   0.703  30.035  0.0000
ATOM   5457  N1  QL3   802       3.777   0.979  29.517  0.0000
ATOM   5458  S1  QL3   802       2.824  -0.186  28.771  0.0000
ATOM   5459  O2  QL3   802       3.721  -1.260  28.255  0.0000
ATOM   5460  O3  QL3   802       1.946   0.521  27.806  0.0000
ATOM   5461  C14 QL3   802       1.826  -0.892  30.080  0.0000
ATOM   5462  H01 QL3   802       1.269  -0.075  30.556  0.0000
ATOM   5463  H12 QL3   802       2.497  -1.390  30.798  0.0000
ATOM   5464  H15 QL3   802       1.143  -1.617  29.614  0.0000
ATOM   5465  C7  QL3   802       3.118   2.251  29.877  0.0000
ATOM   5466  H08 QL3   802       3.127   2.415  30.962  0.0000
ATOM   5467  H14 QL3   802       2.057   2.191  29.585  0.0000
ATOM   5468  C8  QL3   802       3.741   3.398  29.118  0.0000
ATOM   5469  C9  QL3   802       4.230   3.156  27.820  0.0000
ATOM   5470  H09 QL3   802       4.246   2.145  27.411  0.0000
ATOM   5471  C10 QL3   802       4.663   4.225  27.057  0.0000
ATOM   5472  H10 QL3   802       5.052   4.093  26.047  0.0000
ATOM   5473  N2  QL3   802       3.735   4.618  29.692  0.0000
ATOM   5474  C12 QL3   802       4.148   5.654  28.934  0.0000
ATOM   5475  H11 QL3   802       4.147   6.649  29.385  0.0000
ATOM   5476  C11 QL3   802       4.595   5.519  27.607  0.0000
ATOM   5477  C13 QL3   802       4.978   6.632  26.770  0.0000
ATOM   5478  O25 QL3   802       4.704   7.945  27.153  0.0000
ATOM   5479  C24 QL3   802       4.850   8.673  25.914  0.0000
ATOM   5480  C25 QL3   802       5.510  10.033  26.162  0.0000
ATOM   5481  H55 QL3   802       5.465  10.675  25.268  0.0000
ATOM   5482  F6  QL3   802       4.865  10.682  27.209  0.0000
ATOM   5483  F4  QL3   802       6.818   9.865  26.525  0.0000
ATOM   5484  N4  QL3   802       5.627   7.815  25.039  0.0000
ATOM   5485  N3  QL3   802       5.501   6.521  25.585  0.0000
TER              TER
ATOM   5486  O   WAM   803       3.555   8.862  25.342  0.0000
ATOM   5487  H1  WAM   803       3.204   9.886  25.297  0.0000
ATOM   5488  H2  WAM   803       2.411   8.376  26.450  0.0000
TER              TER
ATOM   6140  O   WAT  1021       3.134   1.517  25.264  0.0000
ATOM   6141  H1  WAT  1021       3.108   0.741  24.616  0.0000
ATOM   6142  H2  WAT  1021       2.592   1.217  26.034  0.0000
TER              TER
ATOM   6470  O   WAT  1131       7.659   3.174  34.385  0.0000
ATOM   6471  H1  WAT  1131       6.820   3.210  34.897  0.0000
ATOM   6472  H2  WAT  1131       8.255   2.624  34.987  0.0000
TER              TER
ATOM   8576  O   WAT  1833       4.043  -3.691  29.710  0.0000
ATOM   8577  H1  WAT  1833       3.818  -2.897  29.175  0.0000
ATOM   8578  H2  WAT  1833       3.697  -3.484  30.613  0.0000
TER              TER
ATOM  10829  O   WAT  2584       2.610   0.277  34.970  0.0000
ATOM  10830  H1  WAT  2584       2.653   0.950  34.238  0.0000
ATOM  10831  H2  WAT  2584       2.589   0.833  35.804  0.0000
TER              TER
ATOM  10883  O   WAT  2602       2.927  -3.031  32.254  0.0000
ATOM  10884  H1  WAT  2602       2.014  -2.854  32.614  0.0000
ATOM  10885  H2  WAT  2602       3.563  -2.569  32.866  0.0000
TER              TER
ATOM  10940  O   WAT  2621       6.094  -2.233  26.944  0.0000
ATOM  10941  H1  WAT  2621       5.337  -1.762  27.356  0.0000
ATOM  10942  H2  WAT  2621       6.425  -2.823  27.686  0.0000
TER              TER
ATOM  11027  O   WAT  2650      -0.588   0.180  32.640  0.0000
ATOM  11028  H1  WAT  2650      -0.233   1.093  32.685  0.0000
ATOM  11029  H2  WAT  2650      -0.938   0.063  31.699  0.0000
TER              TER
ATOM  11093  O   WAT  2672       9.481  -1.862  32.431  0.0000
ATOM  11094  H1  WAT  2672       9.458  -2.837  32.225  0.0000
ATOM  11095  H2  WAT  2672      10.393  -1.611  32.072  0.0000
TER              TER
ATOM  11201  O   WAT  2708       9.807  -3.647  28.898  0.0000
ATOM  11202  H1  WAT  2708       9.223  -2.861  28.991  0.0000
ATOM  11203  H2  WAT  2708       9.383  -4.158  28.147  0.0000
TER              TER
ATOM  11426  O   WAT  2783       0.248  -2.416  32.978  0.0000
ATOM  11427  H1  WAT  2783       0.105  -1.426  32.976  0.0000
ATOM  11428  H2  WAT  2783      -0.243  -2.745  33.788  0.0000
TER              TER
ATOM  11609  O   WAT  2844       8.749  -0.960  34.884  0.0000
ATOM  11610  H1  WAT  2844       8.943  -1.259  33.938  0.0000
ATOM  11611  H2  WAT  2844       8.421  -1.803  35.331  0.0000
TER              TER
ATOM  14270  O   WAT  3731      -0.867  -3.272  30.596  0.0000
ATOM  14271  H1  WAT  3731      -1.721  -2.817  30.416  0.0000
ATOM  14272  H2  WAT  3731      -0.528  -2.952  31.486  0.0000
TER              TER
ATOM  14444  O   WAT  3789       0.356  -3.338  28.167  0.0000
ATOM  14445  H1  WAT  3789       0.080  -3.400  29.126  0.0000
ATOM  14446  H2  WAT  3789       1.100  -3.997  28.032  0.0000
TER              TER
ATOM  14513  O   WAT  3812       4.455  -1.611  34.140  0.0000
ATOM  14514  H1  WAT  3812       3.688  -1.137  34.561  0.0000
ATOM  14515  H2  WAT  3812       5.209  -1.006  34.427  0.0000
END
