# Supplementary material for: Comprehensive Mechanistic View of the Hydrolysis of Oxadiazole-Based Inhibitors by Histone Deacetylase 6 (HDAC6)
Source: ACS Chem Biol. 2023 Jul 3;18(7):1594–610. doi: 10.1021/acschembio.3c00212 (PMC10367051; doi:10.1021/acschembio.3c00212)
Supplement: Supplementary file 4 — cb3c00212_si_004.zip [file cb3c00212_si_004.zip › SI_Structures_Energies/TI_S2_QM.pdb]

REMARK title
ATOM    334  HA  HIE   462      16.973  -0.117  30.807  0.0000
ATOM    347  C   HIE   462      15.928   0.251  30.593  0.0000
ATOM    348  O   HIE   462      15.466   0.107  29.443  0.0000
ATOM    349  N   HIE   463      15.219   0.853  31.580  0.0000
ATOM    350  H   HIE   463      15.584   0.958  32.537  0.0000
ATOM    351  CA  HIE   463      13.883   1.400  31.307  0.0000
ATOM    352  HA  HIE   463      13.197   0.567  31.104  0.0000
ATOM    353  CB  HIE   463      13.400   2.178  32.548  0.0000
ATOM    354  HB2 HIE   463      13.421   1.498  33.416  0.0000
ATOM    355  HB3 HIE   463      14.113   2.996  32.744  0.0000
ATOM    356  CG  HIE   463      12.009   2.713  32.375  0.0000
ATOM    357  ND1 HIE   463      11.679   3.648  31.394  0.0000
ATOM    358  CE1 HIE   463      10.357   3.833  31.497  0.0000
ATOM    359  HE1 HIE   463       9.757   4.501  30.882  0.0000
ATOM    360  NE2 HIE   463       9.826   3.074  32.501  0.0000
ATOM    361  HE2 HIE   463       8.868   3.141  32.893  0.0000
ATOM    362  CD2 HIE   463      10.863   2.354  33.071  0.0000
ATOM    363  HD2 HIE   463      10.694   1.649  33.882  0.0000
ATOM    364  C   HIE   463      13.962   2.329  30.076  0.0000
ATOM    365  O   HIE   463      14.849   3.207  30.004  0.0000
ATOM    366  N   PRO   464      13.031   2.152  29.105  0.0000
ATOM    367  CD  PRO   464      11.791   1.344  29.178  0.0000
ATOM    368  HD2 PRO   464      11.352   1.383  30.183  0.0000
ATOM    369  HD3 PRO   464      11.993   0.291  28.918  0.0000
ATOM    370  CG  PRO   464      10.910   2.018  28.120  0.0000
ATOM    371  HG2 PRO   464      10.448   2.927  28.541  0.0000
ATOM    372  HG3 PRO   464      10.104   1.360  27.771  0.0000
ATOM    373  CB  PRO   464      11.914   2.383  27.016  0.0000
ATOM    374  HB2 PRO   464      11.543   3.167  26.342  0.0000
ATOM    375  HB3 PRO   464      12.170   1.500  26.412  0.0000
ATOM    376  CA  PRO   464      13.169   2.836  27.808  0.0000
ATOM    377  HA  PRO   464      14.102   2.521  27.316  0.0000
ATOM    378  C   PRO   464      13.252   4.352  27.893  0.0000
ATOM    379  O   PRO   464      13.780   4.983  26.933  0.0000
ATOM    380  N   GLU   465      12.716   4.988  28.962  0.0000
ATOM    381  H   GLU   465      12.428   4.441  29.805  0.0000
ATOM    382  CA  GLU   465      12.866   6.440  29.082  0.0000
ATOM    383  HA  GLU   465      12.763   6.849  28.068  0.0000
ATOM    384  HB  GLU   465      12.021   6.867  29.674  0.0000
ATOM    393  H   GLU   465      13.888   6.701  29.421  0.0000
TER              TER
ATOM   1485  HA  SER   531       3.719   3.647  34.327  0.0000
ATOM   1487  CB  SER   531       3.412   3.444  33.281  0.0000
ATOM   1488  HB2 SER   531       2.967   4.339  32.821  0.0000
ATOM   1489  HB3 SER   531       4.295   3.170  32.690  0.0000
ATOM   1490  OG  SER   531       2.480   2.329  33.188  0.0000
ATOM   1491  HG  SER   531       1.567   2.653  33.417  0.0000
TER              TER
ATOM   2090  HA  HID   573       1.598  14.839  27.165  0.0000
ATOM   2092  CB  HID   573       1.556  14.705  26.062  0.0000
ATOM   2093  HB2 HID   573       0.551  15.026  25.746  0.0000
ATOM   2094  HB3 HID   573       2.290  15.398  25.605  0.0000
ATOM   2095  CG  HID   573       1.804  13.310  25.593  0.0000
ATOM   2096  ND1 HID   573       1.432  12.901  24.308  0.0000
ATOM   2097  HD1 HID   573       0.954  13.498  23.605  0.0000
ATOM   2098  CE1 HID   573       1.803  11.614  24.120  0.0000
ATOM   2099  HE1 HID   573       1.704  11.015  23.222  0.0000
ATOM   2100  NE2 HID   573       2.391  11.187  25.241  0.0000
ATOM   2101  CD2 HID   573       2.414  12.211  26.168  0.0000
ATOM   2102  HD2 HID   573       2.885  12.083  27.139  0.0000
TER              TER
ATOM   2107  HA  HID   574       0.361  11.773  29.981  0.0000
ATOM   2109  CB  HID   574       0.801  10.767  30.152  0.0000
ATOM   2110  HB2 HID   574       1.762  10.898  30.663  0.0000
ATOM   2111  HB3 HID   574       0.137  10.219  30.843  0.0000
ATOM   2112  CG  HID   574       0.998   9.943  28.929  0.0000
ATOM   2113  ND1 HID   574      -0.035   9.518  28.104  0.0000
ATOM   2114  HD1 HID   574      -1.034   9.711  28.268  0.0000
ATOM   2115  CE1 HID   574       0.487   8.729  27.122  0.0000
ATOM   2116  HE1 HID   574      -0.124   8.295  26.337  0.0000
ATOM   2117  NE2 HID   574       1.810   8.613  27.272  0.0000
ATOM   2118  CD2 HID   574       2.137   9.373  28.390  0.0000
ATOM   2119  HD2 HID   574       3.158   9.451  28.754  0.0000
TER              TER
ATOM   2207  HA  CYS   581       1.631   9.223  34.035  0.0000
ATOM   2214  C   CYS   581       2.356   9.050  33.188  0.0000
ATOM   2215  O   CYS   581       2.795  10.006  32.516  0.0000
ATOM   2216  N   GLY   582       2.651   7.752  32.929  0.0000
ATOM   2217  H   GLY   582       2.218   7.028  33.523  0.0000
ATOM   2218  CA  GLY   582       3.177   7.399  31.608  0.0000
ATOM   2219  HA2 GLY   582       3.306   6.306  31.562  0.0000
ATOM   2220  HA3 GLY   582       2.465   7.696  30.822  0.0000
ATOM   2221  C   GLY   582       4.500   8.091  31.267  0.0000
ATOM   2222  O   GLY   582       4.705   8.539  30.117  0.0000
ATOM   2223  N   PHE   583       5.403   8.156  32.274  0.0000
ATOM   2224  H   PHE   583       5.119   7.743  33.165  0.0000
ATOM   2225  CA  PHE   583       6.755   8.719  32.181  0.0000
ATOM   2226  HA  PHE   583       7.305   8.313  33.046  0.0000
ATOM   2227  CB  PHE   583       7.517   8.319  30.893  0.0000
ATOM   2228  HB2 PHE   583       7.142   8.908  30.046  0.0000
ATOM   2229  HB3 PHE   583       8.556   8.633  31.061  0.0000
ATOM   2230  CG  PHE   583       7.473   6.845  30.522  0.0000
ATOM   2231  CD1 PHE   583       7.262   5.825  31.472  0.0000
ATOM   2232  HD1 PHE   583       7.201   6.073  32.535  0.0000
ATOM   2233  CE1 PHE   583       7.155   4.479  31.080  0.0000
ATOM   2234  HE1 PHE   583       6.932   3.715  31.832  0.0000
ATOM   2235  CZ  PHE   583       7.342   4.118  29.735  0.0000
ATOM   2236  HZ  PHE   583       7.256   3.071  29.428  0.0000
ATOM   2237  CE2 PHE   583       7.631   5.118  28.790  0.0000
ATOM   2238  HE2 PHE   583       7.777   4.861  27.736  0.0000
ATOM   2239  CD2 PHE   583       7.664   6.470  29.173  0.0000
ATOM   2240  HD2 PHE   583       7.819   7.230  28.397  0.0000
ATOM   2241  C   PHE   583       6.788  10.260  32.370  0.0000
ATOM   2242  O   PHE   583       7.874  10.869  32.309  0.0000
ATOM   2243  N   CYS   584       5.591  10.862  32.624  0.0000
ATOM   2244  H   CYS   584       4.735  10.295  32.630  0.0000
ATOM   2245  CA  CYS   584       5.396  12.307  32.643  0.0000
ATOM   2246  HA  CYS   584       6.340  12.767  32.318  0.0000
ATOM   2247  CB  CYS   584       4.245  12.696  31.685  0.0000
ATOM   2248  HB2 CYS   584       3.292  12.311  32.075  0.0000
ATOM   2249  HB3 CYS   584       4.180  13.793  31.635  0.0000
ATOM   2250  SG  CYS   584       4.485  12.136  29.961  0.0000
ATOM   2251  HG  CYS   584       4.409  10.799  30.204  0.0000
ATOM   2252  C   CYS   584       4.972  12.806  34.044  0.0000
ATOM   2253  O   CYS   584       4.026  12.272  34.671  0.0000
ATOM   2254  N   PHE   585       5.631  13.904  34.507  0.0000
ATOM   2255  H   PHE   585       6.378  14.340  33.944  0.0000
ATOM   2256  CA  PHE   585       5.320  14.497  35.811  0.0000
ATOM   2257  HA  PHE   585       4.777  13.748  36.402  0.0000
ATOM   2258  HB  PHE   585       6.256  14.787  36.347  0.0000
ATOM   2272  H   PHE   585       4.692  15.407  35.740  0.0000
TER              TER
ATOM   2702  HA  ASP   612       3.506  10.918  20.097  0.0000
ATOM   2704  CB  ASP   612       3.520  11.273  21.152  0.0000
ATOM   2705  HB2 ASP   612       4.094  12.211  21.209  0.0000
ATOM   2706  HB3 ASP   612       2.485  11.522  21.428  0.0000
ATOM   2707  CG  ASP   612       4.131  10.263  22.125  0.0000
ATOM   2708  OD1 ASP   612       3.346   9.315  22.555  0.0000
ATOM   2709  OD2 ASP   612       5.321  10.402  22.491  0.0000
TER              TER
ATOM   2730  HA  HIE   614       0.505   7.409  22.947  0.0000
ATOM   2732  CB  HIE   614       1.044   7.344  23.916  0.0000
ATOM   2733  HB2 HIE   614       1.579   8.289  24.083  0.0000
ATOM   2734  HB3 HIE   614       0.269   7.232  24.689  0.0000
ATOM   2735  CG  HIE   614       2.000   6.190  23.986  0.0000
ATOM   2736  ND1 HIE   614       3.372   6.299  23.760  0.0000
ATOM   2737  CE1 HIE   614       3.882   5.058  23.842  0.0000
ATOM   2738  HE1 HIE   614       4.937   4.812  23.748  0.0000
ATOM   2739  NE2 HIE   614       2.894   4.157  24.099  0.0000
ATOM   2740  HE2 HIE   614       2.949   3.136  24.320  0.0000
ATOM   2741  CD2 HIE   614       1.705   4.857  24.212  0.0000
ATOM   2742  HD2 HIE   614       0.771   4.349  24.427  0.0000
TER              TER
ATOM   3176  HA  PHE   643      -1.211   2.699  26.597  0.0000
ATOM   3178  CB  PHE   643      -0.145   2.710  26.912  0.0000
ATOM   3179  HB2 PHE   643       0.116   1.676  27.191  0.0000
ATOM   3180  HB3 PHE   643       0.469   2.986  26.040  0.0000
ATOM   3181  CG  PHE   643       0.142   3.642  28.069  0.0000
ATOM   3182  CD1 PHE   643      -0.217   3.260  29.378  0.0000
ATOM   3183  HD1 PHE   643      -0.714   2.300  29.535  0.0000
ATOM   3184  CE1 PHE   643      -0.010   4.121  30.465  0.0000
ATOM   3185  HE1 PHE   643      -0.334   3.817  31.462  0.0000
ATOM   3186  CZ  PHE   643       0.588   5.374  30.267  0.0000
ATOM   3187  HZ  PHE   643       0.719   6.055  31.112  0.0000
ATOM   3188  CE2 PHE   643       0.987   5.752  28.975  0.0000
ATOM   3189  HE2 PHE   643       1.468   6.718  28.802  0.0000
ATOM   3190  CD2 PHE   643       0.765   4.893  27.886  0.0000
ATOM   3191  HD2 PHE   643       1.095   5.201  26.887  0.0000
TER              TER
ATOM   4110  HA  ASP   705       7.598   6.458  19.468  0.0000
ATOM   4112  CB  ASP   705       7.220   6.304  20.504  0.0000
ATOM   4113  HB2 ASP   705       6.784   5.293  20.576  0.0000
ATOM   4114  HB3 ASP   705       8.080   6.252  21.185  0.0000
ATOM   4115  CG  ASP   705       6.220   7.313  21.071  0.0000
ATOM   4116  OD1 ASP   705       5.704   8.222  20.378  0.0000
ATOM   4117  OD2 ASP   705       5.968   7.065  22.329  0.0000
TER              TER
ATOM   4199  HA  LEU   712       6.765   0.794  22.500  0.0000
ATOM   4201  CB  LEU   712       6.824   1.607  23.253  0.0000
ATOM   4202  HB2 LEU   712       7.354   2.454  22.787  0.0000
ATOM   4203  HB3 LEU   712       5.781   1.932  23.432  0.0000
ATOM   4204  CG  LEU   712       7.438   1.238  24.627  0.0000
ATOM   4205  HG  LEU   712       6.896   0.361  25.029  0.0000
ATOM   4206  CD1 LEU   712       8.934   0.885  24.571  0.0000
ATOM   4207 1HD1 LEU   712       9.126  -0.053  24.017  0.0000
ATOM   4208 2HD1 LEU   712       9.513   1.694  24.094  0.0000
ATOM   4209 3HD1 LEU   712       9.340   0.742  25.586  0.0000
ATOM   4210  CD2 LEU   712       7.231   2.403  25.615  0.0000
ATOM   4211 1HD2 LEU   712       6.166   2.661  25.721  0.0000
ATOM   4212 2HD2 LEU   712       7.607   2.139  26.619  0.0000
ATOM   4213 3HD2 LEU   712       7.757   3.313  25.282  0.0000
TER              TER
ATOM   4640  HA  LEU   741      10.073  15.971  22.801  0.0000
ATOM   4655  C   LEU   741       9.392  15.522  23.581  0.0000
ATOM   4656  O   LEU   741       9.374  16.005  24.730  0.0000
ATOM   4657  N   GLU   742       8.666  14.477  23.128  0.0000
ATOM   4658  H   GLU   742       8.773  14.212  22.137  0.0000
ATOM   4659  CA  GLU   742       7.808  13.677  24.010  0.0000
ATOM   4660  HA  GLU   742       7.880  14.140  25.006  0.0000
ATOM   4661  CB  GLU   742       6.335  13.687  23.580  0.0000
ATOM   4662  HB2 GLU   742       6.242  13.240  22.578  0.0000
ATOM   4663  HB3 GLU   742       5.789  13.030  24.269  0.0000
ATOM   4664  CG  GLU   742       5.643  15.058  23.583  0.0000
ATOM   4665  HG2 GLU   742       6.308  15.840  23.171  0.0000
ATOM   4666  HG3 GLU   742       4.773  14.994  22.912  0.0000
ATOM   4667  CD  GLU   742       5.133  15.529  24.964  0.0000
ATOM   4668  OE1 GLU   742       4.164  16.377  24.963  0.0000
ATOM   4669  OE2 GLU   742       5.703  15.051  25.996  0.0000
ATOM   4670  C   GLU   742       8.458  12.278  24.124  0.0000
ATOM   4671  O   GLU   742       9.594  12.164  24.643  0.0000
ATOM   4672  N   GLY   743       7.747  11.229  23.654  0.0000
ATOM   4673  H   GLY   743       6.811  11.340  23.242  0.0000
ATOM   4674  CA  GLY   743       8.245   9.872  23.659  0.0000
ATOM   4675  HA2 GLY   743       8.840   9.688  24.569  0.0000
ATOM   4676  HA3 GLY   743       7.378   9.196  23.708  0.0000
ATOM   4677  C   GLY   743       9.109   9.558  22.438  0.0000
ATOM   4678  O   GLY   743       9.584  10.433  21.683  0.0000
ATOM   4679  N   GLY   744       9.336   8.226  22.262  0.0000
ATOM   4680  H   GLY   744       8.974   7.554  22.955  0.0000
ATOM   4681  CA  GLY   744      10.313   7.749  21.307  0.0000
ATOM   4682  HA2 GLY   744       9.873   7.018  20.613  0.0000
ATOM   4683  HA3 GLY   744      10.655   8.632  20.745  0.0000
ATOM   4684  C   GLY   744      11.495   7.123  22.036  0.0000
ATOM   4685  O   GLY   744      12.151   7.785  22.873  0.0000
ATOM   4686  N   TYR   745      11.762   5.841  21.675  0.0000
ATOM   4687  H   TYR   745      11.032   5.337  21.135  0.0000
ATOM   4688  CA  TYR   745      12.623   5.001  22.499  0.0000
ATOM   4689  HA  TYR   745      13.088   5.669  23.239  0.0000
ATOM   4690  CB  TYR   745      11.725   3.977  23.260  0.0000
ATOM   4691  HB2 TYR   745      11.234   3.314  22.528  0.0000
ATOM   4692  HB3 TYR   745      12.377   3.359  23.901  0.0000
ATOM   4693  CG  TYR   745      10.695   4.755  24.056  0.0000
ATOM   4694  CD1 TYR   745      11.107   5.492  25.187  0.0000
ATOM   4695  HD1 TYR   745      12.135   5.393  25.553  0.0000
ATOM   4696  CE1 TYR   745      10.245   6.377  25.836  0.0000
ATOM   4697  HE1 TYR   745      10.572   6.953  26.706  0.0000
ATOM   4698  CZ  TYR   745       8.930   6.573  25.356  0.0000
ATOM   4699  OH  TYR   745       8.179   7.511  25.990  0.0000
ATOM   4700  HH  TYR   745       7.246   7.566  25.608  0.0000
ATOM   4701  CE2 TYR   745       8.488   5.825  24.238  0.0000
ATOM   4702  HE2 TYR   745       7.465   5.953  23.869  0.0000
ATOM   4703  CD2 TYR   745       9.373   4.929  23.601  0.0000
ATOM   4704  HD2 TYR   745       9.030   4.375  22.718  0.0000
ATOM   4705  C   TYR   745      13.796   4.374  21.742  0.0000
ATOM   4706  O   TYR   745      14.815   4.034  22.380  0.0000
ATOM   4707  N   ASN   746      13.688   4.206  20.392  0.0000
ATOM   4708  H   ASN   746      12.929   4.668  19.877  0.0000
ATOM   4709  CA  ASN   746      14.853   3.744  19.616  0.0000
ATOM   4710  HA  ASN   746      15.352   2.947  20.183  0.0000
ATOM   4711  HB  ASN   746      14.508   3.312  18.645  0.0000
ATOM   4719  H   ASN   746      15.542   4.600  19.476  0.0000
TER              TER
ATOM   5443  ZN  ZN    799       4.603   7.968  23.451  0.0000
TER              TER
ATOM   5446  F1  QL4   802       5.155  11.188  25.125  0.0000
ATOM   5447  C1  QL4   802       5.610  10.420  26.161  0.0000
ATOM   5448  F2  QL4   802       5.013  10.941  27.325  0.0000
ATOM   5449  H1  QL4   802       6.699  10.541  26.249  0.0000
ATOM   5450  C2  QL4   802       5.182   8.944  25.963  0.0000
ATOM   5451  O1  QL4   802       5.851   8.389  24.931  0.0000
ATOM   5452  N1  QL4   802       5.511   8.309  27.250  0.0000
ATOM   5453  H2  QL4   802       5.369   8.944  28.043  0.0000
ATOM   5454  N2  QL4   802       4.761   7.157  27.547  0.0000
ATOM   5455  H3  QL4   802       4.199   7.232  28.398  0.0000
ATOM   5456  C3  QL4   802       5.101   5.915  27.083  0.0000
ATOM   5457  O2  QL4   802       5.833   5.693  26.103  0.0000
ATOM   5458  C4  QL4   802       4.426   4.827  27.840  0.0000
ATOM   5459  C16 QL4   802       4.034   3.676  27.148  0.0000
ATOM   5460  C15 QL4   802       3.433   2.649  27.855  0.0000
ATOM   5461  H14 QL4   802       3.110   1.741  27.345  0.0000
ATOM   5462  H15 QL4   802       4.217   3.606  26.079  0.0000
ATOM   5463  C5  QL4   802       4.245   4.867  29.231  0.0000
ATOM   5464  H4  QL4   802       4.644   5.709  29.811  0.0000
ATOM   5465  N3  QL4   802       3.690   3.868  29.943  0.0000
ATOM   5466  C6  QL4   802       3.281   2.789  29.247  0.0000
ATOM   5467  C7  QL4   802       2.688   1.629  30.002  0.0000
ATOM   5468  H5  QL4   802       1.600   1.611  29.833  0.0000
ATOM   5469  H6  QL4   802       2.861   1.719  31.085  0.0000
ATOM   5470  N4  QL4   802       3.278   0.395  29.440  0.0000
ATOM   5471  S1  QL4   802       2.199  -0.801  28.974  0.0000
ATOM   5472  C14 QL4   802       1.610  -1.466  30.520  0.0000
ATOM   5473  H11 QL4   802       0.798  -2.172  30.321  0.0000
ATOM   5474  H12 QL4   802       1.236  -0.618  31.111  0.0000
ATOM   5475  H13 QL4   802       2.447  -1.949  31.040  0.0000
ATOM   5476  O3  QL4   802       1.084  -0.127  28.268  0.0000
ATOM   5477  O4  QL4   802       2.989  -1.849  28.254  0.0000
ATOM   5478  C8  QL4   802       4.607   0.038  29.863  0.0000
ATOM   5479  C13 QL4   802       5.624  -0.006  28.894  0.0000
ATOM   5480  H10 QL4   802       5.402   0.210  27.848  0.0000
ATOM   5481  C9  QL4   802       4.882  -0.220  31.218  0.0000
ATOM   5482  H7  QL4   802       4.088  -0.187  31.970  0.0000
ATOM   5483  C10 QL4   802       6.192  -0.533  31.602  0.0000
ATOM   5484  H8  QL4   802       6.414  -0.746  32.649  0.0000
ATOM   5485  C11 QL4   802       7.222  -0.607  30.652  0.0000
ATOM   5486  H9  QL4   802       8.229  -0.891  30.973  0.0000
ATOM   5487  C12 QL4   802       6.917  -0.348  29.311  0.0000
ATOM   5488  CL1 QL4   802       8.195  -0.503  28.106  0.0000
TER              TER
ATOM   5489  O   WAM   803       3.758   8.942  25.622  0.0000
ATOM   5490  H1  WAM   803       2.931  10.264  25.346  0.0000
ATOM   5491  H2  WAM   803       3.116   8.524  26.318  0.0000
TER              TER
ATOM   6143  O   WAT  1021       2.606   1.509  25.011  0.0000
ATOM   6144  H1  WAT  1021       2.903   0.735  24.423  0.0000
ATOM   6145  H2  WAT  1021       1.735   1.193  25.347  0.0000
TER              TER
ATOM   6473  O   WAT  1131       7.764   3.340  34.443  0.0000
ATOM   6474  H1  WAT  1131       6.873   3.298  34.853  0.0000
ATOM   6475  H2  WAT  1131       8.310   2.731  35.036  0.0000
TER              TER
ATOM   8579  O   WAT  1833       4.132  -3.823  30.037  0.0000
ATOM   8580  H1  WAT  1833       3.602  -3.310  29.387  0.0000
ATOM   8581  H2  WAT  1833       3.839  -3.507  30.924  0.0000
TER              TER
ATOM  10832  O   WAT  2584       2.568   0.240  34.988  0.0000
ATOM  10833  H1  WAT  2584       2.600   0.925  34.260  0.0000
ATOM  10834  H2  WAT  2584       2.575   0.791  35.825  0.0000
TER              TER
ATOM  10886  O   WAT  2602       2.912  -3.242  32.598  0.0000
ATOM  10887  H1  WAT  2602       1.979  -3.033  32.878  0.0000
ATOM  10888  H2  WAT  2602       3.512  -2.783  33.242  0.0000
TER              TER
ATOM  10943  O   WAT  2621       5.637  -2.459  27.062  0.0000
ATOM  10944  H1  WAT  2621       4.819  -2.152  27.509  0.0000
ATOM  10945  H2  WAT  2621       6.124  -2.975  27.772  0.0000
TER              TER
ATOM  11030  O   WAT  2650      -0.552   0.206  32.700  0.0000
ATOM  11031  H1  WAT  2650      -0.215   1.123  32.797  0.0000
ATOM  11032  H2  WAT  2650      -0.901   0.140  31.751  0.0000
TER              TER
ATOM  11096  O   WAT  2672       9.514  -1.839  32.434  0.0000
ATOM  11097  H1  WAT  2672       9.507  -2.816  32.222  0.0000
ATOM  11098  H2  WAT  2672      10.425  -1.574  32.078  0.0000
TER              TER
ATOM  11204  O   WAT  2708       9.782  -3.556  28.870  0.0000
ATOM  11205  H1  WAT  2708       9.213  -2.755  28.888  0.0000
ATOM  11206  H2  WAT  2708       9.371  -4.100  28.133  0.0000
TER              TER
ATOM  11429  O   WAT  2783       0.131  -2.493  32.996  0.0000
ATOM  11430  H1  WAT  2783       0.041  -1.500  33.016  0.0000
ATOM  11431  H2  WAT  2783      -0.355  -2.801  33.821  0.0000
TER              TER
ATOM  11612  O   WAT  2844       8.770  -0.954  34.896  0.0000
ATOM  11613  H1  WAT  2844       8.973  -1.247  33.952  0.0000
ATOM  11614  H2  WAT  2844       8.442  -1.798  35.342  0.0000
TER              TER
ATOM  14273  O   WAT  3731      -1.112  -3.300  30.586  0.0000
ATOM  14274  H1  WAT  3731      -2.001  -2.934  30.346  0.0000
ATOM  14275  H2  WAT  3731      -0.851  -2.982  31.497  0.0000
TER              TER
ATOM  14447  O   WAT  3789       0.170  -3.346  28.123  0.0000
ATOM  14448  H1  WAT  3789      -0.122  -3.416  29.069  0.0000
ATOM  14449  H2  WAT  3789       0.974  -3.930  28.020  0.0000
TER              TER
ATOM  14516  O   WAT  3812       4.448  -1.632  34.338  0.0000
ATOM  14517  H1  WAT  3812       3.670  -1.096  34.665  0.0000
ATOM  14518  H2  WAT  3812       5.206  -1.038  34.654  0.0000
END
