# Supplementary material for: Comprehensive Mechanistic View of the Hydrolysis of Oxadiazole-Based Inhibitors by Histone Deacetylase 6 (HDAC6)
Source: ACS Chem Biol. 2023 Jul 3;18(7):1594–610. doi: 10.1021/acschembio.3c00212 (PMC10367051; doi:10.1021/acschembio.3c00212)
Supplement: Supplementary file 4 — cb3c00212_si_004.zip [file cb3c00212_si_004.zip › SI_Structures_Energies/TS1_S1_QM.pdb]

REMARK title
ATOM    334  HA  HIE   462      16.940  -0.111  30.806  0.0000
ATOM    347  C   HIE   462      15.893   0.251  30.591  0.0000
ATOM    348  O   HIE   462      15.443   0.115  29.434  0.0000
ATOM    349  N   HIE   463      15.168   0.837  31.577  0.0000
ATOM    350  H   HIE   463      15.528   0.946  32.535  0.0000
ATOM    351  CA  HIE   463      13.837   1.390  31.288  0.0000
ATOM    352  HA  HIE   463      13.150   0.561  31.068  0.0000
ATOM    353  CB  HIE   463      13.335   2.164  32.525  0.0000
ATOM    354  HB2 HIE   463      13.343   1.481  33.390  0.0000
ATOM    355  HB3 HIE   463      14.046   2.981  32.733  0.0000
ATOM    356  CG  HIE   463      11.946   2.704  32.336  0.0000
ATOM    357  ND1 HIE   463      11.629   3.647  31.357  0.0000
ATOM    358  CE1 HIE   463      10.308   3.842  31.453  0.0000
ATOM    359  HE1 HIE   463       9.714   4.514  30.836  0.0000
ATOM    360  NE2 HIE   463       9.765   3.083  32.451  0.0000
ATOM    361  HE2 HIE   463       8.801   3.142  32.823  0.0000
ATOM    362  CD2 HIE   463      10.792   2.351  33.025  0.0000
ATOM    363  HD2 HIE   463      10.616   1.649  33.837  0.0000
ATOM    364  C   HIE   463      13.941   2.326  30.065  0.0000
ATOM    365  O   HIE   463      14.836   3.199  30.014  0.0000
ATOM    366  N   PRO   464      13.029   2.164  29.073  0.0000
ATOM    367  CD  PRO   464      11.774   1.375  29.107  0.0000
ATOM    368  HD2 PRO   464      11.302   1.425  30.096  0.0000
ATOM    369  HD3 PRO   464      11.967   0.318  28.857  0.0000
ATOM    370  CG  PRO   464      10.944   2.062  28.014  0.0000
ATOM    371  HG2 PRO   464      10.486   2.982  28.415  0.0000
ATOM    372  HG3 PRO   464      10.140   1.421  27.633  0.0000
ATOM    373  CB  PRO   464      11.994   2.396  26.948  0.0000
ATOM    374  HB2 PRO   464      11.660   3.170  26.246  0.0000
ATOM    375  HB3 PRO   464      12.265   1.500  26.372  0.0000
ATOM    376  CA  PRO   464      13.214   2.852  27.786  0.0000
ATOM    377  HA  PRO   464      14.169   2.547  27.330  0.0000
ATOM    378  C   PRO   464      13.277   4.367  27.877  0.0000
ATOM    379  O   PRO   464      13.806   5.005  26.922  0.0000
ATOM    380  N   GLU   465      12.727   4.993  28.944  0.0000
ATOM    381  H   GLU   465      12.424   4.440  29.777  0.0000
ATOM    382  CA  GLU   465      12.872   6.444  29.081  0.0000
ATOM    383  HA  GLU   465      12.771   6.866  28.071  0.0000
ATOM    384  HB  GLU   465      12.024   6.863  29.676  0.0000
ATOM    393  H   GLU   465      13.893   6.704  29.424  0.0000
TER              TER
ATOM   1485  HA  SER   531       3.723   3.723  34.324  0.0000
ATOM   1487  CB  SER   531       3.411   3.561  33.272  0.0000
ATOM   1488  HB2 SER   531       2.932   4.464  32.860  0.0000
ATOM   1489  HB3 SER   531       4.310   3.356  32.674  0.0000
ATOM   1490  OG  SER   531       2.525   2.416  33.128  0.0000
ATOM   1491  HG  SER   531       1.601   2.697  33.370  0.0000
TER              TER
ATOM   2090  HA  HID   573       1.615  14.842  27.194  0.0000
ATOM   2092  CB  HID   573       1.578  14.743  26.087  0.0000
ATOM   2093  HB2 HID   573       0.563  15.048  25.784  0.0000
ATOM   2094  HB3 HID   573       2.285  15.476  25.655  0.0000
ATOM   2095  CG  HID   573       1.862  13.370  25.571  0.0000
ATOM   2096  ND1 HID   573       1.424  12.979  24.306  0.0000
ATOM   2097  HD1 HID   573       0.909  13.575  23.634  0.0000
ATOM   2098  CE1 HID   573       1.833  11.699  24.085  0.0000
ATOM   2099  HE1 HID   573       1.630  11.126  23.187  0.0000
ATOM   2100  NE2 HID   573       2.517  11.246  25.136  0.0000
ATOM   2101  CD2 HID   573       2.541  12.270  26.072  0.0000
ATOM   2102  HD2 HID   573       3.039  12.150  27.032  0.0000
TER              TER
ATOM   2107  HA  HID   574       0.428  11.702  29.965  0.0000
ATOM   2109  CB  HID   574       0.882  10.700  30.125  0.0000
ATOM   2110  HB2 HID   574       1.865  10.841  30.588  0.0000
ATOM   2111  HB3 HID   574       0.254  10.156  30.851  0.0000
ATOM   2112  CG  HID   574       1.022   9.872  28.892  0.0000
ATOM   2113  ND1 HID   574      -0.057   9.517  28.087  0.0000
ATOM   2114  HD1 HID   574      -1.041   9.745  28.288  0.0000
ATOM   2115  CE1 HID   574       0.390   8.740  27.067  0.0000
ATOM   2116  HE1 HID   574      -0.256   8.374  26.274  0.0000
ATOM   2117  NE2 HID   574       1.710   8.556  27.177  0.0000
ATOM   2118  CD2 HID   574       2.118   9.261  28.308  0.0000
ATOM   2119  HD2 HID   574       3.155   9.263  28.636  0.0000
TER              TER
ATOM   2207  HA  CYS   581       1.621   9.226  34.067  0.0000
ATOM   2214  C   CYS   581       2.351   9.058  33.223  0.0000
ATOM   2215  O   CYS   581       2.798  10.022  32.568  0.0000
ATOM   2216  N   GLY   582       2.641   7.763  32.948  0.0000
ATOM   2217  H   GLY   582       2.201   7.035  33.531  0.0000
ATOM   2218  CA  GLY   582       3.187   7.437  31.629  0.0000
ATOM   2219  HA2 GLY   582       3.347   6.348  31.557  0.0000
ATOM   2220  HA3 GLY   582       2.476   7.733  30.841  0.0000
ATOM   2221  C   GLY   582       4.494   8.177  31.327  0.0000
ATOM   2222  O   GLY   582       4.688   8.721  30.223  0.0000
ATOM   2223  N   PHE   583       5.415   8.166  32.328  0.0000
ATOM   2224  H   PHE   583       5.154   7.691  33.194  0.0000
ATOM   2225  CA  PHE   583       6.764   8.726  32.225  0.0000
ATOM   2226  HA  PHE   583       7.333   8.305  33.069  0.0000
ATOM   2227  CB  PHE   583       7.493   8.362  30.906  0.0000
ATOM   2228  HB2 PHE   583       7.075   8.963  30.088  0.0000
ATOM   2229  HB3 PHE   583       8.533   8.686  31.044  0.0000
ATOM   2230  CG  PHE   583       7.453   6.901  30.487  0.0000
ATOM   2231  CD1 PHE   583       7.201   5.846  31.387  0.0000
ATOM   2232  HD1 PHE   583       7.114   6.055  32.455  0.0000
ATOM   2233  CE1 PHE   583       7.090   4.517  30.940  0.0000
ATOM   2234  HE1 PHE   583       6.844   3.722  31.653  0.0000
ATOM   2235  CZ  PHE   583       7.306   4.205  29.588  0.0000
ATOM   2236  HZ  PHE   583       7.223   3.170  29.241  0.0000
ATOM   2237  CE2 PHE   583       7.634   5.239  28.692  0.0000
ATOM   2238  HE2 PHE   583       7.824   5.016  27.637  0.0000
ATOM   2239  CD2 PHE   583       7.681   6.573  29.132  0.0000
ATOM   2240  HD2 PHE   583       7.894   7.362  28.402  0.0000
ATOM   2241  C   PHE   583       6.803  10.265  32.428  0.0000
ATOM   2242  O   PHE   583       7.893  10.871  32.388  0.0000
ATOM   2243  N   CYS   584       5.603  10.869  32.652  0.0000
ATOM   2244  H   CYS   584       4.749  10.299  32.657  0.0000
ATOM   2245  CA  CYS   584       5.399  12.312  32.648  0.0000
ATOM   2246  HA  CYS   584       6.341  12.774  32.323  0.0000
ATOM   2247  CB  CYS   584       4.249  12.676  31.678  0.0000
ATOM   2248  HB2 CYS   584       3.302  12.275  32.065  0.0000
ATOM   2249  HB3 CYS   584       4.163  13.771  31.626  0.0000
ATOM   2250  SG  CYS   584       4.501  12.118  29.953  0.0000
ATOM   2251  HG  CYS   584       4.498  10.774  30.188  0.0000
ATOM   2252  C   CYS   584       4.968  12.820  34.043  0.0000
ATOM   2253  O   CYS   584       4.018  12.294  34.671  0.0000
ATOM   2254  N   PHE   585       5.634  13.915  34.509  0.0000
ATOM   2255  H   PHE   585       6.383  14.349  33.948  0.0000
ATOM   2256  CA  PHE   585       5.322  14.505  35.813  0.0000
ATOM   2257  HA  PHE   585       4.777  13.755  36.402  0.0000
ATOM   2258  HB  PHE   585       6.257  14.794  36.351  0.0000
ATOM   2272  H   PHE   585       4.694  15.415  35.742  0.0000
TER              TER
ATOM   2702  HA  ASP   612       3.564  10.930  20.114  0.0000
ATOM   2704  CB  ASP   612       3.597  11.288  21.167  0.0000
ATOM   2705  HB2 ASP   612       4.220  12.193  21.228  0.0000
ATOM   2706  HB3 ASP   612       2.581  11.606  21.441  0.0000
ATOM   2707  CG  ASP   612       4.106  10.260  22.173  0.0000
ATOM   2708  OD1 ASP   612       3.343   9.239  22.398  0.0000
ATOM   2709  OD2 ASP   612       5.197  10.450  22.781  0.0000
TER              TER
ATOM   2730  HA  HIE   614       0.453   7.345  22.895  0.0000
ATOM   2732  CB  HIE   614       0.968   7.229  23.873  0.0000
ATOM   2733  HB2 HIE   614       1.494   8.169  24.090  0.0000
ATOM   2734  HB3 HIE   614       0.176   7.089  24.624  0.0000
ATOM   2735  CG  HIE   614       1.931   6.081  23.944  0.0000
ATOM   2736  ND1 HIE   614       3.276   6.182  23.582  0.0000
ATOM   2737  CE1 HIE   614       3.820   4.963  23.760  0.0000
ATOM   2738  HE1 HIE   614       4.865   4.721  23.581  0.0000
ATOM   2739  NE2 HIE   614       2.890   4.087  24.217  0.0000
ATOM   2740  HE2 HIE   614       3.031   3.095  24.552  0.0000
ATOM   2741  CD2 HIE   614       1.696   4.778  24.348  0.0000
ATOM   2742  HD2 HIE   614       0.794   4.284  24.695  0.0000
TER              TER
ATOM   3176  HA  PHE   643      -1.245   2.674  26.601  0.0000
ATOM   3178  CB  PHE   643      -0.186   2.659  26.937  0.0000
ATOM   3179  HB2 PHE   643       0.034   1.624  27.236  0.0000
ATOM   3180  HB3 PHE   643       0.460   2.878  26.073  0.0000
ATOM   3181  CG  PHE   643       0.100   3.594  28.089  0.0000
ATOM   3182  CD1 PHE   643      -0.203   3.182  29.404  0.0000
ATOM   3183  HD1 PHE   643      -0.631   2.187  29.561  0.0000
ATOM   3184  CE1 PHE   643      -0.020   4.047  30.492  0.0000
ATOM   3185  HE1 PHE   643      -0.301   3.718  31.494  0.0000
ATOM   3186  CZ  PHE   643       0.495   5.337  30.291  0.0000
ATOM   3187  HZ  PHE   643       0.618   6.017  31.138  0.0000
ATOM   3188  CE2 PHE   643       0.839   5.746  28.994  0.0000
ATOM   3189  HE2 PHE   643       1.269   6.736  28.822  0.0000
ATOM   3190  CD2 PHE   643       0.647   4.882  27.905  0.0000
ATOM   3191  HD2 PHE   643       0.934   5.220  26.903  0.0000
TER              TER
ATOM   4110  HA  ASP   705       7.598   6.475  19.439  0.0000
ATOM   4112  CB  ASP   705       7.221   6.323  20.475  0.0000
ATOM   4113  HB2 ASP   705       6.770   5.319  20.549  0.0000
ATOM   4114  HB3 ASP   705       8.084   6.255  21.150  0.0000
ATOM   4115  CG  ASP   705       6.242   7.342  21.057  0.0000
ATOM   4116  OD1 ASP   705       5.764   8.302  20.406  0.0000
ATOM   4117  OD2 ASP   705       5.960   7.049  22.301  0.0000
TER              TER
ATOM   4199  HA  LEU   712       6.755   0.701  22.510  0.0000
ATOM   4201  CB  LEU   712       6.828   1.459  23.318  0.0000
ATOM   4202  HB2 LEU   712       7.386   2.323  22.920  0.0000
ATOM   4203  HB3 LEU   712       5.793   1.796  23.517  0.0000
ATOM   4204  CG  LEU   712       7.417   0.962  24.663  0.0000
ATOM   4205  HG  LEU   712       6.875   0.048  24.970  0.0000
ATOM   4206  CD1 LEU   712       8.917   0.624  24.620  0.0000
ATOM   4207 1HD1 LEU   712       9.139  -0.230  23.956  0.0000
ATOM   4208 2HD1 LEU   712       9.512   1.488  24.277  0.0000
ATOM   4209 3HD1 LEU   712       9.277   0.348  25.626  0.0000
ATOM   4210  CD2 LEU   712       7.159   2.023  25.748  0.0000
ATOM   4211 1HD2 LEU   712       6.076   2.169  25.880  0.0000
ATOM   4212 2HD2 LEU   712       7.577   1.714  26.722  0.0000
ATOM   4213 3HD2 LEU   712       7.614   2.993  25.477  0.0000
TER              TER
ATOM   4640  HA  LEU   741      10.024  15.927  22.834  0.0000
ATOM   4655  C   LEU   741       9.342  15.473  23.611  0.0000
ATOM   4656  O   LEU   741       9.340  15.944  24.764  0.0000
ATOM   4657  N   GLU   742       8.601  14.435  23.158  0.0000
ATOM   4658  H   GLU   742       8.714  14.167  22.169  0.0000
ATOM   4659  CA  GLU   742       7.764  13.622  24.054  0.0000
ATOM   4660  HA  GLU   742       7.852  14.081  25.050  0.0000
ATOM   4661  CB  GLU   742       6.278  13.607  23.662  0.0000
ATOM   4662  HB2 GLU   742       6.155  13.118  22.684  0.0000
ATOM   4663  HB3 GLU   742       5.751  12.977  24.397  0.0000
ATOM   4664  CG  GLU   742       5.578  14.971  23.616  0.0000
ATOM   4665  HG2 GLU   742       6.225  15.726  23.132  0.0000
ATOM   4666  HG3 GLU   742       4.680  14.868  22.987  0.0000
ATOM   4667  CD  GLU   742       5.129  15.526  24.987  0.0000
ATOM   4668  OE1 GLU   742       4.228  16.441  24.965  0.0000
ATOM   4669  OE2 GLU   742       5.686  15.042  26.025  0.0000
ATOM   4670  C   GLU   742       8.425  12.227  24.147  0.0000
ATOM   4671  O   GLU   742       9.555  12.104  24.671  0.0000
ATOM   4672  N   GLY   743       7.722  11.191  23.630  0.0000
ATOM   4673  H   GLY   743       6.784  11.321  23.227  0.0000
ATOM   4674  CA  GLY   743       8.205   9.830  23.624  0.0000
ATOM   4675  HA2 GLY   743       8.756   9.618  24.555  0.0000
ATOM   4676  HA3 GLY   743       7.335   9.156  23.591  0.0000
ATOM   4677  C   GLY   743       9.118   9.528  22.431  0.0000
ATOM   4678  O   GLY   743       9.627  10.411  21.711  0.0000
ATOM   4679  N   GLY   744       9.339   8.197  22.239  0.0000
ATOM   4680  H   GLY   744       8.968   7.519  22.919  0.0000
ATOM   4681  CA  GLY   744      10.330   7.725  21.294  0.0000
ATOM   4682  HA2 GLY   744       9.896   7.002  20.588  0.0000
ATOM   4683  HA3 GLY   744      10.682   8.612  20.745  0.0000
ATOM   4684  C   GLY   744      11.502   7.091  22.035  0.0000
ATOM   4685  O   GLY   744      12.150   7.747  22.882  0.0000
ATOM   4686  N   TYR   745      11.766   5.809  21.673  0.0000
ATOM   4687  H   TYR   745      11.036   5.309  21.127  0.0000
ATOM   4688  CA  TYR   745      12.635   4.965  22.484  0.0000
ATOM   4689  HA  TYR   745      13.097   5.628  23.231  0.0000
ATOM   4690  CB  TYR   745      11.753   3.920  23.234  0.0000
ATOM   4691  HB2 TYR   745      11.254   3.269  22.498  0.0000
ATOM   4692  HB3 TYR   745      12.415   3.297  23.858  0.0000
ATOM   4693  CG  TYR   745      10.735   4.691  24.051  0.0000
ATOM   4694  CD1 TYR   745      11.180   5.436  25.164  0.0000
ATOM   4695  HD1 TYR   745      12.213   5.331  25.511  0.0000
ATOM   4696  CE1 TYR   745      10.348   6.349  25.811  0.0000
ATOM   4697  HE1 TYR   745      10.702   6.944  26.658  0.0000
ATOM   4698  CZ  TYR   745       9.039   6.563  25.336  0.0000
ATOM   4699  OH  TYR   745       8.325   7.559  25.945  0.0000
ATOM   4700  HH  TYR   745       7.443   7.677  25.491  0.0000
ATOM   4701  CE2 TYR   745       8.552   5.795  24.253  0.0000
ATOM   4702  HE2 TYR   745       7.523   5.934  23.897  0.0000
ATOM   4703  CD2 TYR   745       9.407   4.868  23.619  0.0000
ATOM   4704  HD2 TYR   745       9.041   4.307  22.749  0.0000
ATOM   4705  C   TYR   745      13.812   4.355  21.720  0.0000
ATOM   4706  O   TYR   745      14.837   4.029  22.355  0.0000
ATOM   4707  N   ASN   746      13.698   4.184  20.372  0.0000
ATOM   4708  H   ASN   746      12.936   4.644  19.859  0.0000
ATOM   4709  CA  ASN   746      14.864   3.730  19.594  0.0000
ATOM   4710  HA  ASN   746      15.366   2.932  20.159  0.0000
ATOM   4711  HB  ASN   746      14.517   3.299  18.623  0.0000
ATOM   4719  H   ASN   746      15.550   4.590  19.459  0.0000
TER              TER
ATOM   5443  ZN  ZN    799       4.471   7.860  23.320  0.0000
TER              TER
ATOM   5446  C6  QL3   802       6.122   0.319  29.195  0.0000
ATOM   5447  H07 QL3   802       5.951   0.185  28.127  0.0000
ATOM   5448  C1  QL3   802       7.393   0.109  29.743  0.0000
ATOM   5449  CL1 QL3   802       8.675  -0.491  28.696  0.0000
ATOM   5450  C2  QL3   802       7.680   0.376  31.087  0.0000
ATOM   5451  H02 QL3   802       8.685   0.220  31.479  0.0000
ATOM   5452  C3  QL3   802       6.632   0.789  31.924  0.0000
ATOM   5453  H03 QL3   802       6.838   1.006  32.974  0.0000
ATOM   5454  C4  QL3   802       5.328   0.917  31.428  0.0000
ATOM   5455  H05 QL3   802       4.503   1.163  32.100  0.0000
ATOM   5456  C5  QL3   802       5.081   0.711  30.058  0.0000
ATOM   5457  N1  QL3   802       3.781   0.991  29.521  0.0000
ATOM   5458  S1  QL3   802       2.829  -0.176  28.774  0.0000
ATOM   5459  O2  QL3   802       3.729  -1.252  28.268  0.0000
ATOM   5460  O3  QL3   802       1.960   0.532  27.801  0.0000
ATOM   5461  C14 QL3   802       1.822  -0.874  30.080  0.0000
ATOM   5462  H01 QL3   802       1.259  -0.054  30.544  0.0000
ATOM   5463  H12 QL3   802       2.488  -1.365  30.808  0.0000
ATOM   5464  H15 QL3   802       1.144  -1.603  29.615  0.0000
ATOM   5465  C7  QL3   802       3.124   2.265  29.872  0.0000
ATOM   5466  H08 QL3   802       3.121   2.433  30.957  0.0000
ATOM   5467  H14 QL3   802       2.066   2.215  29.567  0.0000
ATOM   5468  C8  QL3   802       3.760   3.406  29.116  0.0000
ATOM   5469  C9  QL3   802       4.249   3.158  27.820  0.0000
ATOM   5470  H09 QL3   802       4.254   2.147  27.412  0.0000
ATOM   5471  C10 QL3   802       4.699   4.223  27.060  0.0000
ATOM   5472  H10 QL3   802       5.088   4.086  26.051  0.0000
ATOM   5473  N2  QL3   802       3.766   4.626  29.692  0.0000
ATOM   5474  C12 QL3   802       4.193   5.658  28.940  0.0000
ATOM   5475  H11 QL3   802       4.190   6.654  29.387  0.0000
ATOM   5476  C11 QL3   802       4.645   5.513  27.617  0.0000
ATOM   5477  C13 QL3   802       5.043   6.616  26.776  0.0000
ATOM   5478  O25 QL3   802       4.849   7.946  27.171  0.0000
ATOM   5479  C24 QL3   802       5.057   8.637  25.999  0.0000
ATOM   5480  C25 QL3   802       5.503  10.083  26.116  0.0000
ATOM   5481  H55 QL3   802       5.295  10.649  25.194  0.0000
ATOM   5482  F6  QL3   802       4.880  10.683  27.186  0.0000
ATOM   5483  F4  QL3   802       6.859  10.099  26.353  0.0000
ATOM   5484  N4  QL3   802       5.665   7.832  25.068  0.0000
ATOM   5485  N3  QL3   802       5.527   6.516  25.572  0.0000
TER              TER
ATOM   5486  O   WAM   803       3.403   8.857  25.331  0.0000
ATOM   5487  H1  WAM   803       3.080   9.905  25.222  0.0000
ATOM   5488  H2  WAM   803       2.688   8.530  26.094  0.0000
TER              TER
ATOM   6140  O   WAT  1021       3.149   1.526  25.259  0.0000
ATOM   6141  H1  WAT  1021       3.125   0.748  24.613  0.0000
ATOM   6142  H2  WAT  1021       2.601   1.230  26.025  0.0000
TER              TER
ATOM   6470  O   WAT  1131       7.656   3.174  34.384  0.0000
ATOM   6471  H1  WAT  1131       6.819   3.219  34.899  0.0000
ATOM   6472  H2  WAT  1131       8.251   2.623  34.988  0.0000
TER              TER
ATOM   8576  O   WAT  1833       4.041  -3.690  29.707  0.0000
ATOM   8577  H1  WAT  1833       3.810  -2.897  29.174  0.0000
ATOM   8578  H2  WAT  1833       3.699  -3.483  30.612  0.0000
TER              TER
ATOM  10829  O   WAT  2584       2.614   0.282  34.965  0.0000
ATOM  10830  H1  WAT  2584       2.651   0.956  34.233  0.0000
ATOM  10831  H2  WAT  2584       2.591   0.838  35.799  0.0000
TER              TER
ATOM  10883  O   WAT  2602       2.934  -3.025  32.252  0.0000
ATOM  10884  H1  WAT  2602       2.024  -2.849  32.619  0.0000
ATOM  10885  H2  WAT  2602       3.573  -2.567  32.864  0.0000
TER              TER
ATOM  10940  O   WAT  2621       6.099  -2.210  26.945  0.0000
ATOM  10941  H1  WAT  2621       5.332  -1.750  27.353  0.0000
ATOM  10942  H2  WAT  2621       6.427  -2.801  27.687  0.0000
TER              TER
ATOM  11027  O   WAT  2650      -0.591   0.181  32.636  0.0000
ATOM  11028  H1  WAT  2650      -0.256   1.102  32.679  0.0000
ATOM  11029  H2  WAT  2650      -0.946   0.056  31.699  0.0000
TER              TER
ATOM  11093  O   WAT  2672       9.478  -1.860  32.431  0.0000
ATOM  11094  H1  WAT  2672       9.455  -2.836  32.224  0.0000
ATOM  11095  H2  WAT  2672      10.390  -1.610  32.071  0.0000
TER              TER
ATOM  11201  O   WAT  2708       9.803  -3.650  28.895  0.0000
ATOM  11202  H1  WAT  2708       9.207  -2.873  28.988  0.0000
ATOM  11203  H2  WAT  2708       9.385  -4.166  28.144  0.0000
TER              TER
ATOM  11426  O   WAT  2783       0.265  -2.408  32.995  0.0000
ATOM  11427  H1  WAT  2783       0.116  -1.419  32.986  0.0000
ATOM  11428  H2  WAT  2783      -0.234  -2.737  33.801  0.0000
TER              TER
ATOM  11609  O   WAT  2844       8.750  -0.963  34.887  0.0000
ATOM  11610  H1  WAT  2844       8.941  -1.260  33.940  0.0000
ATOM  11611  H2  WAT  2844       8.422  -1.807  35.333  0.0000
TER              TER
ATOM  14270  O   WAT  3731      -0.831  -3.266  30.607  0.0000
ATOM  14271  H1  WAT  3731      -1.671  -2.787  30.428  0.0000
ATOM  14272  H2  WAT  3731      -0.488  -2.953  31.499  0.0000
TER              TER
ATOM  14444  O   WAT  3789       0.371  -3.339  28.167  0.0000
ATOM  14445  H1  WAT  3789       0.103  -3.400  29.128  0.0000
ATOM  14446  H2  WAT  3789       1.110  -4.004  28.028  0.0000
TER              TER
ATOM  14513  O   WAT  3812       4.458  -1.608  34.141  0.0000
ATOM  14514  H1  WAT  3812       3.689  -1.130  34.555  0.0000
ATOM  14515  H2  WAT  3812       5.212  -1.009  34.442  0.0000
END
