# Supplementary material for: Comprehensive Mechanistic View of the Hydrolysis of Oxadiazole-Based Inhibitors by Histone Deacetylase 6 (HDAC6)
Source: ACS Chem Biol. 2023 Jul 3;18(7):1594–610. doi: 10.1021/acschembio.3c00212 (PMC10367051; doi:10.1021/acschembio.3c00212)
Supplement: Supplementary file 4 — cb3c00212_si_004.zip [file cb3c00212_si_004.zip › SI_Structures_Energies/TS1_S2_QM.pdb]

REMARK title
ATOM    334  HA  HIE   462      16.973  -0.119  30.810  0.0000
ATOM    347  C   HIE   462      15.928   0.251  30.598  0.0000
ATOM    348  O   HIE   462      15.465   0.108  29.447  0.0000
ATOM    349  N   HIE   463      15.220   0.852  31.585  0.0000
ATOM    350  H   HIE   463      15.584   0.956  32.542  0.0000
ATOM    351  CA  HIE   463      13.884   1.399  31.312  0.0000
ATOM    352  HA  HIE   463      13.198   0.566  31.110  0.0000
ATOM    353  CB  HIE   463      13.399   2.179  32.551  0.0000
ATOM    354  HB2 HIE   463      13.422   1.503  33.420  0.0000
ATOM    355  HB3 HIE   463      14.111   2.999  32.745  0.0000
ATOM    356  CG  HIE   463      12.007   2.710  32.378  0.0000
ATOM    357  ND1 HIE   463      11.669   3.642  31.395  0.0000
ATOM    358  CE1 HIE   463      10.347   3.823  31.505  0.0000
ATOM    359  HE1 HIE   463       9.742   4.488  30.891  0.0000
ATOM    360  NE2 HIE   463       9.823   3.065  32.514  0.0000
ATOM    361  HE2 HIE   463       8.866   3.128  32.906  0.0000
ATOM    362  CD2 HIE   463      10.864   2.349  33.081  0.0000
ATOM    363  HD2 HIE   463      10.702   1.646  33.894  0.0000
ATOM    364  C   HIE   463      13.962   2.325  30.080  0.0000
ATOM    365  O   HIE   463      14.849   3.206  30.007  0.0000
ATOM    366  N   PRO   464      13.033   2.147  29.109  0.0000
ATOM    367  CD  PRO   464      11.795   1.335  29.179  0.0000
ATOM    368  HD2 PRO   464      11.352   1.375  30.182  0.0000
ATOM    369  HD3 PRO   464      12.001   0.282  28.921  0.0000
ATOM    370  CG  PRO   464      10.916   2.005  28.116  0.0000
ATOM    371  HG2 PRO   464      10.448   2.912  28.535  0.0000
ATOM    372  HG3 PRO   464      10.115   1.343  27.763  0.0000
ATOM    373  CB  PRO   464      11.924   2.374  27.016  0.0000
ATOM    374  HB2 PRO   464      11.553   3.157  26.341  0.0000
ATOM    375  HB3 PRO   464      12.184   1.492  26.413  0.0000
ATOM    376  CA  PRO   464      13.175   2.829  27.812  0.0000
ATOM    377  HA  PRO   464      14.110   2.514  27.323  0.0000
ATOM    378  C   PRO   464      13.261   4.345  27.897  0.0000
ATOM    379  O   PRO   464      13.800   4.973  26.942  0.0000
ATOM    380  N   GLU   465      12.718   4.983  28.962  0.0000
ATOM    381  H   GLU   465      12.423   4.436  29.804  0.0000
ATOM    382  CA  GLU   465      12.870   6.434  29.084  0.0000
ATOM    383  HA  GLU   465      12.770   6.844  28.070  0.0000
ATOM    384  HB  GLU   465      12.023   6.862  29.674  0.0000
ATOM    393  H   GLU   465      13.891   6.697  29.424  0.0000
TER              TER
ATOM   1485  HA  SER   531       3.713   3.660  34.315  0.0000
ATOM   1487  CB  SER   531       3.409   3.460  33.267  0.0000
ATOM   1488  HB2 SER   531       2.967   4.358  32.808  0.0000
ATOM   1489  HB3 SER   531       4.294   3.185  32.680  0.0000
ATOM   1490  OG  SER   531       2.475   2.347  33.168  0.0000
ATOM   1491  HG  SER   531       1.563   2.670  33.402  0.0000
TER              TER
ATOM   2090  HA  HID   573       1.607  14.875  27.186  0.0000
ATOM   2092  CB  HID   573       1.563  14.768  26.080  0.0000
ATOM   2093  HB2 HID   573       0.558  15.107  25.781  0.0000
ATOM   2094  HB3 HID   573       2.294  15.471  25.637  0.0000
ATOM   2095  CG  HID   573       1.789  13.379  25.579  0.0000
ATOM   2096  ND1 HID   573       1.387  13.009  24.296  0.0000
ATOM   2097  HD1 HID   573       0.912  13.622  23.610  0.0000
ATOM   2098  CE1 HID   573       1.720  11.703  24.100  0.0000
ATOM   2099  HE1 HID   573       1.555  11.147  23.184  0.0000
ATOM   2100  NE2 HID   573       2.317  11.213  25.185  0.0000
ATOM   2101  CD2 HID   573       2.370  12.239  26.113  0.0000
ATOM   2102  HD2 HID   573       2.840  12.096  27.085  0.0000
TER              TER
ATOM   2107  HA  HID   574       0.379  11.768  29.966  0.0000
ATOM   2109  CB  HID   574       0.825  10.764  30.133  0.0000
ATOM   2110  HB2 HID   574       1.795  10.902  30.626  0.0000
ATOM   2111  HB3 HID   574       0.177  10.218  30.841  0.0000
ATOM   2112  CG  HID   574       1.004   9.924  28.916  0.0000
ATOM   2113  ND1 HID   574      -0.039   9.505  28.100  0.0000
ATOM   2114  HD1 HID   574      -1.033   9.729  28.255  0.0000
ATOM   2115  CE1 HID   574       0.461   8.682  27.138  0.0000
ATOM   2116  HE1 HID   574      -0.158   8.258  26.354  0.0000
ATOM   2117  NE2 HID   574       1.782   8.532  27.292  0.0000
ATOM   2118  CD2 HID   574       2.128   9.314  28.392  0.0000
ATOM   2119  HD2 HID   574       3.148   9.383  28.760  0.0000
TER              TER
ATOM   2207  HA  CYS   581       1.641   9.229  34.022  0.0000
ATOM   2214  C   CYS   581       2.366   9.064  33.173  0.0000
ATOM   2215  O   CYS   581       2.811  10.026  32.516  0.0000
ATOM   2216  N   GLY   582       2.656   7.768  32.893  0.0000
ATOM   2217  H   GLY   582       2.215   7.037  33.472  0.0000
ATOM   2218  CA  GLY   582       3.189   7.439  31.568  0.0000
ATOM   2219  HA2 GLY   582       3.314   6.347  31.504  0.0000
ATOM   2220  HA3 GLY   582       2.482   7.753  30.783  0.0000
ATOM   2221  C   GLY   582       4.521   8.130  31.252  0.0000
ATOM   2222  O   GLY   582       4.749   8.606  30.119  0.0000
ATOM   2223  N   PHE   583       5.410   8.164  32.274  0.0000
ATOM   2224  H   PHE   583       5.116   7.727  33.149  0.0000
ATOM   2225  CA  PHE   583       6.767   8.715  32.203  0.0000
ATOM   2226  HA  PHE   583       7.293   8.326  33.089  0.0000
ATOM   2227  CB  PHE   583       7.555   8.270  30.944  0.0000
ATOM   2228  HB2 PHE   583       7.211   8.844  30.073  0.0000
ATOM   2229  HB3 PHE   583       8.597   8.562  31.125  0.0000
ATOM   2230  CG  PHE   583       7.481   6.787  30.618  0.0000
ATOM   2231  CD1 PHE   583       7.264   5.804  31.606  0.0000
ATOM   2232  HD1 PHE   583       7.238   6.090  32.661  0.0000
ATOM   2233  CE1 PHE   583       7.110   4.450  31.263  0.0000
ATOM   2234  HE1 PHE   583       6.886   3.720  32.049  0.0000
ATOM   2235  CZ  PHE   583       7.263   4.037  29.929  0.0000
ATOM   2236  HZ  PHE   583       7.146   2.982  29.660  0.0000
ATOM   2237  CE2 PHE   583       7.573   4.994  28.947  0.0000
ATOM   2238  HE2 PHE   583       7.708   4.695  27.904  0.0000
ATOM   2239  CD2 PHE   583       7.646   6.358  29.283  0.0000
ATOM   2240  HD2 PHE   583       7.829   7.087  28.485  0.0000
ATOM   2241  C   PHE   583       6.807  10.260  32.364  0.0000
ATOM   2242  O   PHE   583       7.895  10.863  32.285  0.0000
ATOM   2243  N   CYS   584       5.615  10.867  32.628  0.0000
ATOM   2244  H   CYS   584       4.758  10.302  32.643  0.0000
ATOM   2245  CA  CYS   584       5.422  12.312  32.649  0.0000
ATOM   2246  HA  CYS   584       6.367  12.771  32.326  0.0000
ATOM   2247  CB  CYS   584       4.271  12.707  31.692  0.0000
ATOM   2248  HB2 CYS   584       3.318  12.327  32.084  0.0000
ATOM   2249  HB3 CYS   584       4.212  13.804  31.644  0.0000
ATOM   2250  SG  CYS   584       4.500  12.148  29.968  0.0000
ATOM   2251  HG  CYS   584       4.424  10.811  30.212  0.0000
ATOM   2252  C   CYS   584       4.995  12.806  34.050  0.0000
ATOM   2253  O   CYS   584       4.053  12.264  34.677  0.0000
ATOM   2254  N   PHE   585       5.644  13.911  34.512  0.0000
ATOM   2255  H   PHE   585       6.388  14.352  33.950  0.0000
ATOM   2256  CA  PHE   585       5.326  14.503  35.815  0.0000
ATOM   2257  HA  PHE   585       4.782  13.752  36.403  0.0000
ATOM   2258  HB  PHE   585       6.260  14.794  36.354  0.0000
ATOM   2272  H   PHE   585       4.696  15.412  35.742  0.0000
TER              TER
ATOM   2702  HA  ASP   612       3.513  10.928  20.085  0.0000
ATOM   2704  CB  ASP   612       3.538  11.290  21.137  0.0000
ATOM   2705  HB2 ASP   612       4.148  12.204  21.194  0.0000
ATOM   2706  HB3 ASP   612       2.517  11.582  21.420  0.0000
ATOM   2707  CG  ASP   612       4.094  10.258  22.113  0.0000
ATOM   2708  OD1 ASP   612       3.290   9.299  22.465  0.0000
ATOM   2709  OD2 ASP   612       5.264  10.371  22.556  0.0000
TER              TER
ATOM   2730  HA  HIE   614       0.480   7.378  22.937  0.0000
ATOM   2732  CB  HIE   614       1.007   7.301  23.912  0.0000
ATOM   2733  HB2 HIE   614       1.529   8.250  24.097  0.0000
ATOM   2734  HB3 HIE   614       0.222   7.176  24.673  0.0000
ATOM   2735  CG  HIE   614       1.972   6.154  23.985  0.0000
ATOM   2736  ND1 HIE   614       3.345   6.284  23.779  0.0000
ATOM   2737  CE1 HIE   614       3.874   5.050  23.853  0.0000
ATOM   2738  HE1 HIE   614       4.934   4.822  23.757  0.0000
ATOM   2739  NE2 HIE   614       2.896   4.133  24.093  0.0000
ATOM   2740  HE2 HIE   614       2.968   3.108  24.281  0.0000
ATOM   2741  CD2 HIE   614       1.695   4.815  24.198  0.0000
ATOM   2742  HD2 HIE   614       0.766   4.290  24.395  0.0000
TER              TER
ATOM   3176  HA  PHE   643      -1.209   2.697  26.597  0.0000
ATOM   3178  CB  PHE   643      -0.143   2.704  26.912  0.0000
ATOM   3179  HB2 PHE   643       0.118   1.668  27.186  0.0000
ATOM   3180  HB3 PHE   643       0.476   2.982  26.043  0.0000
ATOM   3181  CG  PHE   643       0.138   3.629  28.076  0.0000
ATOM   3182  CD1 PHE   643      -0.212   3.227  29.381  0.0000
ATOM   3183  HD1 PHE   643      -0.695   2.257  29.526  0.0000
ATOM   3184  CE1 PHE   643      -0.011   4.074  30.480  0.0000
ATOM   3185  HE1 PHE   643      -0.327   3.750  31.472  0.0000
ATOM   3186  CZ  PHE   643       0.563   5.340  30.296  0.0000
ATOM   3187  HZ  PHE   643       0.690   6.013  31.148  0.0000
ATOM   3188  CE2 PHE   643       0.942   5.743  29.006  0.0000
ATOM   3189  HE2 PHE   643       1.388   6.728  28.847  0.0000
ATOM   3190  CD2 PHE   643       0.735   4.895  27.906  0.0000
ATOM   3191  HD2 PHE   643       1.046   5.225  26.908  0.0000
TER              TER
ATOM   4110  HA  ASP   705       7.552   6.443  19.532  0.0000
ATOM   4112  CB  ASP   705       7.158   6.290  20.562  0.0000
ATOM   4113  HB2 ASP   705       6.688   5.293  20.614  0.0000
ATOM   4114  HB3 ASP   705       8.012   6.199  21.248  0.0000
ATOM   4115  CG  ASP   705       6.185   7.324  21.136  0.0000
ATOM   4116  OD1 ASP   705       5.681   8.235  20.437  0.0000
ATOM   4117  OD2 ASP   705       5.935   7.097  22.402  0.0000
TER              TER
ATOM   4199  HA  LEU   712       6.789   0.773  22.524  0.0000
ATOM   4201  CB  LEU   712       6.863   1.574  23.289  0.0000
ATOM   4202  HB2 LEU   712       7.405   2.418  22.833  0.0000
ATOM   4203  HB3 LEU   712       5.827   1.914  23.479  0.0000
ATOM   4204  CG  LEU   712       7.476   1.170  24.655  0.0000
ATOM   4205  HG  LEU   712       6.916   0.298  25.045  0.0000
ATOM   4206  CD1 LEU   712       8.964   0.783  24.587  0.0000
ATOM   4207 1HD1 LEU   712       9.135  -0.139  24.003  0.0000
ATOM   4208 2HD1 LEU   712       9.561   1.595  24.138  0.0000
ATOM   4209 3HD1 LEU   712       9.364   0.599  25.598  0.0000
ATOM   4210  CD2 LEU   712       7.302   2.322  25.663  0.0000
ATOM   4211 1HD2 LEU   712       6.245   2.606  25.775  0.0000
ATOM   4212 2HD2 LEU   712       7.673   2.031  26.660  0.0000
ATOM   4213 3HD2 LEU   712       7.851   3.223  25.344  0.0000
TER              TER
ATOM   4640  HA  LEU   741      10.060  15.936  22.806  0.0000
ATOM   4655  C   LEU   741       9.381  15.477  23.583  0.0000
ATOM   4656  O   LEU   741       9.374  15.945  24.738  0.0000
ATOM   4657  N   GLU   742       8.653  14.434  23.126  0.0000
ATOM   4658  H   GLU   742       8.750  14.182  22.132  0.0000
ATOM   4659  CA  GLU   742       7.791  13.635  24.008  0.0000
ATOM   4660  HA  GLU   742       7.866  14.100  25.003  0.0000
ATOM   4661  CB  GLU   742       6.316  13.648  23.588  0.0000
ATOM   4662  HB2 GLU   742       6.206  13.182  22.597  0.0000
ATOM   4663  HB3 GLU   742       5.765  13.013  24.294  0.0000
ATOM   4664  CG  GLU   742       5.639  15.025  23.570  0.0000
ATOM   4665  HG2 GLU   742       6.299  15.786  23.114  0.0000
ATOM   4666  HG3 GLU   742       4.747  14.949  22.930  0.0000
ATOM   4667  CD  GLU   742       5.177  15.548  24.950  0.0000
ATOM   4668  OE1 GLU   742       4.258  16.445  24.944  0.0000
ATOM   4669  OE2 GLU   742       5.744  15.061  25.982  0.0000
ATOM   4670  C   GLU   742       8.434  12.233  24.126  0.0000
ATOM   4671  O   GLU   742       9.570  12.113  24.646  0.0000
ATOM   4672  N   GLY   743       7.716  11.182  23.665  0.0000
ATOM   4673  H   GLY   743       6.780  11.296  23.250  0.0000
ATOM   4674  CA  GLY   743       8.211   9.823  23.681  0.0000
ATOM   4675  HA2 GLY   743       8.798   9.640  24.597  0.0000
ATOM   4676  HA3 GLY   743       7.348   9.142  23.707  0.0000
ATOM   4677  C   GLY   743       9.090   9.502  22.469  0.0000
ATOM   4678  O   GLY   743       9.559  10.372  21.708  0.0000
ATOM   4679  N   GLY   744       9.333   8.171  22.311  0.0000
ATOM   4680  H   GLY   744       8.972   7.502  23.006  0.0000
ATOM   4681  CA  GLY   744      10.293   7.687  21.341  0.0000
ATOM   4682  HA2 GLY   744       9.842   6.941  20.673  0.0000
ATOM   4683  HA3 GLY   744      10.613   8.564  20.756  0.0000
ATOM   4684  C   GLY   744      11.502   7.085  22.047  0.0000
ATOM   4685  O   GLY   744      12.159   7.757  22.875  0.0000
ATOM   4686  N   TYR   745      11.790   5.810  21.677  0.0000
ATOM   4687  H   TYR   745      11.061   5.296  21.145  0.0000
ATOM   4688  CA  TYR   745      12.678   4.985  22.487  0.0000
ATOM   4689  HA  TYR   745      13.141   5.660  23.221  0.0000
ATOM   4690  CB  TYR   745      11.814   3.939  23.253  0.0000
ATOM   4691  HB2 TYR   745      11.326   3.270  22.526  0.0000
ATOM   4692  HB3 TYR   745      12.485   3.332  23.884  0.0000
ATOM   4693  CG  TYR   745      10.784   4.699  24.063  0.0000
ATOM   4694  CD1 TYR   745      11.210   5.456  25.175  0.0000
ATOM   4695  HD1 TYR   745      12.248   5.380  25.515  0.0000
ATOM   4696  CE1 TYR   745      10.343   6.317  25.848  0.0000
ATOM   4697  HE1 TYR   745      10.675   6.900  26.711  0.0000
ATOM   4698  CZ  TYR   745       9.013   6.459  25.407  0.0000
ATOM   4699  OH  TYR   745       8.227   7.361  26.068  0.0000
ATOM   4700  HH  TYR   745       7.278   7.200  25.806  0.0000
ATOM   4701  CE2 TYR   745       8.561   5.710  24.295  0.0000
ATOM   4702  HE2 TYR   745       7.527   5.821  23.950  0.0000
ATOM   4703  CD2 TYR   745       9.450   4.837  23.635  0.0000
ATOM   4704  HD2 TYR   745       9.101   4.278  22.757  0.0000
ATOM   4705  C   TYR   745      13.848   4.371  21.719  0.0000
ATOM   4706  O   TYR   745      14.880   4.054  22.346  0.0000
ATOM   4707  N   ASN   746      13.716   4.182  20.375  0.0000
ATOM   4708  H   ASN   746      12.950   4.640  19.867  0.0000
ATOM   4709  CA  ASN   746      14.876   3.727  19.589  0.0000
ATOM   4710  HA  ASN   746      15.381   2.929  20.149  0.0000
ATOM   4711  HB  ASN   746      14.524   3.297  18.620  0.0000
ATOM   4719  H   ASN   746      15.559   4.589  19.453  0.0000
TER              TER
ATOM   5443  ZN  ZN    799       4.491   8.006  23.447  0.0000
TER              TER
ATOM   5446  F1  QL4   802       5.169  11.114  25.161  0.0000
ATOM   5447  C1  QL4   802       5.664  10.384  26.193  0.0000
ATOM   5448  F2  QL4   802       5.074  10.859  27.365  0.0000
ATOM   5449  H1  QL4   802       6.751  10.554  26.261  0.0000
ATOM   5450  C2  QL4   802       5.341   8.883  26.020  0.0000
ATOM   5451  O1  QL4   802       5.808   8.263  25.003  0.0000
ATOM   5452  N1  QL4   802       5.325   8.269  27.274  0.0000
ATOM   5453  H2  QL4   802       5.203   8.861  28.102  0.0000
ATOM   5454  N2  QL4   802       4.670   7.061  27.462  0.0000
ATOM   5455  H3  QL4   802       3.732   7.122  27.870  0.0000
ATOM   5456  C3  QL4   802       5.137   5.837  27.058  0.0000
ATOM   5457  O2  QL4   802       6.056   5.646  26.245  0.0000
ATOM   5458  C4  QL4   802       4.417   4.746  27.758  0.0000
ATOM   5459  C16 QL4   802       4.063   3.571  27.087  0.0000
ATOM   5460  C15 QL4   802       3.444   2.563  27.809  0.0000
ATOM   5461  H14 QL4   802       3.133   1.641  27.317  0.0000
ATOM   5462  H15 QL4   802       4.277   3.459  26.026  0.0000
ATOM   5463  C5  QL4   802       4.179   4.835  29.141  0.0000
ATOM   5464  H4  QL4   802       4.528   5.718  29.688  0.0000
ATOM   5465  N3  QL4   802       3.626   3.848  29.868  0.0000
ATOM   5466  C6  QL4   802       3.257   2.741  29.194  0.0000
ATOM   5467  C7  QL4   802       2.676   1.593  29.975  0.0000
ATOM   5468  H5  QL4   802       1.588   1.562  29.807  0.0000
ATOM   5469  H6  QL4   802       2.846   1.716  31.056  0.0000
ATOM   5470  N4  QL4   802       3.278   0.353  29.448  0.0000
ATOM   5471  S1  QL4   802       2.204  -0.849  28.979  0.0000
ATOM   5472  C14 QL4   802       1.600  -1.496  30.526  0.0000
ATOM   5473  H11 QL4   802       0.790  -2.205  30.327  0.0000
ATOM   5474  H12 QL4   802       1.217  -0.641  31.101  0.0000
ATOM   5475  H13 QL4   802       2.431  -1.970  31.062  0.0000
ATOM   5476  O3  QL4   802       1.102  -0.176  28.254  0.0000
ATOM   5477  O4  QL4   802       3.005  -1.903  28.281  0.0000
ATOM   5478  C8  QL4   802       4.603   0.011  29.891  0.0000
ATOM   5479  C13 QL4   802       5.631  -0.043  28.933  0.0000
ATOM   5480  H10 QL4   802       5.419   0.145  27.880  0.0000
ATOM   5481  C9  QL4   802       4.867  -0.219  31.253  0.0000
ATOM   5482  H7  QL4   802       4.065  -0.181  31.995  0.0000
ATOM   5483  C10 QL4   802       6.175  -0.513  31.656  0.0000
ATOM   5484  H8  QL4   802       6.387  -0.706  32.709  0.0000
ATOM   5485  C11 QL4   802       7.216  -0.596  30.718  0.0000
ATOM   5486  H9  QL4   802       8.222  -0.869  31.052  0.0000
ATOM   5487  C12 QL4   802       6.922  -0.365  29.370  0.0000
ATOM   5488  CL1 QL4   802       8.215  -0.527  28.180  0.0000
TER              TER
ATOM   5489  O   WAM   803       3.536   8.985  25.417  0.0000
ATOM   5490  H1  WAM   803       3.062   9.963  25.278  0.0000
ATOM   5491  H2  WAM   803       2.889   8.574  26.109  0.0000
TER              TER
ATOM   6143  O   WAT  1021       2.638   1.417  24.937  0.0000
ATOM   6144  H1  WAT  1021       3.070   0.613  24.509  0.0000
ATOM   6145  H2  WAT  1021       1.767   1.067  25.242  0.0000
TER              TER
ATOM   6473  O   WAT  1131       7.758   3.322  34.484  0.0000
ATOM   6474  H1  WAT  1131       6.882   3.274  34.929  0.0000
ATOM   6475  H2  WAT  1131       8.327   2.718  35.061  0.0000
TER              TER
ATOM   8579  O   WAT  1833       4.164  -3.824  30.096  0.0000
ATOM   8580  H1  WAT  1833       3.622  -3.334  29.437  0.0000
ATOM   8581  H2  WAT  1833       3.865  -3.498  30.977  0.0000
TER              TER
ATOM  10832  O   WAT  2584       2.569   0.259  34.967  0.0000
ATOM  10833  H1  WAT  2584       2.595   0.947  34.242  0.0000
ATOM  10834  H2  WAT  2584       2.578   0.804  35.808  0.0000
TER              TER
ATOM  10886  O   WAT  2602       2.895  -3.253  32.630  0.0000
ATOM  10887  H1  WAT  2602       1.959  -3.045  32.901  0.0000
ATOM  10888  H2  WAT  2602       3.488  -2.814  33.293  0.0000
TER              TER
ATOM  10943  O   WAT  2621       5.663  -2.495  27.111  0.0000
ATOM  10944  H1  WAT  2621       4.812  -2.243  27.530  0.0000
ATOM  10945  H2  WAT  2621       6.157  -2.990  27.831  0.0000
TER              TER
ATOM  11030  O   WAT  2650      -0.562   0.190  32.690  0.0000
ATOM  11031  H1  WAT  2650      -0.224   1.107  32.780  0.0000
ATOM  11032  H2  WAT  2650      -0.913   0.118  31.743  0.0000
TER              TER
ATOM  11096  O   WAT  2672       9.529  -1.846  32.455  0.0000
ATOM  11097  H1  WAT  2672       9.516  -2.821  32.237  0.0000
ATOM  11098  H2  WAT  2672      10.436  -1.580  32.090  0.0000
TER              TER
ATOM  11204  O   WAT  2708       9.793  -3.570  28.877  0.0000
ATOM  11205  H1  WAT  2708       9.215  -2.775  28.909  0.0000
ATOM  11206  H2  WAT  2708       9.380  -4.110  28.140  0.0000
TER              TER
ATOM  11429  O   WAT  2783       0.124  -2.504  33.003  0.0000
ATOM  11430  H1  WAT  2783       0.033  -1.510  33.018  0.0000
ATOM  11431  H2  WAT  2783      -0.365  -2.807  33.831  0.0000
TER              TER
ATOM  11612  O   WAT  2844       8.769  -0.958  34.912  0.0000
ATOM  11613  H1  WAT  2844       8.973  -1.247  33.968  0.0000
ATOM  11614  H2  WAT  2844       8.443  -1.805  35.354  0.0000
TER              TER
ATOM  14273  O   WAT  3731      -1.126  -3.314  30.600  0.0000
ATOM  14274  H1  WAT  3731      -2.011  -2.945  30.355  0.0000
ATOM  14275  H2  WAT  3731      -0.865  -2.996  31.512  0.0000
TER              TER
ATOM  14447  O   WAT  3789       0.161  -3.368  28.142  0.0000
ATOM  14448  H1  WAT  3789      -0.128  -3.450  29.088  0.0000
ATOM  14449  H2  WAT  3789       0.968  -3.946  28.028  0.0000
TER              TER
ATOM  14516  O   WAT  3812       4.445  -1.628  34.354  0.0000
ATOM  14517  H1  WAT  3812       3.667  -1.072  34.646  0.0000
ATOM  14518  H2  WAT  3812       5.203  -1.061  34.716  0.0000
END
