# Supplementary material for: Comprehensive Mechanistic View of the Hydrolysis of Oxadiazole-Based Inhibitors by Histone Deacetylase 6 (HDAC6)
Source: ACS Chem Biol. 2023 Jul 3;18(7):1594–610. doi: 10.1021/acschembio.3c00212 (PMC10367051; doi:10.1021/acschembio.3c00212)
Supplement: Supplementary file 4 — cb3c00212_si_004.zip [file cb3c00212_si_004.zip › SI_Structures_Energies/TS2_S1_QM.pdb]

REMARK title
ATOM    334  HA  HIE   462      16.953  -0.103  30.802  0.0000
ATOM    347  C   HIE   462      15.909   0.267  30.586  0.0000
ATOM    348  O   HIE   462      15.453   0.127  29.432  0.0000
ATOM    349  N   HIE   463      15.193   0.867  31.570  0.0000
ATOM    350  H   HIE   463      15.552   0.969  32.530  0.0000
ATOM    351  CA  HIE   463      13.860   1.417  31.287  0.0000
ATOM    352  HA  HIE   463      13.174   0.585  31.074  0.0000
ATOM    353  CB  HIE   463      13.363   2.192  32.525  0.0000
ATOM    354  HB2 HIE   463      13.384   1.512  33.392  0.0000
ATOM    355  HB3 HIE   463      14.069   3.015  32.726  0.0000
ATOM    356  CG  HIE   463      11.969   2.715  32.345  0.0000
ATOM    357  ND1 HIE   463      11.634   3.655  31.369  0.0000
ATOM    358  CE1 HIE   463      10.309   3.823  31.464  0.0000
ATOM    359  HE1 HIE   463       9.699   4.487  30.852  0.0000
ATOM    360  NE2 HIE   463       9.781   3.048  32.458  0.0000
ATOM    361  HE2 HIE   463       8.818   3.092  32.834  0.0000
ATOM    362  CD2 HIE   463      10.822   2.335  33.030  0.0000
ATOM    363  HD2 HIE   463      10.659   1.626  33.838  0.0000
ATOM    364  C   HIE   463      13.950   2.350  30.060  0.0000
ATOM    365  O   HIE   463      14.841   3.227  29.998  0.0000
ATOM    366  N   PRO   464      13.027   2.182  29.080  0.0000
ATOM    367  CD  PRO   464      11.776   1.387  29.139  0.0000
ATOM    368  HD2 PRO   464      11.321   1.439  30.136  0.0000
ATOM    369  HD3 PRO   464      11.969   0.330  28.889  0.0000
ATOM    370  CG  PRO   464      10.925   2.065  28.059  0.0000
ATOM    371  HG2 PRO   464      10.477   2.990  28.459  0.0000
ATOM    372  HG3 PRO   464      10.113   1.421  27.702  0.0000
ATOM    373  CB  PRO   464      11.957   2.387  26.971  0.0000
ATOM    374  HB2 PRO   464      11.608   3.145  26.259  0.0000
ATOM    375  HB3 PRO   464      12.227   1.481  26.409  0.0000
ATOM    376  CA  PRO   464      13.184   2.867  27.785  0.0000
ATOM    377  HA  PRO   464      14.136   2.572  27.317  0.0000
ATOM    378  C   PRO   464      13.223   4.385  27.863  0.0000
ATOM    379  O   PRO   464      13.708   5.027  26.887  0.0000
ATOM    380  N   GLU   465      12.706   5.009  28.948  0.0000
ATOM    381  H   GLU   465      12.423   4.455  29.788  0.0000
ATOM    382  CA  GLU   465      12.857   6.459  29.079  0.0000
ATOM    383  HA  GLU   465      12.750   6.877  28.068  0.0000
ATOM    384  HB  GLU   465      12.015   6.883  29.678  0.0000
ATOM    393  H   GLU   465      13.882   6.713  29.415  0.0000
TER              TER
ATOM   1485  HA  SER   531       3.716   3.675  34.370  0.0000
ATOM   1487  CB  SER   531       3.401   3.492  33.323  0.0000
ATOM   1488  HB2 SER   531       2.930   4.386  32.888  0.0000
ATOM   1489  HB3 SER   531       4.294   3.267  32.724  0.0000
ATOM   1490  OG  SER   531       2.503   2.352  33.209  0.0000
ATOM   1491  HG  SER   531       1.581   2.645  33.446  0.0000
TER              TER
ATOM   2090  HA  HID   573       1.640  14.872  27.214  0.0000
ATOM   2092  CB  HID   573       1.609  14.835  26.103  0.0000
ATOM   2093  HB2 HID   573       0.580  15.101  25.813  0.0000
ATOM   2094  HB3 HID   573       2.278  15.623  25.711  0.0000
ATOM   2095  CG  HID   573       1.968  13.505  25.526  0.0000
ATOM   2096  ND1 HID   573       1.440  13.075  24.310  0.0000
ATOM   2097  HD1 HID   573       0.862  13.644  23.666  0.0000
ATOM   2098  CE1 HID   573       1.930  11.828  24.046  0.0000
ATOM   2099  HE1 HID   573       1.665  11.235  23.177  0.0000
ATOM   2100  NE2 HID   573       2.751  11.437  25.017  0.0000
ATOM   2101  CD2 HID   573       2.785  12.466  25.946  0.0000
ATOM   2102  HD2 HID   573       3.383  12.379  26.852  0.0000
TER              TER
ATOM   2107  HA  HID   574       0.481  11.602  29.892  0.0000
ATOM   2109  CB  HID   574       0.930  10.599  30.061  0.0000
ATOM   2110  HB2 HID   574       1.928  10.748  30.491  0.0000
ATOM   2111  HB3 HID   574       0.324  10.095  30.834  0.0000
ATOM   2112  CG  HID   574       1.044   9.666  28.895  0.0000
ATOM   2113  ND1 HID   574      -0.006   9.332  28.033  0.0000
ATOM   2114  HD1 HID   574      -0.976   9.669  28.132  0.0000
ATOM   2115  CE1 HID   574       0.402   8.402  27.144  0.0000
ATOM   2116  HE1 HID   574      -0.200   8.018  26.329  0.0000
ATOM   2117  NE2 HID   574       1.684   8.105  27.421  0.0000
ATOM   2118  CD2 HID   574       2.108   8.882  28.497  0.0000
ATOM   2119  HD2 HID   574       3.127   8.841  28.878  0.0000
TER              TER
ATOM   2207  HA  CYS   581       1.590   9.243  34.109  0.0000
ATOM   2214  C   CYS   581       2.334   9.064  33.279  0.0000
ATOM   2215  O   CYS   581       2.763  10.005  32.582  0.0000
ATOM   2216  N   GLY   582       2.651   7.765  33.081  0.0000
ATOM   2217  H   GLY   582       2.222   7.057  33.695  0.0000
ATOM   2218  CA  GLY   582       3.223   7.363  31.801  0.0000
ATOM   2219  HA2 GLY   582       3.447   6.284  31.832  0.0000
ATOM   2220  HA3 GLY   582       2.500   7.542  30.991  0.0000
ATOM   2221  C   GLY   582       4.487   8.161  31.457  0.0000
ATOM   2222  O   GLY   582       4.621   8.736  30.361  0.0000
ATOM   2223  N   PHE   583       5.442   8.164  32.423  0.0000
ATOM   2224  H   PHE   583       5.246   7.637  33.275  0.0000
ATOM   2225  CA  PHE   583       6.780   8.736  32.256  0.0000
ATOM   2226  HA  PHE   583       7.379   8.345  33.093  0.0000
ATOM   2227  CB  PHE   583       7.464   8.329  30.923  0.0000
ATOM   2228  HB2 PHE   583       7.038   8.917  30.099  0.0000
ATOM   2229  HB3 PHE   583       8.515   8.632  31.026  0.0000
ATOM   2230  CG  PHE   583       7.371   6.855  30.566  0.0000
ATOM   2231  CD1 PHE   583       7.247   5.839  31.538  0.0000
ATOM   2232  HD1 PHE   583       7.301   6.090  32.601  0.0000
ATOM   2233  CE1 PHE   583       7.075   4.494  31.166  0.0000
ATOM   2234  HE1 PHE   583       6.919   3.736  31.941  0.0000
ATOM   2235  CZ  PHE   583       7.104   4.125  29.810  0.0000
ATOM   2236  HZ  PHE   583       6.971   3.077  29.520  0.0000
ATOM   2237  CE2 PHE   583       7.290   5.120  28.835  0.0000
ATOM   2238  HE2 PHE   583       7.308   4.860  27.772  0.0000
ATOM   2239  CD2 PHE   583       7.394   6.471  29.208  0.0000
ATOM   2240  HD2 PHE   583       7.462   7.233  28.423  0.0000
ATOM   2241  C   PHE   583       6.809  10.277  32.417  0.0000
ATOM   2242  O   PHE   583       7.893  10.889  32.334  0.0000
ATOM   2243  N   CYS   584       5.610  10.874  32.661  0.0000
ATOM   2244  H   CYS   584       4.762  10.297  32.692  0.0000
ATOM   2245  CA  CYS   584       5.392  12.314  32.637  0.0000
ATOM   2246  HA  CYS   584       6.332  12.780  32.312  0.0000
ATOM   2247  CB  CYS   584       4.246  12.653  31.655  0.0000
ATOM   2248  HB2 CYS   584       3.304  12.236  32.036  0.0000
ATOM   2249  HB3 CYS   584       4.140  13.747  31.600  0.0000
ATOM   2250  SG  CYS   584       4.526  12.097  29.932  0.0000
ATOM   2251  HG  CYS   584       4.565  10.754  30.174  0.0000
ATOM   2252  C   CYS   584       4.955  12.824  34.030  0.0000
ATOM   2253  O   CYS   584       4.002  12.299  34.655  0.0000
ATOM   2254  N   PHE   585       5.625  13.913  34.501  0.0000
ATOM   2255  H   PHE   585       6.376  14.347  33.942  0.0000
ATOM   2256  CA  PHE   585       5.314  14.500  35.807  0.0000
ATOM   2257  HA  PHE   585       4.770  13.749  36.395  0.0000
ATOM   2258  HB  PHE   585       6.250  14.788  36.345  0.0000
ATOM   2272  H   PHE   585       4.686  15.410  35.737  0.0000
TER              TER
ATOM   2702  HA  ASP   612       3.562  10.956  20.081  0.0000
ATOM   2704  CB  ASP   612       3.582  11.322  21.132  0.0000
ATOM   2705  HB2 ASP   612       4.219  12.216  21.200  0.0000
ATOM   2706  HB3 ASP   612       2.567  11.656  21.388  0.0000
ATOM   2707  CG  ASP   612       4.058  10.286  22.144  0.0000
ATOM   2708  OD1 ASP   612       3.238   9.311  22.395  0.0000
ATOM   2709  OD2 ASP   612       5.175  10.409  22.712  0.0000
TER              TER
ATOM   2730  HA  HIE   614       0.450   7.368  22.827  0.0000
ATOM   2732  CB  HIE   614       0.983   7.219  23.790  0.0000
ATOM   2733  HB2 HIE   614       1.511   8.156  24.038  0.0000
ATOM   2734  HB3 HIE   614       0.199   7.046  24.542  0.0000
ATOM   2735  CG  HIE   614       1.934   6.061  23.791  0.0000
ATOM   2736  ND1 HIE   614       3.210   6.124  23.237  0.0000
ATOM   2737  CE1 HIE   614       3.775   4.920  23.443  0.0000
ATOM   2738  HE1 HIE   614       4.793   4.652  23.166  0.0000
ATOM   2739  NE2 HIE   614       2.910   4.084  24.078  0.0000
ATOM   2740  HE2 HIE   614       3.061   3.104  24.433  0.0000
ATOM   2741  CD2 HIE   614       1.748   4.796  24.319  0.0000
ATOM   2742  HD2 HIE   614       0.899   4.342  24.821  0.0000
TER              TER
ATOM   3176  HA  PHE   643      -1.246   2.672  26.586  0.0000
ATOM   3178  CB  PHE   643      -0.185   2.654  26.917  0.0000
ATOM   3179  HB2 PHE   643       0.067   1.603  27.121  0.0000
ATOM   3180  HB3 PHE   643       0.455   2.973  26.082  0.0000
ATOM   3181  CG  PHE   643       0.062   3.473  28.160  0.0000
ATOM   3182  CD1 PHE   643      -0.287   2.921  29.409  0.0000
ATOM   3183  HD1 PHE   643      -0.712   1.915  29.438  0.0000
ATOM   3184  CE1 PHE   643      -0.146   3.660  30.591  0.0000
ATOM   3185  HE1 PHE   643      -0.465   3.216  31.534  0.0000
ATOM   3186  CZ  PHE   643       0.369   4.964  30.554  0.0000
ATOM   3187  HZ  PHE   643       0.463   5.552  31.472  0.0000
ATOM   3188  CE2 PHE   643       0.748   5.514  29.319  0.0000
ATOM   3189  HE2 PHE   643       1.170   6.520  29.285  0.0000
ATOM   3190  CD2 PHE   643       0.601   4.775  28.133  0.0000
ATOM   3191  HD2 PHE   643       0.921   5.209  27.179  0.0000
TER              TER
ATOM   4110  HA  ASP   705       7.530   6.479  19.481  0.0000
ATOM   4112  CB  ASP   705       7.132   6.326  20.509  0.0000
ATOM   4113  HB2 ASP   705       6.607   5.357  20.542  0.0000
ATOM   4114  HB3 ASP   705       7.981   6.172  21.188  0.0000
ATOM   4115  CG  ASP   705       6.211   7.391  21.105  0.0000
ATOM   4116  OD1 ASP   705       5.695   8.308  20.426  0.0000
ATOM   4117  OD2 ASP   705       5.994   7.181  22.383  0.0000
TER              TER
ATOM   4199  HA  LEU   712       6.700   0.759  22.512  0.0000
ATOM   4201  CB  LEU   712       6.738   1.551  23.289  0.0000
ATOM   4202  HB2 LEU   712       7.281   2.411  22.864  0.0000
ATOM   4203  HB3 LEU   712       5.690   1.869  23.452  0.0000
ATOM   4204  CG  LEU   712       7.312   1.138  24.667  0.0000
ATOM   4205  HG  LEU   712       6.802   0.214  24.999  0.0000
ATOM   4206  CD1 LEU   712       8.826   0.860  24.650  0.0000
ATOM   4207 1HD1 LEU   712       9.082  -0.026  24.041  0.0000
ATOM   4208 2HD1 LEU   712       9.385   1.725  24.252  0.0000
ATOM   4209 3HD1 LEU   712       9.195   0.662  25.670  0.0000
ATOM   4210  CD2 LEU   712       6.993   2.232  25.706  0.0000
ATOM   4211 1HD2 LEU   712       5.905   2.388  25.791  0.0000
ATOM   4212 2HD2 LEU   712       7.371   1.954  26.705  0.0000
ATOM   4213 3HD2 LEU   712       7.461   3.192  25.426  0.0000
TER              TER
ATOM   4640  HA  LEU   741       9.996  15.892  22.842  0.0000
ATOM   4655  C   LEU   741       9.314  15.428  23.613  0.0000
ATOM   4656  O   LEU   741       9.328  15.873  24.776  0.0000
ATOM   4657  N   GLU   742       8.555  14.408  23.146  0.0000
ATOM   4658  H   GLU   742       8.665  14.153  22.154  0.0000
ATOM   4659  CA  GLU   742       7.719  13.588  24.038  0.0000
ATOM   4660  HA  GLU   742       7.807  14.049  25.033  0.0000
ATOM   4661  CB  GLU   742       6.229  13.569  23.662  0.0000
ATOM   4662  HB2 GLU   742       6.089  13.067  22.692  0.0000
ATOM   4663  HB3 GLU   742       5.709  12.949  24.411  0.0000
ATOM   4664  CG  GLU   742       5.531  14.934  23.606  0.0000
ATOM   4665  HG2 GLU   742       6.160  15.671  23.072  0.0000
ATOM   4666  HG3 GLU   742       4.608  14.812  23.018  0.0000
ATOM   4667  CD  GLU   742       5.138  15.540  24.973  0.0000
ATOM   4668  OE1 GLU   742       4.268  16.484  24.945  0.0000
ATOM   4669  OE2 GLU   742       5.709  15.073  26.010  0.0000
ATOM   4670  C   GLU   742       8.384  12.194  24.134  0.0000
ATOM   4671  O   GLU   742       9.523  12.081  24.640  0.0000
ATOM   4672  N   GLY   743       7.669  11.144  23.655  0.0000
ATOM   4673  H   GLY   743       6.739  11.273  23.228  0.0000
ATOM   4674  CA  GLY   743       8.158   9.784  23.649  0.0000
ATOM   4675  HA2 GLY   743       8.729   9.586  24.570  0.0000
ATOM   4676  HA3 GLY   743       7.293   9.101  23.635  0.0000
ATOM   4677  C   GLY   743       9.053   9.474  22.449  0.0000
ATOM   4678  O   GLY   743       9.572  10.351  21.730  0.0000
ATOM   4679  N   GLY   744       9.259   8.140  22.255  0.0000
ATOM   4680  H   GLY   744       8.846   7.459  22.906  0.0000
ATOM   4681  CA  GLY   744      10.252   7.670  21.311  0.0000
ATOM   4682  HA2 GLY   744       9.828   6.922  20.627  0.0000
ATOM   4683  HA3 GLY   744      10.580   8.553  20.741  0.0000
ATOM   4684  C   GLY   744      11.444   7.081  22.053  0.0000
ATOM   4685  O   GLY   744      12.079   7.760  22.892  0.0000
ATOM   4686  N   TYR   745      11.735   5.802  21.709  0.0000
ATOM   4687  H   TYR   745      11.023   5.283  21.159  0.0000
ATOM   4688  CA  TYR   745      12.616   4.994  22.542  0.0000
ATOM   4689  HA  TYR   745      13.053   5.678  23.285  0.0000
ATOM   4690  CB  TYR   745      11.759   3.928  23.290  0.0000
ATOM   4691  HB2 TYR   745      11.392   3.191  22.558  0.0000
ATOM   4692  HB3 TYR   745      12.416   3.400  23.999  0.0000
ATOM   4693  CG  TYR   745      10.582   4.597  23.978  0.0000
ATOM   4694  CD1 TYR   745      10.751   5.322  25.179  0.0000
ATOM   4695  HD1 TYR   745      11.741   5.369  25.648  0.0000
ATOM   4696  CE1 TYR   745       9.682   6.000  25.777  0.0000
ATOM   4697  HE1 TYR   745       9.812   6.546  26.717  0.0000
ATOM   4698  CZ  TYR   745       8.407   5.995  25.168  0.0000
ATOM   4699  OH  TYR   745       7.401   6.640  25.832  0.0000
ATOM   4700  HH  TYR   745       6.611   6.840  25.260  0.0000
ATOM   4701  CE2 TYR   745       8.230   5.309  23.948  0.0000
ATOM   4702  HE2 TYR   745       7.250   5.321  23.460  0.0000
ATOM   4703  CD2 TYR   745       9.307   4.609  23.375  0.0000
ATOM   4704  HD2 TYR   745       9.141   4.061  22.444  0.0000
ATOM   4705  C   TYR   745      13.806   4.400  21.780  0.0000
ATOM   4706  O   TYR   745      14.838   4.085  22.409  0.0000
ATOM   4707  N   ASN   746      13.689   4.224  20.431  0.0000
ATOM   4708  H   ASN   746      12.922   4.676  19.920  0.0000
ATOM   4709  CA  ASN   746      14.848   3.761  19.646  0.0000
ATOM   4710  HA  ASN   746      15.350   2.962  20.209  0.0000
ATOM   4711  HB  ASN   746      14.497   3.329  18.677  0.0000
ATOM   4719  H   ASN   746      15.539   4.614  19.497  0.0000
TER              TER
ATOM   5443  ZN  ZN    799       4.368   7.901  23.256  0.0000
TER              TER
ATOM   5446  C6  QL3   802       6.075   0.276  29.020  0.0000
ATOM   5447  H07 QL3   802       5.831   0.205  27.960  0.0000
ATOM   5448  C1  QL3   802       7.375   0.025  29.474  0.0000
ATOM   5449  CL1 QL3   802       8.575  -0.557  28.324  0.0000
ATOM   5450  C2  QL3   802       7.750   0.220  30.809  0.0000
ATOM   5451  H02 QL3   802       8.771   0.023  31.136  0.0000
ATOM   5452  C3  QL3   802       6.765   0.612  31.727  0.0000
ATOM   5453  H03 QL3   802       7.037   0.762  32.774  0.0000
ATOM   5454  C4  QL3   802       5.433   0.779  31.324  0.0000
ATOM   5455  H05 QL3   802       4.664   1.012  32.064  0.0000
ATOM   5456  C5  QL3   802       5.094   0.629  29.966  0.0000
ATOM   5457  N1  QL3   802       3.761   0.910  29.525  0.0000
ATOM   5458  S1  QL3   802       2.782  -0.236  28.774  0.0000
ATOM   5459  O2  QL3   802       3.657  -1.319  28.237  0.0000
ATOM   5460  O3  QL3   802       1.904   0.490  27.823  0.0000
ATOM   5461  C14 QL3   802       1.786  -0.935  30.089  0.0000
ATOM   5462  H01 QL3   802       1.224  -0.118  30.559  0.0000
ATOM   5463  H12 QL3   802       2.458  -1.428  30.810  0.0000
ATOM   5464  H15 QL3   802       1.104  -1.661  29.627  0.0000
ATOM   5465  C7  QL3   802       3.076   2.121  30.024  0.0000
ATOM   5466  H08 QL3   802       3.140   2.203  31.115  0.0000
ATOM   5467  H14 QL3   802       2.003   2.040  29.784  0.0000
ATOM   5468  C8  QL3   802       3.603   3.341  29.313  0.0000
ATOM   5469  C9  QL3   802       3.845   3.233  27.931  0.0000
ATOM   5470  H09 QL3   802       3.800   2.264  27.434  0.0000
ATOM   5471  C10 QL3   802       4.132   4.378  27.213  0.0000
ATOM   5472  H10 QL3   802       4.320   4.352  26.141  0.0000
ATOM   5473  N2  QL3   802       3.767   4.488  30.004  0.0000
ATOM   5474  C12 QL3   802       4.080   5.590  29.294  0.0000
ATOM   5475  H11 QL3   802       4.275   6.511  29.839  0.0000
ATOM   5476  C11 QL3   802       4.195   5.613  27.897  0.0000
ATOM   5477  C13 QL3   802       4.381   6.793  27.077  0.0000
ATOM   5478  O25 QL3   802       4.939   7.989  27.475  0.0000
ATOM   5479  C24 QL3   802       4.775   8.813  26.250  0.0000
ATOM   5480  C25 QL3   802       5.884   9.858  26.199  0.0000
ATOM   5481  H55 QL3   802       5.862  10.425  25.254  0.0000
ATOM   5482  F6  QL3   802       5.664  10.728  27.245  0.0000
ATOM   5483  F4  QL3   802       7.138   9.317  26.364  0.0000
ATOM   5484  N4  QL3   802       4.747   7.834  25.192  0.0000
ATOM   5485  N3  QL3   802       4.141   6.722  25.793  0.0000
TER              TER
ATOM   5486  O   WAM   803       3.567   9.476  26.402  0.0000
ATOM   5487  H1  WAM   803       3.345  10.157  25.642  0.0000
ATOM   5488  H2  WAM   803       2.366   7.564  26.820  0.0000
TER              TER
ATOM   6140  O   WAT  1021       3.084   1.534  25.219  0.0000
ATOM   6141  H1  WAT  1021       3.102   0.752  24.576  0.0000
ATOM   6142  H2  WAT  1021       2.504   1.227  25.956  0.0000
TER              TER
ATOM   6470  O   WAT  1131       7.705   3.176  34.412  0.0000
ATOM   6471  H1  WAT  1131       6.857   3.174  34.912  0.0000
ATOM   6472  H2  WAT  1131       8.310   2.635  35.012  0.0000
TER              TER
ATOM   8576  O   WAT  1833       4.047  -3.719  29.738  0.0000
ATOM   8577  H1  WAT  1833       3.793  -2.952  29.179  0.0000
ATOM   8578  H2  WAT  1833       3.718  -3.485  30.641  0.0000
TER              TER
ATOM  10829  O   WAT  2584       2.620   0.232  35.009  0.0000
ATOM  10830  H1  WAT  2584       2.652   0.910  34.278  0.0000
ATOM  10831  H2  WAT  2584       2.589   0.791  35.841  0.0000
TER              TER
ATOM  10883  O   WAT  2602       2.983  -3.024  32.278  0.0000
ATOM  10884  H1  WAT  2602       2.081  -2.862  32.672  0.0000
ATOM  10885  H2  WAT  2602       3.628  -2.555  32.876  0.0000
TER              TER
ATOM  10940  O   WAT  2621       6.032  -2.320  26.953  0.0000
ATOM  10941  H1  WAT  2621       5.289  -1.839  27.380  0.0000
ATOM  10942  H2  WAT  2621       6.384  -2.899  27.694  0.0000
TER              TER
ATOM  11027  O   WAT  2650      -0.620   0.097  32.606  0.0000
ATOM  11028  H1  WAT  2650      -0.261   1.009  32.586  0.0000
ATOM  11029  H2  WAT  2650      -0.997  -0.071  31.687  0.0000
TER              TER
ATOM  11093  O   WAT  2672       9.513  -1.857  32.444  0.0000
ATOM  11094  H1  WAT  2672       9.484  -2.830  32.226  0.0000
ATOM  11095  H2  WAT  2672      10.425  -1.606  32.083  0.0000
TER              TER
ATOM  11201  O   WAT  2708       9.818  -3.643  28.893  0.0000
ATOM  11202  H1  WAT  2708       9.245  -2.846  28.960  0.0000
ATOM  11203  H2  WAT  2708       9.391  -4.162  28.149  0.0000
TER              TER
ATOM  11426  O   WAT  2783       0.337  -2.442  33.072  0.0000
ATOM  11427  H1  WAT  2783       0.154  -1.460  33.025  0.0000
ATOM  11428  H2  WAT  2783      -0.195  -2.765  33.861  0.0000
TER              TER
ATOM  11609  O   WAT  2844       8.757  -0.950  34.885  0.0000
ATOM  11610  H1  WAT  2844       8.960  -1.254  33.943  0.0000
ATOM  11611  H2  WAT  2844       8.426  -1.791  35.334  0.0000
TER              TER
ATOM  14270  O   WAT  3731      -0.711  -3.269  30.668  0.0000
ATOM  14271  H1  WAT  3731      -1.461  -2.656  30.497  0.0000
ATOM  14272  H2  WAT  3731      -0.340  -3.015  31.567  0.0000
TER              TER
ATOM  14444  O   WAT  3789       0.378  -3.374  28.176  0.0000
ATOM  14445  H1  WAT  3789       0.153  -3.446  29.147  0.0000
ATOM  14446  H2  WAT  3789       1.124  -4.026  28.010  0.0000
TER              TER
ATOM  14513  O   WAT  3812       4.489  -1.613  34.157  0.0000
ATOM  14514  H1  WAT  3812       3.720  -1.155  34.593  0.0000
ATOM  14515  H2  WAT  3812       5.234  -0.980  34.409  0.0000
END
