# Supplementary material for: Comprehensive Mechanistic View of the Hydrolysis of Oxadiazole-Based Inhibitors by Histone Deacetylase 6 (HDAC6)
Source: ACS Chem Biol. 2023 Jul 3;18(7):1594–610. doi: 10.1021/acschembio.3c00212 (PMC10367051; doi:10.1021/acschembio.3c00212)
Supplement: Supplementary file 4 — cb3c00212_si_004.zip [file cb3c00212_si_004.zip › SI_Structures_Energies/TS2_S2_QM.pdb]

REMARK title
ATOM    334  HA  HIE   462      16.966  -0.111  30.807  0.0000
ATOM    347  C   HIE   462      15.921   0.259  30.593  0.0000
ATOM    348  O   HIE   462      15.459   0.115  29.442  0.0000
ATOM    349  N   HIE   463      15.211   0.862  31.579  0.0000
ATOM    350  H   HIE   463      15.574   0.967  32.537  0.0000
ATOM    351  CA  HIE   463      13.875   1.408  31.303  0.0000
ATOM    352  HA  HIE   463      13.190   0.574  31.098  0.0000
ATOM    353  CB  HIE   463      13.386   2.186  32.541  0.0000
ATOM    354  HB2 HIE   463      13.410   1.509  33.410  0.0000
ATOM    355  HB3 HIE   463      14.096   3.008  32.737  0.0000
ATOM    356  CG  HIE   463      11.993   2.715  32.368  0.0000
ATOM    357  ND1 HIE   463      11.654   3.646  31.386  0.0000
ATOM    358  CE1 HIE   463      10.332   3.827  31.497  0.0000
ATOM    359  HE1 HIE   463       9.726   4.493  30.884  0.0000
ATOM    360  NE2 HIE   463       9.809   3.070  32.507  0.0000
ATOM    361  HE2 HIE   463       8.854   3.133  32.902  0.0000
ATOM    362  CD2 HIE   463      10.852   2.355  33.073  0.0000
ATOM    363  HD2 HIE   463      10.691   1.651  33.886  0.0000
ATOM    364  C   HIE   463      13.954   2.336  30.072  0.0000
ATOM    365  O   HIE   463      14.840   3.217  30.002  0.0000
ATOM    366  N   PRO   464      13.026   2.159  29.099  0.0000
ATOM    367  CD  PRO   464      11.791   1.342  29.164  0.0000
ATOM    368  HD2 PRO   464      11.345   1.379  30.166  0.0000
ATOM    369  HD3 PRO   464      12.004   0.290  28.907  0.0000
ATOM    370  CG  PRO   464      10.913   2.008  28.099  0.0000
ATOM    371  HG2 PRO   464      10.437   2.910  28.518  0.0000
ATOM    372  HG3 PRO   464      10.117   1.341  27.741  0.0000
ATOM    373  CB  PRO   464      11.921   2.385  27.003  0.0000
ATOM    374  HB2 PRO   464      11.547   3.170  26.331  0.0000
ATOM    375  HB3 PRO   464      12.187   1.508  26.396  0.0000
ATOM    376  CA  PRO   464      13.168   2.844  27.803  0.0000
ATOM    377  HA  PRO   464      14.106   2.534  27.316  0.0000
ATOM    378  C   PRO   464      13.245   4.360  27.890  0.0000
ATOM    379  O   PRO   464      13.773   4.993  26.931  0.0000
ATOM    380  N   GLU   465      12.708   4.994  28.960  0.0000
ATOM    381  H   GLU   465      12.415   4.445  29.800  0.0000
ATOM    382  CA  GLU   465      12.861   6.445  29.083  0.0000
ATOM    383  HA  GLU   465      12.760   6.856  28.070  0.0000
ATOM    384  HB  GLU   465      12.016   6.873  29.675  0.0000
ATOM    393  H   GLU   465      13.883   6.705  29.422  0.0000
TER              TER
ATOM   1485  HA  SER   531       3.719   3.652  34.327  0.0000
ATOM   1487  CB  SER   531       3.414   3.451  33.280  0.0000
ATOM   1488  HB2 SER   531       2.969   4.347  32.821  0.0000
ATOM   1489  HB3 SER   531       4.301   3.177  32.694  0.0000
ATOM   1490  OG  SER   531       2.483   2.337  33.183  0.0000
ATOM   1491  HG  SER   531       1.569   2.661  33.414  0.0000
TER              TER
ATOM   2090  HA  HID   573       1.623  14.860  27.183  0.0000
ATOM   2092  CB  HID   573       1.587  14.734  26.079  0.0000
ATOM   2093  HB2 HID   573       0.586  15.067  25.763  0.0000
ATOM   2094  HB3 HID   573       2.322  15.431  25.633  0.0000
ATOM   2095  CG  HID   573       1.827  13.339  25.599  0.0000
ATOM   2096  ND1 HID   573       1.445  12.954  24.314  0.0000
ATOM   2097  HD1 HID   573       0.961  13.554  23.622  0.0000
ATOM   2098  CE1 HID   573       1.818  11.656  24.128  0.0000
ATOM   2099  HE1 HID   573       1.678  11.091  23.212  0.0000
ATOM   2100  NE2 HID   573       2.419  11.186  25.221  0.0000
ATOM   2101  CD2 HID   573       2.433  12.217  26.145  0.0000
ATOM   2102  HD2 HID   573       2.896  12.094  27.123  0.0000
TER              TER
ATOM   2107  HA  HID   574       0.161  11.901  30.035  0.0000
ATOM   2109  CB  HID   574       0.487  10.861  30.254  0.0000
ATOM   2110  HB2 HID   574       1.326  10.913  30.962  0.0000
ATOM   2111  HB3 HID   574      -0.341  10.331  30.756  0.0000
ATOM   2112  CG  HID   574       0.950  10.084  29.088  0.0000
ATOM   2113  ND1 HID   574       0.226   9.748  27.950  0.0000
ATOM   2114  HD1 HID   574      -0.781   9.911  27.816  0.0000
ATOM   2115  CE1 HID   574       1.046   9.061  27.105  0.0000
ATOM   2116  HE1 HID   574       0.748   8.711  26.123  0.0000
ATOM   2117  NE2 HID   574       2.254   8.931  27.670  0.0000
ATOM   2118  CD2 HID   574       2.205   9.561  28.895  0.0000
ATOM   2119  HD2 HID   574       3.072   9.597  29.545  0.0000
TER              TER
ATOM   2207  HA  CYS   581       1.656   9.227  33.991  0.0000
ATOM   2214  C   CYS   581       2.380   9.041  33.146  0.0000
ATOM   2215  O   CYS   581       2.797   9.977  32.435  0.0000
ATOM   2216  N   GLY   582       2.697   7.737  32.934  0.0000
ATOM   2217  H   GLY   582       2.269   7.031  33.553  0.0000
ATOM   2218  CA  GLY   582       3.236   7.330  31.632  0.0000
ATOM   2219  HA2 GLY   582       3.350   6.234  31.626  0.0000
ATOM   2220  HA3 GLY   582       2.534   7.604  30.830  0.0000
ATOM   2221  C   GLY   582       4.576   7.975  31.263  0.0000
ATOM   2222  O   GLY   582       4.821   8.280  30.078  0.0000
ATOM   2223  N   PHE   583       5.437   8.155  32.297  0.0000
ATOM   2224  H   PHE   583       5.115   7.830  33.211  0.0000
ATOM   2225  CA  PHE   583       6.789   8.714  32.212  0.0000
ATOM   2226  HA  PHE   583       7.325   8.332  33.096  0.0000
ATOM   2227  CB  PHE   583       7.577   8.276  30.951  0.0000
ATOM   2228  HB2 PHE   583       7.242   8.862  30.084  0.0000
ATOM   2229  HB3 PHE   583       8.620   8.557  31.142  0.0000
ATOM   2230  CG  PHE   583       7.491   6.797  30.611  0.0000
ATOM   2231  CD1 PHE   583       7.270   5.811  31.594  0.0000
ATOM   2232  HD1 PHE   583       7.259   6.090  32.651  0.0000
ATOM   2233  CE1 PHE   583       7.087   4.462  31.242  0.0000
ATOM   2234  HE1 PHE   583       6.867   3.729  32.026  0.0000
ATOM   2235  CZ  PHE   583       7.210   4.059  29.902  0.0000
ATOM   2236  HZ  PHE   583       7.071   3.009  29.625  0.0000
ATOM   2237  CE2 PHE   583       7.525   5.018  28.923  0.0000
ATOM   2238  HE2 PHE   583       7.639   4.727  27.876  0.0000
ATOM   2239  CD2 PHE   583       7.633   6.376  29.271  0.0000
ATOM   2240  HD2 PHE   583       7.839   7.104  28.475  0.0000
ATOM   2241  C   PHE   583       6.816  10.259  32.372  0.0000
ATOM   2242  O   PHE   583       7.901  10.870  32.320  0.0000
ATOM   2243  N   CYS   584       5.614  10.862  32.601  0.0000
ATOM   2244  H   CYS   584       4.760  10.291  32.597  0.0000
ATOM   2245  CA  CYS   584       5.419  12.308  32.629  0.0000
ATOM   2246  HA  CYS   584       6.364  12.770  32.309  0.0000
ATOM   2247  CB  CYS   584       4.269  12.700  31.673  0.0000
ATOM   2248  HB2 CYS   584       3.320  12.297  32.052  0.0000
ATOM   2249  HB3 CYS   584       4.192  13.796  31.640  0.0000
ATOM   2250  SG  CYS   584       4.523  12.173  29.942  0.0000
ATOM   2251  HG  CYS   584       4.628  10.843  30.191  0.0000
ATOM   2252  C   CYS   584       4.989  12.800  34.031  0.0000
ATOM   2253  O   CYS   584       4.047  12.257  34.656  0.0000
ATOM   2254  N   PHE   585       5.636  13.906  34.495  0.0000
ATOM   2255  H   PHE   585       6.382  14.348  33.934  0.0000
ATOM   2256  CA  PHE   585       5.321  14.495  35.800  0.0000
ATOM   2257  HA  PHE   585       4.777  13.743  36.387  0.0000
ATOM   2258  HB  PHE   585       6.256  14.783  36.340  0.0000
ATOM   2272  H   PHE   585       4.695  15.406  35.733  0.0000
TER              TER
ATOM   2702  HA  ASP   612       3.523  10.923  20.051  0.0000
ATOM   2704  CB  ASP   612       3.555  11.282  21.104  0.0000
ATOM   2705  HB2 ASP   612       4.157  12.201  21.165  0.0000
ATOM   2706  HB3 ASP   612       2.533  11.563  21.395  0.0000
ATOM   2707  CG  ASP   612       4.118  10.240  22.066  0.0000
ATOM   2708  OD1 ASP   612       3.349   9.233  22.335  0.0000
ATOM   2709  OD2 ASP   612       5.261  10.395  22.570  0.0000
TER              TER
ATOM   2730  HA  HIE   614       0.517   7.391  22.920  0.0000
ATOM   2732  CB  HIE   614       1.065   7.324  23.884  0.0000
ATOM   2733  HB2 HIE   614       1.626   8.259  24.026  0.0000
ATOM   2734  HB3 HIE   614       0.296   7.239  24.669  0.0000
ATOM   2735  CG  HIE   614       2.002   6.156  23.956  0.0000
ATOM   2736  ND1 HIE   614       3.365   6.239  23.681  0.0000
ATOM   2737  CE1 HIE   614       3.866   4.998  23.797  0.0000
ATOM   2738  HE1 HIE   614       4.914   4.736  23.662  0.0000
ATOM   2739  NE2 HIE   614       2.879   4.119  24.127  0.0000
ATOM   2740  HE2 HIE   614       2.919   3.097  24.349  0.0000
ATOM   2741  CD2 HIE   614       1.701   4.836  24.244  0.0000
ATOM   2742  HD2 HIE   614       0.766   4.344  24.493  0.0000
TER              TER
ATOM   3176  HA  PHE   643      -1.206   2.697  26.604  0.0000
ATOM   3178  CB  PHE   643      -0.141   2.704  26.921  0.0000
ATOM   3179  HB2 PHE   643       0.107   1.676  27.234  0.0000
ATOM   3180  HB3 PHE   643       0.478   2.941  26.040  0.0000
ATOM   3181  CG  PHE   643       0.153   3.675  28.044  0.0000
ATOM   3182  CD1 PHE   643      -0.141   3.316  29.375  0.0000
ATOM   3183  HD1 PHE   643      -0.577   2.334  29.577  0.0000
ATOM   3184  CE1 PHE   643       0.051   4.220  30.429  0.0000
ATOM   3185  HE1 PHE   643      -0.218   3.930  31.446  0.0000
ATOM   3186  CZ  PHE   643       0.554   5.504  30.172  0.0000
ATOM   3187  HZ  PHE   643       0.664   6.221  30.987  0.0000
ATOM   3188  CE2 PHE   643       0.880   5.866  28.856  0.0000
ATOM   3189  HE2 PHE   643       1.262   6.871  28.648  0.0000
ATOM   3190  CD2 PHE   643       0.689   4.957  27.802  0.0000
ATOM   3191  HD2 PHE   643       0.950   5.252  26.780  0.0000
TER              TER
ATOM   4110  HA  ASP   705       7.617   6.457  19.436  0.0000
ATOM   4112  CB  ASP   705       7.252   6.296  20.475  0.0000
ATOM   4113  HB2 ASP   705       6.825   5.281  20.550  0.0000
ATOM   4114  HB3 ASP   705       8.118   6.252  21.148  0.0000
ATOM   4115  CG  ASP   705       6.247   7.295  21.046  0.0000
ATOM   4116  OD1 ASP   705       5.721   8.206  20.363  0.0000
ATOM   4117  OD2 ASP   705       5.997   7.037  22.305  0.0000
TER              TER
ATOM   4199  HA  LEU   712       6.804   0.801  22.501  0.0000
ATOM   4201  CB  LEU   712       6.889   1.611  23.255  0.0000
ATOM   4202  HB2 LEU   712       7.448   2.439  22.789  0.0000
ATOM   4203  HB3 LEU   712       5.858   1.972  23.436  0.0000
ATOM   4204  CG  LEU   712       7.491   1.215  24.628  0.0000
ATOM   4205  HG  LEU   712       6.871   0.404  25.057  0.0000
ATOM   4206  CD1 LEU   712       8.945   0.716  24.565  0.0000
ATOM   4207 1HD1 LEU   712       9.050  -0.229  24.000  0.0000
ATOM   4208 2HD1 LEU   712       9.596   1.475  24.100  0.0000
ATOM   4209 3HD1 LEU   712       9.334   0.527  25.580  0.0000
ATOM   4210  CD2 LEU   712       7.430   2.415  25.591  0.0000
ATOM   4211 1HD2 LEU   712       6.420   2.844  25.656  0.0000
ATOM   4212 2HD2 LEU   712       7.732   2.118  26.611  0.0000
ATOM   4213 3HD2 LEU   712       8.100   3.226  25.260  0.0000
TER              TER
ATOM   4640  HA  LEU   741      10.055  15.944  22.814  0.0000
ATOM   4655  C   LEU   741       9.376  15.492  23.594  0.0000
ATOM   4656  O   LEU   741       9.378  15.963  24.748  0.0000
ATOM   4657  N   GLU   742       8.633  14.460  23.139  0.0000
ATOM   4658  H   GLU   742       8.733  14.200  22.146  0.0000
ATOM   4659  CA  GLU   742       7.772  13.662  24.023  0.0000
ATOM   4660  HA  GLU   742       7.846  14.124  25.019  0.0000
ATOM   4661  CB  GLU   742       6.297  13.673  23.599  0.0000
ATOM   4662  HB2 GLU   742       6.193  13.211  22.605  0.0000
ATOM   4663  HB3 GLU   742       5.747  13.034  24.302  0.0000
ATOM   4664  CG  GLU   742       5.617  15.049  23.581  0.0000
ATOM   4665  HG2 GLU   742       6.278  15.812  23.127  0.0000
ATOM   4666  HG3 GLU   742       4.728  14.971  22.938  0.0000
ATOM   4667  CD  GLU   742       5.150  15.570  24.960  0.0000
ATOM   4668  OE1 GLU   742       4.225  16.462  24.951  0.0000
ATOM   4669  OE2 GLU   742       5.715  15.086  25.993  0.0000
ATOM   4670  C   GLU   742       8.416  12.261  24.132  0.0000
ATOM   4671  O   GLU   742       9.549  12.137  24.660  0.0000
ATOM   4672  N   GLY   743       7.709  11.222  23.637  0.0000
ATOM   4673  H   GLY   743       6.762  11.336  23.247  0.0000
ATOM   4674  CA  GLY   743       8.200   9.863  23.634  0.0000
ATOM   4675  HA2 GLY   743       8.777   9.662  24.552  0.0000
ATOM   4676  HA3 GLY   743       7.331   9.186  23.640  0.0000
ATOM   4677  C   GLY   743       9.093   9.565  22.428  0.0000
ATOM   4678  O   GLY   743       9.589  10.449  21.699  0.0000
ATOM   4679  N   GLY   744       9.319   8.235  22.234  0.0000
ATOM   4680  H   GLY   744       8.951   7.556  22.916  0.0000
ATOM   4681  CA  GLY   744      10.315   7.773  21.291  0.0000
ATOM   4682  HA2 GLY   744       9.891   7.049  20.580  0.0000
ATOM   4683  HA3 GLY   744      10.664   8.665  20.747  0.0000
ATOM   4684  C   GLY   744      11.487   7.145  22.033  0.0000
ATOM   4685  O   GLY   744      12.136   7.804  22.877  0.0000
ATOM   4686  N   TYR   745      11.755   5.862  21.676  0.0000
ATOM   4687  H   TYR   745      11.029   5.356  21.131  0.0000
ATOM   4688  CA  TYR   745      12.610   5.026  22.509  0.0000
ATOM   4689  HA  TYR   745      13.084   5.701  23.238  0.0000
ATOM   4690  CB  TYR   745      11.709   4.020  23.288  0.0000
ATOM   4691  HB2 TYR   745      11.212   3.349  22.568  0.0000
ATOM   4692  HB3 TYR   745      12.360   3.409  23.936  0.0000
ATOM   4693  CG  TYR   745      10.682   4.811  24.079  0.0000
ATOM   4694  CD1 TYR   745      11.087   5.540  25.219  0.0000
ATOM   4695  HD1 TYR   745      12.113   5.437  25.590  0.0000
ATOM   4696  CE1 TYR   745      10.220   6.420  25.871  0.0000
ATOM   4697  HE1 TYR   745      10.545   6.986  26.749  0.0000
ATOM   4698  CZ  TYR   745       8.909   6.620  25.386  0.0000
ATOM   4699  OH  TYR   745       8.136   7.546  26.021  0.0000
ATOM   4700  HH  TYR   745       7.215   7.596  25.594  0.0000
ATOM   4701  CE2 TYR   745       8.477   5.886  24.255  0.0000
ATOM   4702  HE2 TYR   745       7.458   6.018  23.875  0.0000
ATOM   4703  CD2 TYR   745       9.364   4.994  23.616  0.0000
ATOM   4704  HD2 TYR   745       9.024   4.447  22.728  0.0000
ATOM   4705  C   TYR   745      13.779   4.383  21.755  0.0000
ATOM   4706  O   TYR   745      14.791   4.029  22.397  0.0000
ATOM   4707  N   ASN   746      13.679   4.222  20.403  0.0000
ATOM   4708  H   ASN   746      12.925   4.689  19.886  0.0000
ATOM   4709  CA  ASN   746      14.844   3.754  19.630  0.0000
ATOM   4710  HA  ASN   746      15.339   2.957  20.201  0.0000
ATOM   4711  HB  ASN   746      14.500   3.321  18.659  0.0000
ATOM   4719  H   ASN   746      15.536   4.607  19.486  0.0000
TER              TER
ATOM   5443  ZN  ZN    799       4.561   7.938  23.326  0.0000
TER              TER
ATOM   5446  F1  QL4   802       5.367  11.188  25.405  0.0000
ATOM   5447  C1  QL4   802       5.628  10.170  26.271  0.0000
ATOM   5448  F2  QL4   802       5.096  10.551  27.514  0.0000
ATOM   5449  H1  QL4   802       6.718  10.063  26.390  0.0000
ATOM   5450  C2  QL4   802       4.977   8.846  25.761  0.0000
ATOM   5451  O1  QL4   802       5.802   8.163  24.968  0.0000
ATOM   5452  N1  QL4   802       4.619   8.100  27.097  0.0000
ATOM   5453  H2  QL4   802       5.316   8.166  27.860  0.0000
ATOM   5454  N2  QL4   802       4.155   6.779  26.952  0.0000
ATOM   5455  H3  QL4   802       3.274   6.649  27.462  0.0000
ATOM   5456  C3  QL4   802       4.977   5.661  26.870  0.0000
ATOM   5457  O2  QL4   802       6.046   5.600  26.262  0.0000
ATOM   5458  C4  QL4   802       4.368   4.544  27.634  0.0000
ATOM   5459  C16 QL4   802       4.115   3.300  27.051  0.0000
ATOM   5460  C15 QL4   802       3.519   2.326  27.836  0.0000
ATOM   5461  H14 QL4   802       3.251   1.363  27.404  0.0000
ATOM   5462  H15 QL4   802       4.358   3.105  26.008  0.0000
ATOM   5463  C5  QL4   802       4.060   4.740  28.993  0.0000
ATOM   5464  H4  QL4   802       4.294   5.702  29.465  0.0000
ATOM   5465  N3  QL4   802       3.553   3.781  29.786  0.0000
ATOM   5466  C6  QL4   802       3.274   2.604  29.193  0.0000
ATOM   5467  C7  QL4   802       2.708   1.500  30.046  0.0000
ATOM   5468  H5  QL4   802       1.612   1.482  29.930  0.0000
ATOM   5469  H6  QL4   802       2.922   1.663  31.113  0.0000
ATOM   5470  N4  QL4   802       3.268   0.227  29.564  0.0000
ATOM   5471  S1  QL4   802       2.184  -0.923  29.021  0.0000
ATOM   5472  C14 QL4   802       1.533  -1.598  30.532  0.0000
ATOM   5473  H11 QL4   802       0.691  -2.259  30.307  0.0000
ATOM   5474  H12 QL4   802       1.190  -0.743  31.132  0.0000
ATOM   5475  H13 QL4   802       2.340  -2.122  31.059  0.0000
ATOM   5476  O3  QL4   802       1.114  -0.201  28.291  0.0000
ATOM   5477  O4  QL4   802       2.975  -1.970  28.301  0.0000
ATOM   5478  C8  QL4   802       4.604  -0.123  29.963  0.0000
ATOM   5479  C13 QL4   802       5.620  -0.123  28.990  0.0000
ATOM   5480  H10 QL4   802       5.394   0.097  27.946  0.0000
ATOM   5481  C9  QL4   802       4.891  -0.395  31.312  0.0000
ATOM   5482  H7  QL4   802       4.100  -0.400  32.066  0.0000
ATOM   5483  C10 QL4   802       6.211  -0.674  31.687  0.0000
ATOM   5484  H8  QL4   802       6.444  -0.896  32.730  0.0000
ATOM   5485  C11 QL4   802       7.241  -0.699  30.733  0.0000
ATOM   5486  H9  QL4   802       8.258  -0.952  31.048  0.0000
ATOM   5487  C12 QL4   802       6.923  -0.430  29.398  0.0000
ATOM   5488  CL1 QL4   802       8.202  -0.519  28.185  0.0000
TER              TER
ATOM   5489  O   WAM   803       3.738   9.004  25.145  0.0000
ATOM   5490  H1  WAM   803       3.236   9.959  25.231  0.0000
ATOM   5491  H2  WAM   803       3.568   8.599  27.370  0.0000
TER              TER
ATOM   6143  O   WAT  1021       2.582   1.467  25.004  0.0000
ATOM   6144  H1  WAT  1021       2.880   0.701  24.404  0.0000
ATOM   6145  H2  WAT  1021       1.717   1.142  25.346  0.0000
TER              TER
ATOM   6473  O   WAT  1131       7.755   3.324  34.483  0.0000
ATOM   6474  H1  WAT  1131       6.881   3.278  34.931  0.0000
ATOM   6475  H2  WAT  1131       8.325   2.720  35.059  0.0000
TER              TER
ATOM   8579  O   WAT  1833       4.190  -3.859  30.109  0.0000
ATOM   8580  H1  WAT  1833       3.637  -3.378  29.454  0.0000
ATOM   8581  H2  WAT  1833       3.927  -3.501  30.989  0.0000
TER              TER
ATOM  10832  O   WAT  2584       2.565   0.244  34.981  0.0000
ATOM  10833  H1  WAT  2584       2.600   0.930  34.254  0.0000
ATOM  10834  H2  WAT  2584       2.570   0.792  35.820  0.0000
TER              TER
ATOM  10886  O   WAT  2602       2.893  -3.265  32.659  0.0000
ATOM  10887  H1  WAT  2602       1.956  -3.068  32.934  0.0000
ATOM  10888  H2  WAT  2602       3.483  -2.827  33.325  0.0000
TER              TER
ATOM  10943  O   WAT  2621       5.622  -2.471  27.064  0.0000
ATOM  10944  H1  WAT  2621       4.784  -2.224  27.513  0.0000
ATOM  10945  H2  WAT  2621       6.125  -2.990  27.761  0.0000
TER              TER
ATOM  11030  O   WAT  2650      -0.547   0.194  32.700  0.0000
ATOM  11031  H1  WAT  2650      -0.201   1.107  32.811  0.0000
ATOM  11032  H2  WAT  2650      -0.893   0.147  31.749  0.0000
TER              TER
ATOM  11096  O   WAT  2672       9.558  -1.867  32.484  0.0000
ATOM  11097  H1  WAT  2672       9.543  -2.841  32.255  0.0000
ATOM  11098  H2  WAT  2672      10.458  -1.594  32.106  0.0000
TER              TER
ATOM  11204  O   WAT  2708       9.790  -3.571  28.872  0.0000
ATOM  11205  H1  WAT  2708       9.233  -2.761  28.887  0.0000
ATOM  11206  H2  WAT  2708       9.378  -4.108  28.131  0.0000
TER              TER
ATOM  11429  O   WAT  2783       0.094  -2.525  32.994  0.0000
ATOM  11430  H1  WAT  2783       0.014  -1.531  33.016  0.0000
ATOM  11431  H2  WAT  2783      -0.391  -2.826  33.825  0.0000
TER              TER
ATOM  11612  O   WAT  2844       8.768  -0.957  34.919  0.0000
ATOM  11613  H1  WAT  2844       8.983  -1.253  33.979  0.0000
ATOM  11614  H2  WAT  2844       8.442  -1.803  35.363  0.0000
TER              TER
ATOM  14273  O   WAT  3731      -1.174  -3.321  30.571  0.0000
ATOM  14274  H1  WAT  3731      -2.070  -2.975  30.321  0.0000
ATOM  14275  H2  WAT  3731      -0.930  -3.008  31.489  0.0000
TER              TER
ATOM  14447  O   WAT  3789       0.145  -3.379  28.107  0.0000
ATOM  14448  H1  WAT  3789      -0.158  -3.461  29.048  0.0000
ATOM  14449  H2  WAT  3789       0.956  -3.956  28.010  0.0000
TER              TER
ATOM  14516  O   WAT  3812       4.445  -1.640  34.384  0.0000
ATOM  14517  H1  WAT  3812       3.666  -1.087  34.681  0.0000
ATOM  14518  H2  WAT  3812       5.203  -1.060  34.727  0.0000
END
